# Supplementary material for: Amplified Drought and Seasonal Cycle Modulate Quercus pubescens Leaf Metabolome
Source: Metabolites. 2022 Mar 30;12(4):307. doi: 10.3390/metabo12040307 (PMC9026387; doi:10.3390/metabo12040307)
Supplement: Supplementary file 1 [file metabolites-12-00307-s001.zip]

Archive with 2 entries (2 files):
- metabolites-1621104- supplementary materials.pdf
- metabolites-1621104-supplementary files - Metabolites annotation.xlsx
