# Supplementary material for: Amplified Drought and Seasonal Cycle Modulate Quercus pubescens Leaf Metabolome
Source: Metabolites. 2022 Mar 30;12(4):307. doi: 10.3390/metabo12040307 (PMC9026387; doi:10.3390/metabo12040307)
Supplement: Supplementary file 1 [file metabolites-12-00307-s001.zip › metabolites-1621104-supplementary files - Metabolites annotation.xlsx]

## Sheet: Raw datas
	name	fold	tstat	pvalue	anova	mzmed	mzmin	mzmax	rtmed	rtmin	rtmax	npeaks	2013_Automn_Control	2013_Automn_Stress	2013_Summer_Control	2013_Summer_Stress	2013_Spring_Control	2013_Spring_Stress	2014_Automn_Control	2014_Automn_Stress	2014_Summer_Control	2014_Summer_Stress	2014_Spring_Control	2014_Spring_Stress	2015_Automn_Control	2015_Automn_Stress	2015_Summer_Control	2015_Summer_Stress	2015_Spring_Control	2015_Spring_Stress	Blanks	Pool	2013_Oct_C_C1_BE5_01_10655	2013_Oct_C_C2_GA7_01_10573	2013_Oct_C_C3_BA8_01_10621	2013_Oct_C_C4_GD1_01_10594	2013_Oct_C_C5_BD8_01_10649	2013_Oct_S_S1_BE3_01_10653	2013_Oct_S_S3_BC4_01_10635	2013_Oct_S_S4_BA3_01_10615	2013_Oct_S_S5_RA1_01_10660	2013_Oct_S_S6_GC7_01_10592	2013_July_C_C1_GD2_01_10595	2013_July_C_C2_GB3_01_10578	2013_July_C_C3_GD8_01_10602	2013_July_C_C4_RA2_01_10661	2013_July_C_C5_BD4_01_10644	2013_July_S_S1_GB1_01_10576	2013_July_S_S3_BB4_01_10626
1	M113T506	4.15998	-4.34944	0.00297326	5.67962e-05	113.024	112.986	113.061	506.461	481.768	530.228	43	0	4	2	1	2	0	2	1	0	2	1	1	1	1	0	0	1	0	2	5	85372.3	98950.5	146267	99233.1	91278.9	13213.1	6315.02	83344.3	9005.75	13387.3	98144.3	10232.1	97355.9	83975.9	3318.98	1844.96	90798.5
2	M295T713	1.48718	-4.07162	0.00393406	3.44779e-14	295.189	295.188	295.189	712.949	712.698	713.201	2	0	0	0	0	0	0	0	0	0	0	0	0	0	0	0	0	0	0	2	0	217.541	149.202	191.043	180.689	207.576	133.026	113.463	102.83	158.84	127.981	132.46	92.5537	96.4594	143.385	161.347	173.572	142.441
3	M463T363	8.71689	4.30581	0.00421065	0.00175469	463.053	463.004	463.219	363.271	314.117	406.624	112	5	5	3	5	2	1	5	4	3	3	3	3	3	2	3	4	3	1	0	13	1332.36	655.11	7073.01	131811	920.49	173830	220546	238044	187502	416062	129494	3712.36	70657	17916.8	33673.1	246393	921.312
4	M219T533	3.43896	3.61377	0.00718675	0.00327891	219.066	218.915	219.103	533.215	502.991	575.941	19	2	2	0	1	3	0	1	0	1	0	2	0	2	0	1	1	0	0	0	3	184.646	865.807	71.4346	295.227	197.657	670.839	1288.56	744.466	1413.04	1436.23	130.799	1518.6	2448.79	248.634	99.7995	2154.07	649.313
5	M349T391	2.63473	3.935	0.0110681	7.23256e-05	349.04	349.037	349.188	390.657	360.435	418.307	28	2	0	1	1	1	1	3	2	2	0	1	1	0	2	1	1	1	0	0	5	3139.61	517.084	628.112	768.562	3656.19	4364.28	4830.71	3783.35	4765.04	5203.97	2199.77	7171.6	3691.46	3258.21	3772.23	6038.11	5828.32
6	M529T446	2.97017	3.31432	0.0111477	0.114429	529.146	529.144	529.371	445.632	431.25	480.136	59	3	1	3	2	3	2	3	1	2	0	3	1	3	2	2	4	2	2	0	9	526.013	24205.9	2555.82	31886.1	29085.7	30956	47019.1	79789	46466	57915.4	119620	14060	466.62	28901.4	36355.3	62453.3	36895.8
7	M357T123	3.60261	3.14458	0.0137554	0.000412268	357.117	356.905	357.12	122.539	84.12	193.382	63	4	3	1	2	2	1	1	1	3	1	3	2	2	2	2	1	1	3	0	8	127.107	5666	176.774	12547.2	1278.13	12772.3	20638.7	6801.19	15650.8	15451.5	16864.9	9707.47	3721.85	14705.5	15889.1	25416.2	57908.2
8	M424T699	6.00467	4.06151	0.0142108	1.04897e-07	424.183	424.164	424.325	698.703	687.044	728.046	17	3	1	1	1	0	0	2	1	0	2	0	0	1	2	1	0	0	0	0	1	601.898	845.806	256.379	842.022	819.439	965.346	4247.83	5161.36	4140.37	5694.09	2618.82	700.217	2147.62	350.396	1629.28	2771.18	1616.82
9	M290T43	2.24897	3.42304	0.0148245	5.98621e-14	290.036	289.883	290.088	43.2	12.63	69.93	44	2	0	3	2	2	0	2	1	1	2	2	1	3	2	0	0	3	2	0	3	832.477	1105.21	178.463	239.74	389.786	1021.53	1350.11	1207.3	1088.98	1507.01	624.994	4511.98	2229.95	2334.29	3380.16	5978.45	857.112
10	M493T950_2	1.40649	3.07118	0.0162158	0.0090783	493.031	492.898	493.118	950.006	923.783	959.105	12	0	0	3	0	0	0	0	2	0	0	0	0	1	1	0	1	1	0	0	2	277.612	251.18	173.499	281.665	342.7	304.992	380.46	350.161	394.272	436.043	109.982	312.481	114.775	369.983	671.642	303.48	366.821
11	M442T443	1.75967	3.09597	0.017097	2.11022e-05	442.184	442.049	442.195	442.565	430.113	467.062	14	3	1	1	1	1	0	1	0	0	1	0	0	1	0	0	0	0	0	0	1	1186.97	743.4	258.747	1014.75	1235.59	1855.9	1425.99	1842.88	1227.39	1459.82	573.572	792.307	773.331	727.128	106.091	2216.84	1047.73
12	M306T950	1.80375	3.01393	0.0177248	0.030303	305.953	305.916	306.086	950.269	920.507	960.6	20	0	0	1	0	0	0	1	1	3	1	2	0	1	1	1	1	4	1	0	1	375.971	470.423	122.227	609.24	341.231	721.593	850.973	611.497	784.719	492.778	485.425	422.024	511.121	878.405	621.341	642.689	805.043
13	M352T392	2.60553	3.18294	0.0181953	0.0113138	352.068	351.921	352.116	392.041	362.118	427.399	46	3	1	2	2	1	0	2	1	2	1	0	0	1	3	3	2	0	2	0	6	12309	219.036	1654.28	13384.6	3592.67	12011.1	17855.9	14026.3	16587.7	20706.3	9541.44	27130.3	33056.9	11537.1	780.656	20567.1	1349.67
14	M786T544	1.38663	-3.29521	0.0193977	5.25718e-05	786.384	786.269	786.483	544.488	497.952	571.107	12	1	4	1	0	0	0	0	0	0	1	1	0	0	1	0	1	0	0	0	1	185.668	181.948	208.878	214.133	207.071	173.121	103.412	141.008	184.459	117.515	189.733	104.121	226.959	198.093	268.636	262.234	241.788
15	M415T337	2.27299	2.98301	0.0210968	0.0390681	415.105	415.014	415.163	337.007	316.946	374.035	24	1	3	1	2	1	0	2	0	1	1	0	1	1	1	1	0	1	1	0	4	916.412	1015.64	128.07	605.743	1012.29	2094.5	862.639	1227.27	2187.82	1988.19	1806.87	1054.37	688.298	445.855	825.009	335.67	1343.31
16	M514T517	3.00878	-3.04424	0.0211675	0.00926562	514.12	514.054	514.231	517.248	503.385	556.575	65	2	4	1	3	0	0	4	2	1	1	0	1	2	4	2	1	2	1	1	11	8952.49	6362.44	1972.51	8742.17	8448.37	1185.53	741.422	4967.42	2718.71	1846.05	8839.63	1832.56	8577.08	849.748	3421.08	3031.06	10851.1
17	M422T653	3.72218	3.19865	0.0218284	1.35782e-08	422.167	421.999	422.211	653.366	638.258	664.03	39	0	3	2	1	0	0	3	2	2	2	1	1	0	3	2	2	0	2	0	8	4728.92	1283	198.478	2812.6	4580.18	1808.91	13252.5	13140	10552.1	11879.9	3784.81	963.988	3392.42	1556.87	3186.84	6354.36	9621.09
18	M742T785	1.25019	2.80738	0.0234315	0.746875	742.283	742.252	742.442	785.485	766.465	787.935	3	0	0	0	0	0	2	0	0	0	0	0	0	0	0	0	1	0	0	0	0	218.226	168.442	182.714	156.719	195.983	265.601	218.188	251.969	220.52	196.501	155.655	192.811	206.539	289.074	180.114	208.037	236.21
19	M595T793	1.24819	-2.8163	0.0235838	0.589908	595.162	595.034	595.234	792.67	769.265	827.447	25	1	0	2	2	0	0	2	0	3	0	1	1	0	0	2	0	0	1	0	6	576.101	633.773	528.698	490.527	530.403	486.178	377.826	370.902	449.461	526.44	795.113	366.979	338.645	265.971	421.889	333.056	1429.72
20	M455T948	1.81948	2.8551	0.0244071	0.05985	454.983	454.907	455.113	948.491	922.448	961.022	32	3	0	2	1	1	0	1	0	1	1	2	2	1	0	0	2	2	4	0	4	1631.85	1361.78	116.239	1410.32	1863.89	2834.56	2166.84	2013.35	2780.26	1820.67	211.764	1024.14	2108.26	3716.23	2056.13	1677.69	1519.17
21	M245T392	2.62409	2.80973	0.0274423	0.0718779	245.082	244.918	245.1	392.099	365.882	430.464	64	2	2	3	3	0	1	4	0	2	3	2	2	0	3	4	3	3	2	0	7	16703.7	52606	7240.59	63636.4	72681.2	81452.7	131352	72227.5	184872	88681.1	71270.8	74637.2	93614.5	99481	85121.4	142425	120990
22	M741T370	1.56231	-2.65192	0.0320581	5.27171e-13	740.989	740.887	741.095	370.203	296.171	391.383	16	0	3	0	0	0	0	3	0	0	2	0	0	1	1	1	1	0	0	0	3	350.694	344.14	309.848	555.725	392.954	269.194	350.283	186.984	258.739	185.104	428.014	236.236	310.285	469.807	391.898	301.725	261.872
23	M584T594	2.43963	2.59533	0.0332778	0.0313354	583.963	583.773	583.968	593.741	570.804	610.84	14	1	0	0	2	0	1	0	0	0	3	0	0	0	0	0	0	1	1	0	5	1362.89	77.903	189.396	1234.66	1249.08	952.407	2462.19	2592.08	1342.18	2687.64	2627.96	2559.56	1669.4	3664.81	3378.94	3102.74	3496.06
24	M614T782	3.30839	2.81987	0.0352452	0.000992319	614.253	614.124	614.36	782.044	766.28	785.028	28	2	2	0	3	0	1	3	0	1	0	0	3	1	1	0	1	1	0	0	6	325.455	174.402	1060.56	1514.51	1208.11	1105.74	4016.45	4649.76	2215.49	2182.54	2628.09	2121.19	4164.1	888.396	1588.31	3483.78	3117.71
25	M730T696	2.16258	2.67717	0.0355831	0.00167349	730.149	729.999	730.204	696.003	663.531	716.877	33	0	1	2	3	0	0	3	1	0	1	2	0	1	0	0	1	2	1	0	8	783.358	1338.31	525.201	1833.98	992.157	1341.22	3104.52	1357.12	3120.41	2912.54	2182.51	9428.39	3879.87	2121.61	2712	3670.28	3416.68
26	M259T45	3.31068	2.80376	0.0367655	8.91236e-08	259.028	258.88	259.12	44.738	13.704	111.947	265	4	5	5	5	5	4	3	4	5	4	5	5	4	5	4	5	5	5	0	20	1346.09	7131.41	5683.76	1655.02	8172.14	2200.7	23495.9	17541.2	15296.1	20884.2	47004.3	69090.3	57846.3	57969.3	56995.5	37693.9	50606.7
27	M566T403	2.29007	2.5159	0.0368578	6.25415e-05	566.119	566.052	566.246	402.579	365.845	417.568	33	1	1	1	1	1	1	2	1	0	0	1	1	1	2	2	1	4	1	0	7	2165.7	349.611	686.474	1151.26	2950.85	2114.83	2845.09	4441.05	2357.45	4967.97	2757.34	305.69	4573.58	1776.74	3152	4674.19	3413.64
28	M357T49	4.01993	-2.83875	0.0370893	0.069269	357.14	357.138	357.36	49.265	2.932	71.896	52	4	5	2	2	0	1	4	4	2	0	1	1	3	0	1	1	0	0	0	9	26647	20697.9	1164.09	18487.1	17653.4	857.052	7891.76	3506.64	1575.78	7226.22	16031.9	396.867	1692.74	11022.2	9183.22	26524	1745.53
29	M661T50	1.59201	-2.5275	0.0386954	0.00262339	661.04	660.894	661.119	49.5045	7.15	122.463	24	2	0	1	2	3	2	1	0	1	3	0	3	0	0	0	0	0	1	1	3	409.956	638.565	349.475	472.175	653.304	184.211	311.498	279.482	376.653	433.242	345.513	309.287	446.189	603.542	531.168	250.19	516.12
30	M751T953	1.49316	-2.48973	0.0397853	0.00250617	750.67	750.534	750.712	953.321	947.455	954.677	15	1	2	0	0	1	1	3	0	0	0	1	0	1	1	1	0	0	1	0	1	2900.48	2140.95	1717.69	1763.4	2668.56	797.248	1742.2	1575.89	1649.75	1729.82	1683.11	2093.7	2251.48	1839.34	699.073	2092.76	1290.26
31	M685T737	1.72755	-2.44343	0.0403917	0.0117895	684.909	684.795	684.995	736.837	710.146	786.595	12	0	3	0	0	0	0	1	0	0	1	0	0	0	0	1	1	1	0	0	2	476.494	390.976	206.683	396.388	399.993	280.759	93.9114	292.127	303.295	112.672	422.622	447.926	446.938	270.107	532.104	369.407	319.302
32	M173T49	4.0462	-2.78046	0.0412778	4.20392e-05	173.01	173.006	173.233	49.2915	4.575	88.34	346	5	5	5	5	5	3	5	4	5	5	5	5	5	5	5	5	5	5	1	21	159379	161099	16236.8	118249	74804	51847.7	31169.4	1274.26	17214.4	29423.9	29496.8	195889	3865.31	166637	157676	171526	22065.3
33	M577T729	9.37982	-2.93809	0.0420432	2.20892e-05	577.102	577.05	577.212	728.778	722.147	741.861	66	2	3	4	2	0	0	4	1	3	2	3	1	2	1	4	0	3	1	0	12	18984.7	11148.6	1287.23	7399.85	20687.6	797.666	1055.37	2095.98	961.92	1433.31	52089.5	30700.1	28926	1077.61	60692.1	1462.12	1521.25
34	M173T21	2.4303	-2.52568	0.0430629	0.00318576	172.958	172.842	172.994	21.1785	2.422	54.352	172	4	3	2	2	4	3	3	4	4	2	3	4	0	4	3	2	2	5	0	18	127062	39855.9	64488.4	140560	135083	37534.8	1828.79	66750	39565.1	62958	40687.1	64534.3	63567.7	68403.2	155297	25847.7	67325.6
35	M321T949	2.02647	2.42721	0.043755	0.0162369	321.099	321.017	321.206	948.541	925.485	957.818	43	1	3	4	3	2	2	1	1	2	0	2	1	3	1	2	2	0	1	0	7	513.611	610.436	120.269	529.096	187.432	1245.97	536.979	941.584	666.87	582.198	1295.28	4433.92	1457.72	2437.18	89.1018	693.488	2138.02
36	M373T49	2.10147	2.40582	0.04402	6.33265e-09	373.129	373.006	373.226	49.256	39.274	79.394	88	3	2	5	3	2	1	4	4	4	2	2	0	3	4	3	3	1	2	0	12	5318.69	15313.4	2531.55	9730.04	2087.07	8294.67	12992.6	15322.1	20599.2	16302.4	3886.21	3360.78	2428.91	1866.86	4170.8	6304.55	3296.31
37	M354T950	2.70107	2.50137	0.0440869	0.200133	354.015	354.012	354.247	949.534	922.29	959.575	27	4	2	0	0	0	3	1	0	1	1	1	2	0	1	1	1	2	1	0	6	1445.33	2083.2	80.9508	389.707	1541.68	5244.73	3672.31	1819	2319.71	1910.49	2111.34	1881.91	2693.77	4197.94	1340.28	1853.5	2263.55
38	M320T950	2.45157	2.46329	0.0442961	0.00433381	320.035	320.015	320.187	950.226	943.209	960.329	24	3	1	0	1	0	2	0	0	0	0	2	1	1	0	0	2	0	1	0	5	8300	214.781	932.657	974.929	5638.36	4654.28	9998.88	6442.1	9671.25	8607.53	6764.51	7291.33	7855.9	10331.6	11082.1	7391.34	10977.2
39	M668T776	3.8839	2.63623	0.0446917	0.00236459	668.092	668.021	668.23	775.697	754.922	809.026	62	3	1	3	3	0	0	4	2	2	3	2	2	1	4	1	3	1	2	0	11	11333.4	4139.84	1294.89	9669.36	838.674	5177.54	37906.8	22318.5	26623.2	13911.8	16687.2	3038.42	12146.4	17589.3	777.213	9252.07	43971.2
40	M173T336	1.6959	-2.42647	0.0447485	2.29562e-09	173.045	172.957	173.047	335.596	316.771	348.014	33	0	3	3	1	2	0	1	1	1	0	1	0	1	2	1	0	1	0	0	6	22174.1	32723.1	37010.1	25093	25084.3	16713.4	24467.8	6512.69	26429.6	9657.64	26176	26751.7	19655.1	19824.9	22798.6	34627.9	23996.1
41	M689T683	2.82163	2.36858	0.0456184	0.000326226	689.209	689.171	689.331	682.73	655.916	710.385	58	2	2	4	4	0	2	3	0	2	2	4	3	2	2	2	2	2	4	0	8	864.681	1062.21	938.508	3115.76	8908.85	5430.21	10761.4	9201.53	3707.89	12913	33345.9	2894.58	4634.25	27705.5	14814.4	10162.6	12604.2
42	M579T591	1.69971	2.35716	0.0468934	4.14717e-17	578.514	578.512	578.647	590.741	565.365	620.311	13	0	0	0	0	0	0	1	0	0	1	3	3	0	1	0	0	1	0	0	1	353.471	356.206	75.7535	272.543	367.933	271.403	602.587	599.768	404.475	545.399	551.799	446.983	280.798	469.252	520.494	503.866	491.719
43	M494T621	4.01891	2.45835	0.0493399	9.60482e-08	494.137	494.003	494.239	620.97	582.83	641.546	197	4	5	5	5	4	3	4	3	3	5	5	4	4	4	3	3	5	5	0	19	20822.1	2763.1	747.961	9221.58	555.25	6841.7	44319.9	12785.6	39620.4	33517.3	52509.9	14371.2	4904.21	7745.1	14322.5	6477.19	4322.63
44	M499T693	2.55798	2.35976	0.0512521	0.0368677	499.192	499.017	499.241	692.983	674.533	717.373	165	4	3	5	4	1	1	5	3	2	3	5	4	4	3	3	4	4	5	0	18	19590.6	4111.34	2046.74	16554.3	6598.96	13979.6	32583.9	9723.59	33840.6	34962.4	21663.7	76660.5	22352.4	13079.8	1500.06	28742.1	17875.4
45	M593T603	4.60245	2.64547	0.051677	2.9968e-05	593.184	593.148	593.28	602.812	583.533	632.627	52	2	3	2	5	0	0	2	2	1	0	0	1	2	4	1	1	0	1	0	12	5872.86	963.89	951.457	4460.6	5483.81	12225.2	28907.9	11385.6	3656.82	25438	5492.83	6259.29	729.577	7155.43	1811.59	80094.5	28635.3
46	M662T738	2.96178	2.49558	0.0523912	0.0234943	662.101	661.999	662.22	738.356	714.783	762.546	167	3	5	4	4	4	2	4	3	5	4	2	1	4	4	4	3	4	4	0	16	28020.6	6216.53	7594.4	38370.2	25598.6	50775.2	112076	30204.6	83755.3	36546.4	5851.59	4116.76	88868.3	6333.59	26988.8	36503.6	136630
47	M863T9	1.42902	2.3926	0.0535142	0.00013684	862.852	862.839	862.996	8.585	8.082	14.115	15	1	0	0	2	2	0	1	1	0	0	1	0	2	1	0	0	0	0	2	2	569.345	1534.14	1695.49	1569.05	1909.81	1909.97	2354.63	1702.04	2285.59	2147.91	1944.64	1306.05	1835.13	911.458	1479.18	944.01	1518.85
48	M476T467	2.03505	2.34091	0.0536056	0.480257	476.112	476.009	476.142	467.336	443.989	485.23	40	2	0	1	3	1	1	2	3	1	1	0	2	0	2	2	2	1	1	0	5	658.205	1719.96	351.143	1409.41	1358.24	724.28	2588.06	2655.57	3138.07	2080.57	1273.53	2142.95	1575.42	99917.6	1360.08	2630.49	2650.11
49	M511T945	4.62814	2.59105	0.0547496	0.00119585	511.22	511.124	511.337	944.642	912.486	960.213	271	4	5	5	5	2	2	5	4	5	5	3	3	4	5	4	3	5	5	0	21	5513.41	13652.2	1247.03	4123.97	9027.99	3478.6	44108.7	21553	56596.3	29604.9	4457.85	13249.3	34487.6	10213.7	17085.8	2275.66	6098.81
50	M114T47	3.08253	-2.31502	0.0550927	0.000219396	114.027	113.922	114.057	47.305	30.4	73.256	206	3	5	4	3	4	3	5	4	5	4	5	4	4	5	4	3	4	5	0	21	28078.5	27341.1	986.276	21598.9	22066.3	2096.4	4020.83	555.312	17999.6	7791.75	12064.9	18741.6	3064.49	3904.79	3223.95	12599.7	9380.2
51	M137T45	1.96469	-2.24524	0.0552026	3.38988e-15	137.024	136.917	137.061	45.246	4.055	99.597	127	2	4	3	3	4	3	5	4	3	4	5	4	0	3	4	3	5	4	0	19	6994.75	5467.61	3272.72	8661.16	7858.5	3559.72	3834.95	100.48	2425.16	6496.95	12545.7	6654.4	3446.5	13598.5	11182.2	11903.3	7122.39
52	M586T782	2.64295	2.49916	0.0552313	0.000348407	586.214	586.139	586.372	782.097	780.298	798.663	37	1	3	2	3	0	0	2	2	1	1	1	0	1	4	0	1	2	2	0	8	9030.7	8318.38	1422.97	5978.8	6410.42	3068.25	24275.3	23813.4	14126	17074.7	10108.8	8001.12	15338.3	2110.25	3836.99	1178.39	20185
53	M634T518	1.87234	2.43289	0.0560523	2.50288e-06	634.198	634.126	634.355	517.662	494.713	553.704	13	0	2	0	1	0	0	1	3	1	0	0	1	1	0	0	1	0	0	1	1	1066.52	742.099	716.377	1484.55	1091.78	723.537	2737.14	2344.11	1850.1	1896.53	763.664	308.115	535.397	514.175	626.324	923.817	258.662
54	M855T665	1.4911	-2.46404	0.0567696	0.00083107	855.017	854.908	855.089	664.85	654.176	697.927	9	0	3	0	0	0	0	0	0	1	1	1	0	0	1	1	0	0	0	0	0	239.297	185.382	226.897	213.413	238.254	60.288	123.284	207.779	207.024	141.512	228.849	290.101	248.768	212.382	267.46	193.301	244.7
55	M596T910	2.52124	2.23417	0.0572549	0.00048191	596.243	596.162	596.339	910.307	872.192	917.531	41	3	0	0	1	0	1	2	2	2	0	1	2	1	2	1	2	1	3	0	9	712.84	10952.7	1609.71	1870.58	19576.8	6321.79	22752.1	19311	16931	22228.3	34740	31663.6	29569.9	18416.4	17549.6	3188.72	28006.7
56	M844T545	1.45555	2.24116	0.0572789	0.260335	844.401	844.339	844.423	545.483	532.892	561.316	4	0	0	0	3	0	0	0	0	0	0	0	0	0	0	1	0	0	0	0	0	115.486	62.2154	108.601	144.456	100.61	190.334	102.895	156.134	132.471	191.598	206.116	126.921	162.093	157.918	143.233	119.565	113.497
57	M461T8	1.61152	-2.51802	0.057795	6.77686e-06	460.921	460.817	460.922	8.122	5.769	23.317	57	3	3	1	1	2	1	1	1	3	2	4	1	4	2	2	3	1	4	2	12	6835.24	5555.06	5889.36	5732.54	6444.55	1460.05	5846.44	2245.86	3645.02	5702.01	6119.55	5067.62	5083.15	4587.79	5876.92	5525.99	7123.24
58	M563T402	1.98029	2.2372	0.0592297	0.000334395	563.117	563.004	563.228	402.392	367.554	422.11	54	0	3	3	3	1	1	1	3	3	2	0	2	2	3	1	1	2	1	1	11	34635.1	4210.85	7967.67	61644.7	51352.3	47161.3	68920.2	66524.7	44751.9	89113.6	99300	17876.4	38949.9	13448.7	50018.2	1210.17	16221.2
59	M552T788	2.35807	2.20611	0.0596116	0.112431	552.179	552.004	552.218	787.655	763.168	800.878	37	2	0	4	1	1	2	2	2	1	1	1	1	0	2	1	1	2	4	0	4	1065.03	1190.9	328.063	266.039	2658.84	693.229	3685.57	2445.18	2796.43	3369.91	233.895	5918.14	2516.86	820.595	848.245	629.746	1401.94
60	M77T463	1.37823	-2.42616	0.0602736	0.523327	76.9703	76.9595	76.9813	462.536	404.523	502.164	325	2	2	2	3	4	2	2	2	3	2	3	4	3	2	2	4	2	3	0	13	103198	175138	124968	99320.3	130328	86217.4	78397	89990.2	101640	103005	561653	98013.4	68679.3	118538	95097	118357	46158.1
61	M533T47	3.0048	2.37037	0.0607581	1.18421e-05	533.172	533.134	533.342	47.3485	21.3	78.51	186	5	5	5	5	5	4	5	4	5	5	5	5	4	5	4	5	5	5	0	21	49921.6	16218.9	14689.1	39936.2	88953.4	40122	220588	138106	164694	66654.6	535043	643671	669910	631343	1.42811e+06	407348	618343
62	M859T957	2.33649	-2.29263	0.0611407	3.90035e-17	859.164	859.157	859.339	957.136	919.697	959.757	86	4	4	4	3	3	0	4	2	5	4	2	4	5	4	4	3	5	5	0	9	20888.4	21789.9	4595.42	10199.9	18822.4	8033.88	10704.8	7962.4	5852.59	100.4	15810.9	35445	26942.5	11481	18280	9999.34	11286
63	M631T433	1.23044	-2.17623	0.0614316	0.0140589	631.068	631.047	631.201	433.305	414.325	457.745	16	1	0	1	1	1	0	1	0	0	3	1	1	0	0	0	1	0	1	0	2	679.087	591.781	608.771	779.654	778.671	444.486	490.724	555.049	614.906	688.92	1084.34	466.323	1124.71	1157.59	687.393	937.36	1276.61
64	M345T604	24.6685	2.55633	0.062075	1.12855e-05	345.134	345.023	345.157	603.779	584.47	623.381	60	0	4	1	2	2	2	2	1	0	3	1	1	2	3	0	2	0	3	0	13	659.656	737.012	376.809	9890.89	625.957	30272.3	95858.6	48853.2	994.356	127205	494.348	605.653	665.381	5789.53	658.536	104930	80941.5
65	M618T50	3.17916	-2.47244	0.0625521	2.4773e-06	617.557	617.554	617.739	49.8	43.568	96.702	52	4	1	1	2	0	0	5	4	4	3	1	0	3	3	1	3	1	0	1	7	17203.8	9873.05	416.228	14153.3	10838.5	2027.32	2889.17	2180.4	3729.88	5682.29	2858.46	1121.32	1182.01	2238.01	1240.81	2149.17	1375.46
66	M551T948	3.89281	-2.19432	0.0629344	7.471e-07	551.253	551.124	551.35	947.748	934.002	961.057	319	5	5	5	5	2	1	5	4	5	5	5	5	4	5	4	5	5	5	0	21	660349	449263	1173.53	379246	493808	20896.6	47301	15869.9	414161	11388.9	343155	7090.89	270590	184165	16497.1	303183	23061.1
67	M265T46	2.69592	-2.29638	0.0629929	1.50144e-05	265.075	264.934	265.094	46.15	38.663	72.832	159	4	5	4	4	3	3	5	4	5	5	4	4	3	4	3	2	5	4	0	17	29178.9	25689.7	766.153	28056	22797.4	9374.82	6207.11	16641.9	1177.16	6098.8	11744.5	11174.9	10689	20135.4	11968.1	15536.9	18790.9
68	M359T460	8.76735	2.54179	0.0633532	0.0309832	359.055	359.008	359.17	459.704	430.297	481.408	32	3	0	2	1	2	1	1	3	2	2	0	0	1	1	1	1	1	0	0	3	931.927	673.848	1387.47	2001.46	940.266	5980.39	1850.36	17894.2	6151.48	20157.5	679.397	10263.2	48244.9	1144.05	704.793	25016.1	2286.4
69	M257T8	1.33553	-2.42528	0.0635893	0.962902	256.959	256.911	256.96	8.111	7.563	19.66	53	0	3	2	2	1	3	2	3	3	3	3	1	1	1	1	1	1	2	1	13	6720.67	6860.76	6519.5	6272.69	7412.48	6463.37	5171.55	3962.01	6552.15	3148.78	6240.69	5119.3	6298.73	3751.2	5625	5955.55	5484.94
70	M582T798	1.78902	2.17046	0.0636014	0.000687512	582.184	582.125	582.358	798.084	771.346	822.357	74	4	4	1	3	0	1	5	2	2	3	2	4	2	2	1	2	3	1	0	9	2034.54	2949.08	545.112	2247.89	1335.35	1515.03	2628.45	3934.68	3932.7	4290.7	9232.95	3791.87	8787.05	3146.72	3933.28	12551.3	6335.58
71	M559T781	2.5701	2.28242	0.0636421	0.000194991	559.194	559.139	559.328	780.636	733.313	801.153	141	5	4	5	4	0	3	5	3	2	3	2	4	3	4	3	3	3	3	0	19	19100.7	30573.4	1772.57	25588.2	9142.53	10762.2	33945.2	74535.5	48247.7	53993.6	32114.8	35408.8	31651.5	3773.51	10888.2	43373.8	43847.2
72	M366T119	7.01538	2.52915	0.0639597	0.00412347	366.083	366.082	366.097	118.687	97.867	123.17	19	1	1	0	2	0	0	0	2	0	1	0	0	0	3	1	2	0	0	0	5	1183.82	1372.02	1934.16	748.386	718.644	2162.05	14030.5	7496.41	15658.4	2443.35	345.018	635.525	10194.3	289.659	441.006	1407.5	5649.26
73	M696T784	1.38454	2.32518	0.0645134	8.97706e-05	696.104	696.021	696.24	784.251	769.499	826.307	16	0	0	0	0	1	2	0	1	1	0	0	1	0	3	1	0	1	0	1	1	439.911	379.128	486.825	335.916	433.573	544.473	826.243	495.214	504.189	503.289	481.035	598.774	424.872	564.633	412.9	405.437	775.853
74	M485T375	2.6749	2.14396	0.0646478	0.00550122	485.084	485.081	485.169	374.581	339.379	392.395	35	2	0	1	1	1	1	1	0	4	1	1	1	1	3	0	2	2	1	0	4	24983.8	962.452	627.212	6477.36	5713.45	20995.9	10623.1	28858.5	12543.9	30669.1	35894.8	14989.1	16353.8	7140.13	32309.1	16809.6	15361.9
75	M280T323	2.71856	2.33209	0.0647249	0.000525837	280.138	280.076	280.238	323.006	316.005	354.108	6	0	1	0	0	1	2	0	0	0	0	0	0	0	1	0	0	0	0	0	1	43.5847	131.095	14.8148	100.399	108.608	106.908	210.457	86.0739	343.807	336.106	81.5523	70.2913	37.0541	65.431	96.6074	167.586	92.6361
76	M473T151	2.21726	2.15309	0.0677739	0.000374037	473.125	473.035	473.151	151.059	138.255	184.09	19	1	3	1	1	0	1	0	1	0	0	2	0	0	0	0	0	2	2	0	3	524.381	734.857	121.128	2040.95	3818.12	2907.12	2001.73	2708.26	4705.75	3728.84	690.709	146.701	1798.13	740.809	2568.1	862.462	735.781
77	M463T673	19.3579	2.471	0.068164	0.0763015	463.123	463.004	463.249	673.19	633.445	723.648	659	5	5	5	5	5	3	5	4	5	5	5	5	4	5	5	5	5	5	1	21	2905.82	63860.1	858712	113546	362449	1.61155e+06	5.47354e+06	5810.15	1.02506e+07	9.78806e+06	312924	23061	1.19247e+07	5.82237e+06	1.41861e+07	8.35036e+06	32204.8
78	M448T946	2.56131	2.22018	0.0687066	0.000573966	448.226	448.003	448.239	945.813	919.768	958.502	147	3	4	4	4	4	3	5	5	5	5	4	4	3	5	3	4	4	5	0	20	3490.08	19858.3	3448.21	11856.7	20967.6	2987.63	42236.9	42418.8	38600	26464.4	24373.5	27100.8	24540.7	13961.9	14332.3	37329.1	24756.4
79	M753T944	2.25227	2.11879	0.0688778	0.000576796	753.305	753.13	753.354	943.614	921.897	957.487	119	4	3	5	4	0	1	2	4	5	3	4	4	4	3	4	4	5	5	0	18	1207.05	6581.5	585.105	10555	10019.5	3219.7	19635	13389.1	13894.9	15060.3	26729.7	14378.6	21152	17577.8	21189.7	24614.5	43207.1
80	M546T583	1.99367	2.13506	0.0697172	0.00344456	546.044	545.999	546.229	583.487	565.878	596.56	30	0	3	2	3	0	0	3	1	1	0	1	0	2	1	0	1	2	2	0	6	480.176	1061.9	182.772	448.461	554.805	460.748	1550.52	1442.9	1243.42	741.35	1683.54	1269.56	512.183	1466.16	1594.97	1028.03	1132.3
81	M89T557	1.12962	-2.08522	0.0707332	0.00854135	89.0244	89.024	89.0248	556.502	533.232	567.998	22	0	0	1	0	0	2	1	0	1	2	0	0	0	1	0	0	1	1	0	2	53090.9	58581.2	66348.2	55943.1	54765.2	55760.8	55791.4	44672.8	48202.8	51171	53094.5	57302.2	55704.2	45621.3	27710.4	59866.9	62514.7
82	M287T423	1.42352	2.30541	0.0711147	0.166915	286.958	286.877	287.057	422.596	403.2	456.908	13	1	1	1	0	1	0	0	1	0	1	0	1	0	0	0	0	3	0	0	3	219.285	228.012	293.949	234.002	226.16	346.102	201.158	459.967	377.074	325.92	286.735	443.646	265.877	350.532	264.203	352.803	321.335
83	M589T756	2.25694	-2.0895	0.0717579	0.000279249	589.189	589.028	589.228	756.295	734.813	775.274	40	0	2	2	4	0	0	3	0	2	2	1	2	1	0	2	1	3	1	0	7	4134.03	4244.83	856.846	4978.69	3041.36	736.638	497.863	629.508	2451.97	3329.67	951.93	3006.47	1712.86	2054.72	2020.89	3989.92	844.705
84	M157T783	1.48091	-2.07024	0.0723031	0.0580347	157.012	156.944	157.013	783.043	769.532	810.481	19	0	2	0	0	1	0	0	2	1	0	0	3	1	1	0	0	1	0	1	4	5819.66	6755.78	10849.2	8370.16	6858.98	2633.75	4427.91	5568.22	5765.67	7705.8	7315.09	8416.4	6468.68	7545.37	7668.61	8968.49	6348.49
85	M113T619	2.48207	-2.13771	0.0731077	7.15604e-15	113.024	113.024	113.061	619.149	604.589	623.185	13	0	3	1	0	1	0	1	1	1	0	1	0	0	0	0	0	0	1	0	2	45885.5	51656.9	87022.5	45319.6	49096.4	68424.4	1475.63	1701.85	38010.2	2786.39	49386.4	67982.1	2511.58	42426.8	47773.8	52245.4	54672.3
86	M590T446	2.76982	2.06641	0.0741187	0.389629	590.136	590.007	590.238	445.632	424.838	506.705	65	4	3	5	2	2	2	2	1	2	1	2	3	3	0	2	2	2	2	0	9	313.369	151.08	13853.3	55000.7	24722.2	31209	28245.3	83564.8	35850.5	81606.2	112736	20971.1	64113.1	8880.47	18940.8	54877.9	31784.7
87	M398T442	1.80762	2.12386	0.0744993	0.000550208	398.068	397.899	398.119	442.138	387.52	480.674	27	3	0	0	2	1	0	3	2	0	1	1	1	0	1	0	1	1	2	0	3	753.504	627.729	81.2417	456.735	122.696	717.848	589.91	759.158	599.478	1024.6	934.404	656.14	1108.59	492.033	546.568	1360.62	702.472
88	M719T586	1.25618	-2.09088	0.0749675	0.0814074	719.033	718.905	719.117	586.433	541.105	657.329	21	0	1	1	0	2	1	1	2	1	4	1	0	2	0	1	0	0	0	0	3	793.891	544.809	524.401	587.494	701.943	595.581	417.676	429.171	523.095	544.093	751.812	2103.04	554.017	619.889	915.31	786.016	563.251
89	M549T758_1	1.72803	2.17668	0.0752363	0.0147717	549.018	548.949	549.124	758.265	737.381	773.497	11	1	0	1	0	1	0	3	1	1	0	0	0	0	1	0	0	0	0	0	2	321.146	263.904	131.271	268.47	192.343	651.482	464.532	289.504	377.479	251.128	322.759	294.528	362.787	734.759	561.777	264.905	522.652
90	M315T713	2.25521	2.11731	0.0760875	8.64395e-10	315.123	315.013	315.125	712.981	688.666	749.405	45	2	2	4	0	0	0	1	2	2	1	1	4	0	2	0	1	2	4	0	7	2299.21	1652.95	160.487	1398.6	3285.15	1507.21	3483.28	3225.35	4627.11	6994.81	1283.66	1763.93	1121.9	92.5888	1388.13	3545.2	5794.94
91	M421T668	17.8784	2.36888	0.0761161	0.00442069	421.162	421.109	421.246	667.535	633.735	707.416	201	3	5	4	3	1	3	5	3	3	5	4	5	4	4	4	5	3	3	2	16	298.978	6028.99	390.793	2265.02	679.157	19005.8	8837.68	10489.7	75968.1	58456.6	14117.8	44636.1	25359	2063.72	1456.16	1124.61	8260.06
92	M689T742	1.40203	-2.26234	0.0761588	0.0693615	688.778	688.715	688.844	741.916	738.844	755.419	3	0	0	0	0	0	2	0	0	0	0	0	0	0	1	0	0	0	0	0	0	282.542	300.85	501.359	313.311	293.948	265.914	202.253	253.826	222.242	262.591	282.897	233.79	312.168	289.522	223.978	462.996	292.548
93	M783T951	1.79767	-2.04736	0.0767469	8.01569e-05	782.683	782.654	782.87	950.992	889.498	958.788	16	0	1	1	0	0	0	1	0	1	1	1	0	1	2	0	0	3	0	1	1	2705.73	1495.48	1528.38	1026.18	2404.93	680.097	344.052	1752.01	1332.5	987.214	2792.64	861.54	1996.89	1410.22	387.002	1393.96	1259.4
94	M487T413	1.99383	2.09571	0.0767479	0.347016	487.109	487.015	487.19	412.851	376.06	443.639	68	2	3	1	3	1	0	2	1	3	2	0	3	1	4	1	2	2	1	0	15	2389.12	218.302	115.956	1179.3	1171.07	2101	1177.35	2252.58	2698.53	1886.74	1011.23	2437.74	1341.89	565.537	577.439	1946.63	7209.22
95	M381T111	2.71176	-2.19346	0.0776427	2.66777e-15	380.955	380.83	380.957	111.327	97.508	140.452	20	0	2	1	1	0	0	0	0	0	1	0	1	0	2	1	1	0	2	2	4	31550.7	25906.9	778.121	16908.8	23627.3	12722.4	7622.41	2968.71	10843.8	2266.13	11190.2	19798.9	20312.7	12403.5	1179.5	14776.3	1149.88
96	M541T147	2.53194	2.06178	0.07862	7.50639e-08	541.11	540.907	541.117	146.611	127.89	155.643	8	3	1	0	0	0	0	1	0	1	0	0	0	0	0	1	0	0	1	0	0	251.702	409.879	228.16	436.448	1445.09	334.028	2314.41	1691.91	950.532	1725.85	719.386	237.754	338.798	474.746	650.94	689.193	685.574
97	M528T550	1.70505	2.06958	0.0786546	0.253365	528.1	528.02	528.247	549.845	502.052	575.971	36	2	1	0	2	0	2	2	2	1	3	2	1	1	2	2	0	0	2	0	4	726.695	1060.41	285.07	696.152	625.017	746.711	636.298	1423.66	1614.44	1364.73	2064.55	1387.5	1575.26	602.654	795.391	2546.01	306.6
98	M368T421	1.60136	2.01284	0.0790103	1.29338e-08	367.605	367.566	367.606	420.92	417.195	424.253	15	0	2	0	0	0	0	2	3	1	0	0	0	0	2	1	1	0	0	0	3	801.832	484.364	131.413	734.21	769.515	738.908	1265.86	757.59	1192.14	723.601	431.407	529.929	953.418	542.392	774.957	1068.21	1303.07
99	M521T421	1.90957	2.01654	0.0790488	3.39316e-05	521.089	521.02	521.223	420.721	407.842	431.585	16	1	0	0	0	0	0	3	1	0	2	1	0	1	1	0	0	1	0	0	5	1273	2789.91	435.205	2319.65	381.929	1151.79	3749.95	2882.5	2935.89	3028.19	738.491	1305.69	1590.23	694.127	891.789	1738.59	2325.51
100	M527T405	2.0872	2.01112	0.0791705	8.18803e-08	527.48	527.385	527.558	404.786	384.359	421.431	9	1	0	3	0	0	0	0	0	1	0	0	0	0	1	0	0	0	1	0	1	166.162	307.383	114.691	908.214	985.813	363.702	1291.46	1502.24	961.002	1062.58	2184.17	3285.85	2802.72	855.271	1052.53	1228.95	1291.83
101	M452T438	1.2984	-2.08691	0.0793086	0.000126262	451.886	451.806	451.99	438.251	423.223	477.169	9	0	3	0	0	0	0	2	0	0	0	0	0	0	0	1	0	0	1	1	1	262.978	227.417	314.147	264.252	247.102	209.36	171.821	290	203.187	139.104	229.165	229.144	295.68	181.166	240.967	279.988	262.098
102	M478T682	1.77919	2.01323	0.0795442	1.16624e-05	477.551	477.513	477.677	682.177	649.317	727.358	31	1	0	1	1	1	1	0	1	2	0	3	2	2	1	0	1	3	3	0	5	200.194	522.866	291.526	885.981	1133.07	1048.62	1621.88	1113.73	682.289	930.888	5710.09	1450.21	4044.49	6103.21	5318.32	3999.11	8291.28
103	M652T648	1.67368	2.10263	0.0799867	0.000210072	652.079	652.021	652.232	647.873	636.241	682.26	39	2	1	2	3	1	2	0	1	2	2	1	1	3	2	1	1	2	0	0	3	9425.38	12478.8	8785.76	17740.9	17945	15683.5	20884.8	36910.8	18166.5	19446.1	17944.8	8607.88	18254.7	14986	8292.55	12925.6	19921
104	M161T664	2.17988	2.1123	0.0801649	2.07212e-06	161.046	160.925	161.047	664.413	651.888	674.992	13	0	1	0	0	0	0	0	2	1	3	0	1	0	1	0	1	0	2	0	1	2839.59	1395.51	680.348	2945.77	3980.1	1301.36	4643.38	8698.32	5502.8	5666.84	1656.73	824.1	2088.53	1820.86	1223.01	3373.37	2376.43
105	M418T858	116.726	2.32348	0.0808151	0.0355423	418.213	418.084	418.221	857.926	837.245	901.054	105	2	5	2	2	1	3	3	2	1	2	2	5	1	3	1	2	2	2	0	16	1306.08	7577.15	445.894	2186.93	1474.01	424319	661793	4201.97	5717.23	420250	750.173	6249.4	13157.5	792.373	653.959	881958	503682
106	M441T950	2.10699	-2.01195	0.0810826	0.885646	441.214	441.14	441.264	949.858	925.621	961.22	109	3	4	4	1	2	1	4	3	2	5	3	2	3	4	2	3	4	2	0	15	20398.8	10709.5	26680.8	8769.09	13817.1	4596.36	2863.08	2874.46	13335.4	14477.7	17187.6	3387.72	18393.8	44012.4	1107.04	7960.12	22307.4
107	M539T889	3.59122	-2.13114	0.0814926	0.00890315	539.212	539.164	539.342	888.553	871.883	903.354	36	2	2	2	2	1	0	2	2	1	1	0	0	3	2	1	1	3	1	0	4	52345.4	92723.4	1158.84	57597.1	119829	8281.74	32471.2	2044.69	2232.39	45093.7	72232.9	30057.6	1396.5	28911.1	53003.6	32652.8	19620
108	M650T302	1.26486	2.20355	0.081528	1.41404e-05	649.781	649.722	649.819	302.13	297.181	319.196	5	0	0	0	0	0	2	0	0	0	0	0	0	0	0	0	0	0	0	0	2	242.164	223.749	231.452	230.85	195.055	343.74	200.084	283.201	331.317	262.44	184.344	332.158	169.833	175.374	166.562	373.82	233.132
109	M532T632	1.26932	2.02466	0.0818469	0.124704	531.945	531.772	531.999	632.402	606.791	663.829	10	0	0	0	0	0	0	0	0	0	1	0	0	0	1	1	1	1	3	0	1	230.109	231.242	214.818	321.768	247.877	277.346	373.133	260.668	391.153	279.041	246.901	389.762	377.736	582.57	404.548	265.566	277.764
110	M855T8	1.63599	-2.14365	0.0823359	5.7355e-08	854.825	854.657	854.833	7.85	2.901	11.198	8	0	3	1	0	0	0	1	0	0	1	0	0	0	0	0	0	0	0	0	2	726.774	814.22	1077.16	966.647	918.126	1077.27	702.366	385.667	283.805	303.309	823.304	702.161	708.822	207.226	888.845	918.639	934.574
111	M308T49	1.86888	-1.99647	0.082649	0.234204	308.097	307.999	308.135	49.268	41.44	77.769	27	1	1	2	2	3	1	2	0	0	0	1	2	0	2	0	0	0	1	0	5	2457.17	3221.81	1118.05	1386.08	2284.3	612.644	913.203	564.536	1284.2	2226.32	1271.22	1085.98	769.104	1111	1180.05	1786.65	789.765
112	M657T945	3.66589	2.1708	0.0827499	0.0301377	657.387	657.38	657.623	945.032	926.735	960.282	28	2	3	2	1	0	0	1	2	0	2	2	0	1	1	0	0	0	0	1	7	1191.31	680.83	517.284	3647.46	4818.47	374.103	6006.83	6953.2	11091.7	15368.7	1024.35	2663.25	3864.58	6574.91	870.017	650.134	3020.87
113	M375T589	2.72809	2.1058	0.0827649	7.99819e-06	375.165	375.003	375.167	588.551	548.775	612.282	64	1	2	2	1	1	2	1	3	1	3	1	1	2	1	2	0	2	3	0	14	6578.46	996.912	303.784	5592.48	4890.86	8275.99	12960.6	4073.03	5638.84	19146.1	5197.65	8388.46	1591.5	4629.23	3324.44	55634.4	9509
114	M578T728	3.39243	-2.2808	0.0827804	4.83677e-05	578.105	577.931	578.108	728.26	716.65	730.913	34	1	1	2	1	0	0	0	1	4	1	2	1	2	1	1	1	1	1	0	6	2994.49	2565.69	543.95	609.604	3672.02	587.398	543.713	713.651	838.642	378.042	14287.1	5248.87	7019.69	499.611	10642.9	518.983	486.264
115	M413T130	2.11209	1.97999	0.0830612	0.000114275	413.104	413.011	413.167	130.339	119.419	165.294	23	2	0	2	0	1	1	1	3	0	1	1	0	1	0	1	0	1	2	0	5	14825.4	5325.36	1486.53	11181.4	1041.65	4826.84	16531.4	12526.2	17486.3	20145.5	10412.7	185.386	15222.6	10495.7	784.07	27383.5	19370.2
116	M478T792	2.00405	2.0455	0.0834017	0.223061	477.788	477.625	477.868	792.006	746.765	817.525	68	2	2	2	1	4	2	3	2	0	1	1	2	1	2	1	1	1	3	0	12	2605.16	2560.09	2235.48	5336.02	7305.55	3394.79	10133.9	10796.2	11384.4	4456.58	10511.3	1815.13	9793.16	8450.62	5945.03	6355.51	12210.5
117	M460T623	2.97593	2.11936	0.0837311	0.241793	460.118	460.01	460.228	622.586	587.542	680.685	59	2	2	0	2	1	1	4	3	2	2	1	2	1	2	2	2	1	3	0	9	1233.1	1806.56	184.536	281.456	700.176	1055.44	4425.34	3551.68	646.074	2837.75	2091.4	2520.63	2063.28	2050.34	1350.38	477.792	6107.14
118	M373T500	3.02264	2.12356	0.0840503	0.0444211	373.129	373.02	373.242	499.772	456.792	520.635	157	3	5	4	4	2	2	3	3	4	3	3	2	4	4	2	4	4	3	1	18	63300.8	28218.1	6289.94	11830.9	66762.3	29179.3	69755.4	121871	214778	97616.3	8191.04	22905.6	45805.1	4689.02	15299.4	30540.3	18849.9
119	M620T415	3.58457	2.03718	0.0845807	8.6564e-05	620.145	620.016	620.221	415.014	348.315	423.941	22	2	0	2	3	0	1	0	2	0	0	0	1	0	2	1	1	0	1	0	5	129.568	497.296	877.913	724.32	5375.5	2437.82	1980.36	10204.2	4043.08	8593.68	2102.77	494.656	2139.63	717.96	1077.2	428.41	218.736
120	M431T655	6.46742	2.15285	0.0847395	0.000229744	431.191	431.002	431.231	654.833	634.152	721.743	176	3	5	5	4	4	3	5	3	4	5	3	4	3	5	3	2	4	5	1	15	13025.2	2817.57	2945.22	5052.99	143696	57359.5	401004	6887.49	376636	241644	90327.6	2400.47	3665.25	4918.17	176912	341398	279378
121	M588T603	5.58354	2.23185	0.0847809	7.99869e-05	588.193	588.064	588.247	603.414	569.137	613.642	62	2	4	2	2	0	0	2	4	5	2	0	2	0	2	1	1	0	3	0	17	932.871	5609.18	753.854	3278.36	1321.09	3015.63	22560	24655.3	1548.66	14638.6	1509.76	3476.61	1541.83	1711.7	834.463	72875.3	39031.8
122	M651T799	1.48307	2.07551	0.0850977	9.01924e-05	651.075	651.024	651.23	799.455	779.129	851.82	46	2	2	1	0	2	2	2	2	1	2	2	2	2	0	2	1	0	4	1	7	999.934	1045.14	825.343	708.886	598.663	1175.99	1725.83	1485.18	694.788	1114.44	4453.7	4005.99	2424.65	1260.37	708.381	2544.16	1804.86
123	M519T672	2.21371	2.08464	0.085454	0.47937	519.085	519.049	519.245	671.816	656.842	697.182	48	1	3	1	4	2	1	3	1	2	0	1	0	0	2	2	1	3	3	0	9	1144.97	682.765	241.399	1502.59	1522.82	1163.48	3285.8	1471.51	3816.59	1540.44	1155.53	886.297	1375.03	1656.35	1539.05	275.269	2353.41
124	M553T870	2.13576	2.00436	0.0854985	0.000456492	553.228	553.056	553.231	870.23	856.87	888.258	33	1	2	0	1	0	0	1	1	3	1	1	2	0	1	1	1	2	2	0	8	6563.98	1959.58	390.44	6422.48	4160.46	2072.27	11277.1	12473.4	6754.02	9064.14	5335.66	4030.06	2836.62	3290.64	3227.96	14959.5	14035.2
125	M666T776	3.05029	2.09797	0.0856999	0.000332766	666.094	665.924	666.097	775.875	768.35	803.06	82	4	3	3	2	0	2	4	3	4	4	1	2	4	3	2	2	3	3	0	14	47842.1	9102.79	2715.74	58345.5	22674.9	14391.3	160015	104203	103663	46846.1	42568.8	10690	37685.7	10619.9	31399.8	28342.2	33710.4
126	M484T118	2.47407	2.01906	0.0863821	0.00198977	484.081	483.896	484.083	117.891	92.662	156.88	38	2	0	0	1	1	1	0	1	0	2	2	4	0	1	2	2	1	1	0	5	266.851	39546.9	2039.81	162.095	19376.6	19267.2	34090	39102.1	19638.8	39790.6	35533.2	35818.9	16593.9	35123.5	24370.2	37167.4	5675.11
127	M550T632	1.90416	2.01207	0.0869103	0.122368	550.093	550.005	550.222	631.558	585.923	651.993	59	4	3	2	1	1	1	4	1	2	0	3	1	1	1	4	2	2	1	0	9	1732.84	383.528	668.628	1129.65	1025.96	734.734	1566.2	3077.46	1916.37	2112.94	1283.58	14789.1	15337.2	1036.79	1720.32	3515.83	1052.59
128	M623T618	1.2415	2.08819	0.087186	0.122775	622.897	622.757	622.997	618.416	604.936	619.998	5	0	0	0	0	0	2	0	0	0	0	0	0	0	0	0	0	0	2	0	1	602.381	485.616	313.369	613.141	529.853	655.902	661.477	685.332	591.18	564.925	591.522	713.367	597.15	764.44	614.672	714.939	731.882
129	M942T544	1.39158	-2.06991	0.0874485	0.128166	942.301	942.26	942.481	544.211	529.673	565.885	3	0	0	0	0	0	0	0	0	0	0	0	0	0	0	0	0	0	0	2	1	79.0874	81.957	108.527	152.076	107.451	87.2898	65.8689	59.6359	90.3619	77.0577	65.0449	84.376	65.6986	90.7871	99.9194	120.138	66.4082
130	M587T850	2.09739	-2.12018	0.0876965	0.0397834	587.273	587.265	587.439	850.456	835.87	878.628	13	1	1	0	0	0	0	1	0	1	3	0	1	0	1	2	0	1	0	0	0	1865.69	605.461	816.655	796.54	779.596	182.662	470.472	496.121	489.547	680.249	774.494	536.755	656.007	592.379	893.272	525.229	436.433
131	M530T403	2.46381	1.94908	0.0877022	0.0022023	530.148	530.044	530.248	402.791	370.069	415.897	39	1	0	2	1	1	1	3	2	3	0	0	1	2	4	1	1	2	3	0	7	3957.17	655.904	590.856	597.089	6797.56	4161.15	9917.24	9019.2	5472.93	2469.95	3187.11	825.575	2954.26	3764.73	1158.24	3527.88	6025.69
132	M679T690	3.48699	2.19554	0.0878879	0.00301996	679.215	679.028	679.218	690.29	680.752	709.448	13	0	1	0	2	0	0	2	0	0	3	0	0	1	1	0	0	0	0	0	2	602.698	543.729	951.337	1649.41	706.97	4331.95	762.239	5177.78	654.108	4605.47	663.048	585.124	578.471	1124.23	678.496	4718.59	203.406
133	M113T9_2	1.55482	-2.01515	0.0880516	0.0007867	113.319	113.185	113.353	8.589	8.07	9.599	90	4	3	3	4	5	4	2	4	3	2	4	3	2	3	2	4	2	3	1	13	24283.6	16682.5	16754	24493.7	24089.1	21570.2	6563.65	12637.4	20891.6	6707.15	24504.1	16964.5	22277.7	13512.5	19181	18369.3	6022.3
134	M597T618	1.48134	-1.99197	0.0882271	0.221376	597.276	597.253	597.493	617.677	597.307	635.179	21	0	0	3	3	0	0	3	1	0	1	1	0	1	1	1	1	0	1	1	1	2438.62	1320.43	1176.56	2291.07	1946.65	904.271	1243.37	1835.31	1057.34	1152.29	645.584	1816.33	1394.85	2227.39	469.455	189.128	2492.13
135	M439T336	2.04728	1.97009	0.0882899	0.00119475	439.084	439.078	439.162	335.892	309.371	349.6	31	3	3	1	1	1	0	1	2	0	0	0	0	2	2	0	1	1	1	0	7	2032.25	665.092	166.566	2115.78	2595.49	1318.11	3380.63	2368.93	3139.42	5301.41	1452.07	1934.33	5178.35	1468.54	1732.84	2782.34	1662.32
136	M610T944_1	2.30596	1.93888	0.0885022	4.14848e-11	610.129	610.034	610.248	943.616	885.4	955.439	142	4	5	5	5	5	3	5	3	5	5	5	4	5	5	5	3	5	5	1	21	2600.22	42754.6	9905.28	44365.9	1746.92	23799.7	46222.3	39268.7	82463.5	42007.1	67950.3	102202	139565	49560.1	93486.2	34128	33114.9
137	M137T511	1.37201	-1.938	0.0886261	0.0237093	137.024	137.024	137.061	510.956	474.945	533.911	25	1	2	3	3	0	2	0	0	1	0	3	1	1	1	0	0	1	0	0	5	4987.67	3026.06	4679.56	3350.34	4850.02	3693.12	3946.31	3500.93	2147.15	1941.02	1276.62	4344.23	1567.52	2861.2	3748.36	1958.36	1854.33
138	M777T945	2.71802	2.09678	0.0886433	1.9683e-09	777.292	777.14	777.36	944.52	928.236	958.411	47	2	3	3	3	4	3	2	0	0	3	1	0	1	3	1	2	3	2	0	5	1816.07	854.773	214.775	1260.74	2446.33	619.031	3078.01	6685.13	4678.14	2858.75	6013.11	118.283	1299.88	1428.5	7132.69	1554.44	15297.4
139	M648T791	1.73722	-1.93784	0.0888629	0.0350204	648.16	648.024	648.239	791.329	767.722	816.687	11	1	0	0	0	0	2	0	1	0	0	1	1	0	1	1	1	0	0	0	2	584.934	380.442	481.532	362.456	198.225	464.667	164.553	216.017	138.543	171.856	157.102	349.629	122.144	254.584	210.712	160.669	134.212
140	M583T870	2.44509	-2.02579	0.08899	0.010587	583.11	583.014	583.241	870.027	850.936	909.225	133	2	5	5	3	1	0	5	3	5	3	1	1	2	5	4	3	2	1	0	16	575087	756992	49626.5	573685	372799	110462	301809	3221.59	188096	348601	178301	1.88101e+06	1.08877e+06	55924.3	3403.3	146856	312872
141	M507T669	3.10894	2.14527	0.0890834	0.247491	507.051	506.9	507.117	669.374	651.324	707.55	40	0	3	0	1	0	1	2	1	1	1	1	2	0	3	0	0	1	2	0	8	934.52	696.212	143.886	928.436	1559.67	327.81	1333.99	4306.93	4407.29	2876.52	809.001	794.226	486.201	960.231	1652.93	332.236	1443.82
142	M647T869	3.17434	-2.12609	0.0891426	2.97119e-05	647.108	646.998	647.11	869.112	864.312	892.157	10	0	3	1	0	0	0	0	1	1	0	0	0	1	0	0	0	0	0	0	2	9118.77	23177.8	2005.65	11877	9659.16	2610.76	6801.15	3689.5	4350.22	138.888	6142.81	42079	10089.3	3857.13	3818.63	4739.7	6367.62
143	M485T933	1.70258	-1.93993	0.0893241	0.014345	484.859	484.805	484.972	933.285	917.886	946.948	9	1	3	0	0	0	1	0	0	0	0	0	0	0	0	0	1	0	0	0	2	1661.3	805.392	2103.09	1456.25	1602.81	1251.98	526.808	1327.82	100.32	1273.82	1331.47	1511.17	973.078	1226.8	1159.32	1507.71	1186
144	M647T8	1.62733	-2.16004	0.0899223	0.237591	646.856	646.784	646.942	8.093	3.046	11.54	23	1	3	1	0	0	0	2	1	0	1	2	2	1	1	1	2	0	1	1	3	1630.02	1357.03	1735.48	1507.15	1636.56	1002.3	430.777	1284.55	1794.92	321.289	359.428	1310.71	1409.03	1413.03	1599.5	1610.16	1683.66
145	M241T740	1.2851	2.07347	0.0901749	1.4077e-14	241.217	241.216	241.217	740.364	729.791	766.991	4	0	0	0	0	0	0	0	1	0	0	0	0	0	0	0	0	0	0	2	0	112.55	140.83	128.154	153.594	139.322	195.492	179.668	150.009	219.989	121.576	66.2619	38.4402	102.605	131.337	136.577	112.49	143.839
146	M368T329	3.41607	-1.96918	0.0918457	0.0137513	368.107	368.055	368.2	328.558	310.396	364.498	47	0	4	3	1	1	1	2	0	3	1	1	3	0	3	0	2	2	2	0	8	9738.73	23507	198.478	12957.4	16290.6	3258	1445.6	656.483	12850.6	141.4	28173.1	21394.2	160298	30217.4	26701.2	19393	60221.4
147	M775T946	3.174	2.07182	0.0923052	0.332327	775.435	775.374	775.62	946.45	940.562	955.243	11	3	1	1	0	0	0	2	0	0	1	1	0	1	1	0	0	0	0	0	0	2141	319.399	577.196	501.498	978.61	627.573	5418.13	3967.44	3189.24	1136.79	1342.95	7353.13	3216.66	1969.05	1990.03	3007.06	7791.2
148	M706T348	1.59752	-1.98182	0.0924061	0.000611016	706.207	706.167	706.374	348.423	309.563	377.403	12	0	0	3	0	0	1	0	0	0	0	0	1	1	2	1	0	0	1	0	2	724.769	547.88	340.148	417.3	851.056	322.876	517.27	441.748	212.419	309.203	536.121	108.188	946.669	118.784	916.013	356.847	512.756
149	M452T696	2.97244	-1.93655	0.0927292	3.2222e-05	452.126	452.03	452.214	695.657	676.636	730.919	92	3	4	2	3	2	1	4	3	3	2	3	0	4	4	3	2	2	0	0	12	29413.7	22812.5	1281.55	14598.7	32419.9	5033.85	2805.56	3003.38	499.479	22477.2	2247.85	2775.54	9339.52	4364.57	16288	10424	6015.63
150	M713T317	1.20425	-1.91008	0.0928462	0.00273572	712.764	712.695	712.865	317.218	291.89	332.862	8	0	0	1	0	1	2	1	0	1	0	0	0	1	0	0	0	0	0	1	0	200.913	236.344	287.047	241.92	206.265	225.328	185.163	144.898	209.889	208.351	440.628	221.559	292.851	170.52	122.427	173.149	238.468
151	M515T8	1.14567	-1.90446	0.0933546	0.000135821	514.893	514.805	514.895	8.062	7.216	16.175	29	1	0	0	3	0	1	1	0	1	2	0	1	1	2	3	2	0	2	0	7	7785.41	8188.74	8945.86	8693.94	10176.4	8642.97	6549.32	7291.91	7129.42	8609.03	7976.74	7040.81	8110.49	5685.74	9148.75	8826.38	8543.88
152	M643T758	1.74613	-2.05773	0.0936377	9.20871e-10	643.133	643.062	643.238	757.996	712.66	777.556	26	3	0	2	0	0	0	3	0	3	0	0	0	0	0	2	1	2	1	0	6	2129.19	2328.33	557.356	1894.42	1322.14	842.099	596.23	1250.52	851.443	1173.81	1542.73	1869.14	2090.62	1071.42	1608.4	1975.29	695.682
153	M795T943	2.67347	1.91301	0.0940626	0.000202779	795.307	795.25	795.452	942.532	908.263	959.056	51	2	2	2	2	1	0	2	3	1	1	1	3	1	2	3	3	3	3	0	8	5300.25	827.764	239.594	7749.52	176.342	1141.56	12206.2	10877.2	8138.76	5849.53	5783.1	4396.7	4106.3	5097.46	158.382	4714.94	6606.83
154	M346T714	1.59892	1.89928	0.0944498	5.07705e-09	346.138	346.063	346.139	713.929	687.812	752.406	19	0	1	2	0	1	0	0	0	1	2	0	1	1	1	0	0	3	3	0	2	1243.27	711.266	145.49	1192.1	1033.8	716.24	1819.35	1405.16	1413	1563.05	1586.32	1155.6	904.537	1367.66	150.576	1948.56	2737.25
155	M449T501	4.64523	2.06618	0.0946169	5.06069e-08	449.179	449.034	449.204	500.752	483.474	528.053	104	4	4	3	4	3	1	3	3	4	1	2	1	3	1	1	3	2	4	0	14	10457.2	169225	2099.91	14710.1	251995	7052.84	508692	363115	918948	285519	66079.8	34088.3	32863.4	149.919	58813.8	9745.56	8690.7
156	M858T949	2.68126	-1.99304	0.0946911	0.00110277	858.2	858.159	858.338	949.496	941.202	951.198	13	3	2	1	0	0	0	1	1	0	0	0	1	1	1	0	0	0	0	0	2	1580.43	2433.4	504.471	482.71	1526.11	335.23	530.643	172.963	1170.08	225.434	1018.98	309.372	837.502	819.533	573.42	917.637	382.201
157	M179T457	2.63107	-1.91903	0.0947358	0.000982789	179.056	178.932	179.072	456.751	435.923	482.208	41	0	4	4	3	0	0	0	1	2	1	1	1	1	1	1	0	1	3	0	6	12785.8	7225.95	952.282	7336	11737.1	1311.91	8541.57	502.645	4134.68	726.264	61588.6	920.938	38578.7	29822.6	3734.04	43484.5	1148.85
158	M564T723	4.92482	2.17357	0.094937	0.48624	564.107	563.881	564.115	722.789	710.626	741.81	26	0	5	2	1	1	0	1	0	1	2	1	1	0	1	1	1	1	3	0	2	286.574	286.443	422.029	218.327	330.416	101.906	1002.66	1828.8	1218.39	3451.13	225.572	723.884	1003.62	189.361	204.605	2659.36	283.673
159	M435T630	30.6525	-2.17431	0.095123	0.00811365	435.223	435.005	435.229	630.227	585.552	663.893	303	4	5	5	5	3	3	5	4	4	4	5	4	4	4	3	4	3	3	0	19	1.16402e+06	26749.7	1972.4	518239	836852	51836.7	18403.8	2354.91	3795.42	6728.93	537332	35573.9	237300	233283	489434	130888	4085.75
160	M316T873	3.57233	2.05926	0.0951555	0.000361035	316.054	316.031	316.083	872.956	847.23	877.109	17	1	1	0	1	1	0	1	0	0	1	0	3	0	0	0	0	1	1	0	3	1759.61	366.004	77.7048	823.12	512.338	651.745	1549.3	2028.47	2864.21	5547.95	2006.33	302.291	702.935	1083.28	1003.43	5378.99	2747.01
161	M495T148	2.03865	1.89111	0.0953934	1.12723e-06	495.114	495.04	495.173	147.935	126.869	181.852	26	1	2	1	2	0	0	3	1	0	1	0	0	0	1	0	0	4	1	1	4	3759.13	1020.06	299.909	2511.28	838.331	3379.46	2911.42	5342.56	1309.51	4240.3	1937.34	559.894	527.967	1646.06	614.226	1587.25	976.049
162	M788T463	1.2121	1.97583	0.0957315	0.0323109	787.848	787.755	787.889	462.739	438.652	505.034	10	1	0	3	0	0	0	0	0	0	1	0	1	0	0	0	0	1	1	1	1	149.366	139.165	89.905	157.322	166.382	148.025	166.718	190.119	168.955	177.248	104.707	218.393	216.568	190.226	113.497	251.382	205.336
163	M885T60	1.38512	1.9736	0.0957991	0.0486911	884.751	884.689	884.841	59.764	57.939	83.473	4	0	0	0	0	0	0	0	0	3	0	0	0	0	0	0	0	0	0	0	1	53.5888	167.555	127.22	180.212	115.949	159.697	172.465	149.655	203.349	207.579	217.782	188.102	241.145	184.799	181.983	138.841	235.498
164	M499T400	1.55857	1.89126	0.0974751	7.86554e-06	499.11	499.069	499.182	399.586	394.831	407.38	10	0	0	1	0	0	1	3	3	0	0	0	1	0	0	0	0	0	1	0	0	285.856	390.579	138.093	490.288	455.58	320.923	736.771	696.127	594.979	394.903	275.98	1043.31	668.227	354.925	259.038	301.343	366.8
165	M286T864	5.82345	2.15083	0.0977729	0.00277386	286.043	285.909	286.044	863.633	858.501	872.195	11	0	1	0	0	0	2	0	0	0	0	0	1	0	0	0	0	0	0	0	3	138.263	111.371	130.431	138.521	97.568	1297.53	931.897	65.7728	51.106	1241.83	104.057	160.831	109.005	142.563	142.504	1517.1	905.151
166	M676T50	3.18584	-2.01463	0.0979387	7.45519e-05	676.196	676.125	676.344	49.847	13.523	108.601	46	4	3	2	2	1	1	3	1	2	2	2	2	3	0	1	0	3	1	0	7	9155.08	7113.3	146	5237.55	13830.5	148.637	3185.28	2956.13	230.282	4617.22	11478.8	6828.73	15298.9	2868.64	8544.73	7290.39	3300.21
167	M239T9	1.23094	1.87443	0.0984014	0.0171521	238.932	238.889	239.015	8.589	7.68	19.174	37	1	1	1	2	3	1	1	1	1	1	2	1	2	2	3	1	3	2	0	4	1784.11	2479.61	3031.11	2618.94	2644.39	3534	3611.06	2317.08	2959.47	3036.79	1841.89	2283.25	2768.16	2695.07	2643.38	2322.25	3182.45
168	M602T743	1.95579	1.87008	0.0988232	0.000890728	602.113	602	602.243	743.338	727.727	800.496	150	5	3	5	4	3	3	2	4	5	4	5	3	3	4	2	3	4	4	0	17	82209	71743.4	4780.84	2095.32	76343.1	38182.4	128857	122216	83118.7	91483.1	34335.4	119698	90439.3	8517.75	22400.2	53343.4	64818.6
169	M187T45	1.7429	1.87549	0.0989275	0.14593	187.036	187.008	187.098	45.115	39.711	78.876	105	4	4	4	4	2	3	4	4	2	3	3	2	2	3	2	2	5	3	0	18	4471.49	8150.11	857.457	4467.46	6964.93	3996.32	9358.96	11917.1	6503.29	11642.5	7119.08	10163.6	4832.09	2519.95	6440.8	8838.21	11407.3
170	M698T580	1.60616	-1.95781	0.0989283	0.00995843	698.387	698.261	698.495	579.942	520.849	638.668	22	0	0	0	0	1	1	1	0	1	1	1	1	2	0	0	0	4	1	0	5	923.425	302.96	910.986	911.69	1188.83	439.44	358.813	580.619	476.595	783.06	1188.43	847.263	726.784	1179.93	1426.07	1577.17	766.38
171	M117T44	5.60354	-2.09865	0.100064	0.534642	117.019	116.875	117.057	43.7535	2.896	92.605	342	5	5	5	5	4	4	5	4	5	5	5	4	4	5	4	4	4	5	1	21	77507.2	83456.5	41422.9	80034.8	287150	13625.3	14966.5	15398.9	49586.4	8067.93	104194	15277	92839.2	97332.5	38278.1	186801	10818.5
172	M329T652	2.05974	1.86813	0.100101	2.33831e-09	329.139	329.065	329.16	652.483	636.447	662.643	15	1	1	1	0	0	0	1	1	1	1	0	1	0	1	0	3	0	1	0	2	1233.29	477.231	33.1115	496.335	452.791	1759.06	1243.62	932.275	326.257	1285.16	266.621	467.296	366.761	351.54	294.852	1836.57	3169.33
173	M265T9	1.6256	2.03789	0.100649	0.490133	264.981	264.889	264.983	8.571	1.519	15.233	40	4	0	0	2	2	3	2	0	2	2	1	1	0	1	2	1	3	3	2	7	6485.43	2701.19	3486	4641.67	256.581	5962.03	5109.12	4854.41	6369.59	6268.13	5709.61	5031.88	5942.6	5306.51	5724.83	5233.39	4896.23
174	M569T782	6.35803	2.0488	0.10113	0.00588649	569.223	569.128	569.262	782.084	743.85	825.001	252	4	5	5	5	3	2	5	3	4	3	2	3	3	4	4	4	3	4	0	17	3440.34	13671.3	2645.43	3567.88	63485.9	15271.4	225663	185307	7970.27	117735	85406.2	74912.4	3909.95	894.709	13251.2	2665.15	301.462
175	M688T71_1	2.07739	1.87824	0.101594	3.81199e-10	687.569	687.397	687.572	71.253	27.422	75.471	39	2	4	2	2	0	0	4	2	2	0	0	0	0	2	1	2	1	0	0	5	4390.46	1079.34	344.165	3349.57	5282.9	3649.54	3232.07	6792.05	10792.4	5544.86	5863.5	12979.4	7050.26	3176.24	6172.28	3751.19	2221.16
176	M453T945	1.93975	1.85037	0.101635	0.000220238	453.116	453	453.23	944.501	907.139	960.719	322	5	5	5	5	5	4	5	4	4	5	5	4	5	5	4	4	5	5	1	21	1618.75	11464.4	1587.32	15864.2	20675.1	6430.4	19522.3	25345.7	22472.4	25563.2	30429	53753.8	19250.9	23973.5	38238.7	16605.2	2553.72
177	M767T47	2.54064	1.85172	0.102409	3.71117e-07	767.186	767.025	767.222	47.405	20.168	71.035	101	3	5	5	5	2	2	5	4	4	4	3	4	3	4	4	3	5	5	0	18	9732.38	2491.06	681.989	57674.3	74959.4	6382.27	94791.8	99335.9	107514	61738.8	157408	140699	141154	100256	111740	97957.5	100151
178	M417T860	305.11	2.1079	0.102733	0.00129319	417.083	416.893	417.12	859.563	839.392	893.712	74	0	3	2	4	2	3	1	2	0	2	0	3	2	4	2	2	0	2	0	19	6559.85	2658.94	1968.37	3658.22	6002.34	1.608e+06	1.50937e+06	2399.51	6059.81	3.23501e+06	2490.23	888.8	1916.46	2414.99	2273.53	3.75723e+06	2.041e+06
179	M445T48	2.38413	1.8808	0.102964	0.000180458	445.12	445.017	445.199	47.901	41.006	100.251	90	3	2	3	2	3	2	4	4	2	3	3	2	4	3	0	1	4	2	0	17	12906.6	2909.27	1326.46	11830	2387.24	9050.23	20936.3	19113.7	22916.7	2748.56	2114.51	11922.8	13935.1	2560.29	1387.49	11779.8	19036.6
180	M528T406	1.72672	1.87175	0.103127	0.00559122	528.143	528	528.219	405.83	374.347	426.279	104	3	4	5	3	3	0	4	3	3	4	1	4	2	4	1	4	2	3	0	15	305507	157233	34212	87044.3	331810	198797	341527	427067	256506	357443	448790	76759.9	385481	119469	333735	474321	264153
181	M678T690	9.0654	2.08639	0.103236	0.0025389	678.211	678.035	678.215	689.839	674.36	695.613	35	0	2	0	3	0	1	0	2	0	3	0	1	1	3	0	1	0	2	1	9	1228.05	918.517	1028.31	5888.45	1173.79	20836.3	2686.65	24348.9	1097.62	43834.2	1440.07	845.499	1296.07	4858.04	1271.67	44332.6	2424.67
182	M502T447	2.6149	1.91943	0.103543	0.000116724	502.162	502.006	502.2	446.667	432.084	466.721	21	2	3	0	3	0	0	2	0	2	0	0	3	0	1	0	0	0	1	0	3	287.373	2359.32	203.667	2179.23	928.62	909.41	6273.5	2732.22	2218.26	3446.71	1243.01	1360.04	1270.6	1064.11	1024.42	2231.35	1465.11
183	M930T369	1.40435	-1.83663	0.103633	0.0191292	930.038	929.978	930.102	368.502	367.55	393.166	3	0	0	0	0	0	0	0	0	0	0	0	0	0	0	0	0	0	1	2	0	120.512	74.2112	151.005	143.14	129.128	51.5703	137.208	85.226	89.778	76.2751	124.055	102.697	96.8074	168.223	146.836	145.335	162.899
184	M111T43	3.98891	1.85803	0.103668	0.000324089	111.009	111.008	111.182	43.482	18.999	81.159	368	5	5	5	5	5	3	5	4	5	5	5	5	5	5	4	5	5	5	0	21	815115	7218.7	11438.5	7675.95	8698.51	208537	1.43729e+06	332148	536474	876703	25492.7	286715	535858	259196	26232.7	463341	24568.3
185	M455T652	1.3705	1.84417	0.103886	3.66456e-12	454.548	454.547	454.734	651.747	643.355	674.435	20	0	0	0	0	3	1	0	0	0	0	1	1	0	0	0	0	0	0	1	8	258.687	192.412	120.987	273.7	231.38	227.634	391.381	353.485	224.238	279.514	411.139	230.931	318.642	411.393	379.709	302.665	335.721
186	M489T944	3.92923	2.00127	0.103938	0.00242094	489.23	489.139	489.343	944.352	919.17	956.109	187	4	5	4	5	1	2	5	4	5	5	3	4	3	5	3	5	5	5	0	21	33592.1	6369.09	1056.73	18239.8	6122.22	118126	17804.8	54270.9	47480.7	19210.4	35059.8	3867.29	3428.78	15303.2	1697.96	212224	4518.62
187	M677T690	10.7388	2.07994	0.104022	0.000750532	677.208	677	677.227	689.907	673.962	702.027	53	1	3	1	3	0	2	2	1	2	3	4	1	0	2	0	4	1	3	0	14	2573.62	2027.91	1118.8	15112.7	2378.11	40932.3	8496.65	83818.8	2174.3	113837	3307.77	2386.94	2786.61	331.452	2688.08	119292	8259.56
188	M741T666	2.53754	1.85008	0.104319	1.09746e-05	741.261	741.174	741.371	665.961	634.083	705.785	54	4	3	2	2	0	0	3	4	0	1	2	4	2	1	2	2	1	2	0	7	717.761	3282.94	444.687	8310.28	1692.3	943.438	11449.2	6749.92	11156.9	6362.86	3643.7	2125.07	3238.68	5105.71	2824.4	5124.76	4145.59
189	M640T702	2.19929	1.95143	0.104386	0.000742001	640.079	640.016	640.241	702.385	684.785	727.375	41	3	0	1	2	1	2	4	1	5	3	2	0	1	1	1	0	2	2	0	5	2159.82	426.862	876.51	1578.63	1163.36	1314.17	2270.23	5294.63	1735.28	3032.66	5856.44	1855.41	5687.36	2624.69	4193.6	4958.94	2324.56
190	M574T873	1.8441	-1.87399	0.104479	6.63609e-07	574.154	574.139	574.277	873.328	845.053	896.095	44	2	1	2	1	0	0	2	1	1	2	3	1	1	2	2	0	2	2	0	9	2591.43	3235.8	497.675	3164.96	2611.62	774.909	705.871	918.66	2162.4	2000.43	3965.83	1484.4	2708.87	1435.93	1216.85	1258.01	625.829
191	M519T580	2.73174	-2.00298	0.104532	0.000544615	518.524	518.433	518.576	580.185	576.429	602.682	62	2	2	2	3	2	1	4	1	1	3	4	2	2	2	1	2	3	2	0	11	9883.71	3584.33	225.195	7868.33	9867.34	2065.09	2953.82	3329.42	3038.95	117.805	10028.4	5262.35	5741.07	9128.31	12107.4	11196.3	3002.78
192	M655T9	1.53595	1.82951	0.10473	0.0183172	654.706	654.601	654.746	8.591	5.572	23.076	5	0	1	0	3	0	0	0	0	0	0	0	0	1	0	0	0	0	0	0	0	65.3537	49.2626	128.027	49.9766	63.1567	68.7379	145.367	79.4095	125.762	127.179	45.0971	70.8308	47.6522	109.214	63.8729	551.946	816.429
193	M61T20	1.66469	2.03576	0.105462	0.424174	60.9937	60.9934	61.019	19.806	2.129	46.754	43	3	0	2	0	2	0	1	3	1	2	2	2	0	2	1	1	1	1	0	5	24786.5	9495.63	11101.8	19589.7	646.098	23039.3	24103	18942.6	22402.9	20748.6	15246.4	17754.3	18514.8	21135.1	26720.8	17590.3	21237.5
194	M447T399	3.27709	1.83055	0.105636	0.000333755	447.186	447.025	447.19	399.337	366.521	425.971	163	4	5	3	4	1	0	3	4	4	5	3	2	4	5	4	3	3	3	0	20	3469.32	16993.7	26323.8	1.19515e+06	1338.39	179713	787050	968152	726433	1.41297e+06	519075	18285.6	3405.55	956286	426204	12105.2	623490
195	M191T44_3	1.59858	1.82306	0.105776	2.40643e-06	191.49	191.385	191.612	43.935	38.665	51.456	190	0	3	5	5	5	1	2	2	5	5	5	4	2	4	4	4	5	5	0	21	2290.61	4477.1	974.17	2265.59	2293.66	2108.26	3581.19	4140.68	4127.72	5706.47	72568.7	13151.1	65960.9	61525.6	47760.1	9817.9	58266.9
196	M481T564	8.5898	2.07555	0.106014	0.118298	481.134	481.037	481.233	563.775	452.722	602.799	290	4	5	4	4	3	2	5	5	5	5	3	3	4	5	4	3	4	4	0	18	2832.41	4255.19	1318.75	1810.37	4952.82	30417	11181.4	13125.4	8047.68	67531.7	62267.9	1921.3	108146	5283.87	5649.7	62636.7	21047.1
197	M635T447	2.158	1.83553	0.10741	0.00816122	635.088	635.008	635.152	447.014	411.698	467.365	38	1	2	3	0	0	0	1	2	1	1	1	2	0	1	3	1	2	2	0	2	7907.52	1271.59	941.764	13530.2	8748.02	3800.38	19875.2	16488.9	20928.9	8823.8	9611.37	2056.28	1705.23	5974.06	6978.44	7437.05	6330.46
198	M99T49	2.20993	1.82926	0.10745	4.31272e-08	99.0087	98.9521	99.0455	48.755	8.038	94.481	323	5	5	5	5	4	3	5	4	5	5	5	5	5	5	4	5	5	5	0	21	6554.61	121918	11048.6	96457.3	4210.49	127920	37835.9	92654.9	147386	125003	18821.2	68559.5	96550.5	10780.4	113106	104952	100033
199	M592T404	2.1344	1.84899	0.107744	0.00206778	592.141	592.007	592.248	404.126	348.82	428.322	23	3	2	0	3	0	0	3	1	0	0	0	0	1	0	0	0	1	0	1	4	529.961	479.127	422.547	1657.79	462.526	333.622	1448.28	2412.24	1245.06	2142.06	2181.24	482.919	1906.46	664.823	1128.98	2475.74	1781.35
200	M331T613	2.48142	-1.96412	0.110155	1.80243e-08	331.176	331.046	331.177	613.487	582.506	639.064	48	2	1	4	2	1	2	3	3	2	3	1	0	2	3	1	2	0	0	0	6	8812.57	9386.27	90.8575	14490.9	7137.78	1996.84	1228.86	5014.06	3704.51	4142.65	2697.41	3451.25	1267.55	730.433	2426.19	231.699	930.841
201	M466T411	6.27924	-2.0389	0.110543	0.0116629	466.108	466.027	466.195	410.887	386.944	439.63	61	2	5	1	1	1	0	2	2	1	4	2	2	2	1	2	2	2	1	0	9	15211.9	41340.8	1222.9	9587.61	14336.2	3887.38	2831.22	2878.62	1957.41	1456.41	15957.2	32928.3	12812.3	5271.81	11313	10516	8685.5
202	M581T394	2.29979	1.8609	0.110773	0.0382499	581.156	581.003	581.241	393.84	349.66	419.751	54	3	1	3	2	1	1	2	1	2	1	3	1	1	1	2	3	1	1	0	9	11105.1	1889.56	665.01	9105.3	9577.4	3592.51	26374.8	8869.71	19018.5	16525.2	3728.01	16615.5	18513.3	4491.79	15210.1	33770.5	28010.2
203	M493T48	1.72569	1.80114	0.111127	0.149212	493.057	492.877	493.123	47.782	11.983	83.017	110	3	4	4	2	3	3	4	3	5	3	4	3	4	5	4	2	5	5	0	11	10897	7393.79	3058.66	1443.39	4077.99	5126.58	7956.2	9025.83	11302.9	12959.1	6813.71	12122.8	6148.8	16027.5	10001.9	11642.5	7140.08
204	M790T579	2.10543	-1.88237	0.111246	1.73441e-05	790.031	789.874	790.119	579.477	558.481	600.747	24	0	2	1	0	1	2	0	0	1	2	2	1	0	0	1	0	2	2	0	3	1126.68	374.606	292.649	1269.48	1240.85	397.066	459.854	768.584	215.223	203.634	2004.71	826.996	1073.06	1167.43	2111.4	1565.77	987.2
205	M103T875	1.35861	-1.84745	0.111266	2.47582e-14	102.971	102.956	102.989	874.678	852.628	883.26	10	0	1	1	0	0	2	0	0	0	1	0	0	0	0	0	0	0	0	0	2	6114.87	6446.21	8368.32	6703.31	5562.95	5943.28	5636.94	5844.23	5390.6	1618.52	1494.23	7292.12	7827.05	6399.34	6943.73	7405.94	7316.85
206	M847T828	1.30445	-1.82839	0.112328	0.191156	846.995	846.876	847.1	828.185	813.624	843.527	5	0	0	0	0	0	2	1	0	0	0	0	0	1	0	0	0	0	0	0	1	217.768	261.708	406.551	273.747	291.463	231.966	163.149	284.895	215.169	217.352	292.69	218.775	192.732	222.841	287.355	247.48	174.976
207	M527T404	1.59072	1.78579	0.112485	0.000103126	527.14	527.024	527.236	403.802	379.487	421.056	117	3	5	4	4	3	2	5	4	5	4	2	5	5	4	4	5	2	3	0	18	1.08609e+06	629922	153720	778324	1.27549e+06	683495	1.6037e+06	1.58357e+06	1.06679e+06	1.30372e+06	1.66615e+06	307239	6438.44	585637	1.25616e+06	1.47718e+06	1.34717e+06
208	M835T860	16.3901	2.02182	0.113245	0.0017508	835.173	835.067	835.176	859.686	850.413	863.233	17	0	3	0	1	0	0	0	1	0	1	0	1	0	1	0	1	0	0	0	5	351.854	400.666	288.33	438.835	471.544	4559.38	14405.8	393.013	274.69	12348	285.298	364.314	278.201	490.519	518.741	22217	4752.36
209	M530T153	1.42611	-1.81543	0.113721	4.76082e-15	530.303	530.275	530.394	153.238	145.9	158.196	4	0	0	0	0	0	0	0	0	0	0	0	1	0	0	0	0	3	0	0	0	218.149	343.146	485.953	283.479	290.338	321.369	198.274	152.586	255.156	209.315	292.715	283.476	190.401	323.421	227.729	273.667	255.193
210	M665T800	1.56342	1.7799	0.114009	0.205166	665.182	665.17	665.315	800.271	789.603	844.162	12	3	0	0	0	0	1	1	0	2	0	0	0	1	1	1	0	0	0	0	2	374.695	801.352	574.119	664.587	197.709	583.148	1016.67	1208.27	576.783	699.514	2315.36	407.55	402.854	524.764	1087.39	874.193	1014.28
211	M409T730	1.88657	1.80145	0.114054	0.000172696	409.114	409.033	409.182	729.531	711.091	746.859	19	1	1	1	1	0	0	1	3	1	1	0	0	0	2	2	1	2	0	0	1	788.216	991.96	144.357	263.258	874.576	187.438	1496.7	1504.3	1198.03	1390.9	220.321	269.715	1172.02	541.667	364.316	674.208	995.537
212	M463T609	2.31009	-1.89601	0.114659	0.0170218	463.123	463.05	463.247	609.365	574.032	628.558	179	4	3	4	4	4	3	5	4	4	5	4	3	5	1	2	3	5	5	0	19	27027.4	19689.1	1310.13	38064.4	21081.9	5129.18	6826.62	6684.05	9762.16	17991.4	8775.52	25666.9	1442.52	272.231	1712.77	35989.8	24153.1
213	M597T657	4.62754	1.9984	0.11482	0.248575	597.08	597.017	597.235	657.289	648.367	685.824	72	0	4	3	3	2	1	2	2	3	2	4	3	2	3	2	1	3	5	0	9	691.99	1162.78	461.189	522.183	540.854	1716.77	5369.25	659.376	6713.77	1177.29	304.593	1151.02	21619	647.726	2988.88	13462.5	5962.32
214	M243T8	1.16599	-1.95402	0.115179	8.66871e-06	242.944	242.943	242.981	7.6165	7.216	10.64	64	2	3	3	3	3	1	3	3	2	3	3	2	2	3	2	1	2	3	2	9	13540	14127.5	13577.8	14590.5	14649.4	15639.8	11039.1	12231.1	9595.92	11945	108.403	12114.2	4525.28	11674.6	13888.3	12528.1	14472.6
215	M393T646	1.78054	1.91696	0.11534	0.513388	393.133	393.036	393.181	646.349	624.289	704.315	284	3	5	4	4	3	3	5	4	5	4	5	4	4	4	4	4	5	5	1	19	13182.9	89202.1	901.264	43905.1	55174.9	54903.8	77139.3	79496.1	66259.4	82523.1	40848.1	512480	13396.6	45883.3	1515.14	77536.3	65895.1
216	M455T8	1.13064	1.91424	0.115536	0.818601	454.927	454.789	454.958	8.149	2.039	55.372	107	4	4	4	4	5	4	3	5	4	5	5	4	3	4	5	4	5	3	2	18	23095.7	22122.9	24237.8	22832.2	21355.1	27671.2	23351.6	21410.6	29577.8	26478.5	24794.5	20048.8	23196.5	21064.1	21293.9	23130.8	25549.7
217	M646T336	1.57954	1.85223	0.115755	0.000316677	646.132	646.029	646.19	336.462	304.826	363.269	13	0	0	0	0	3	0	0	0	2	1	1	0	0	1	0	1	0	0	0	2	533.824	589.02	857.903	362.63	624.496	645.405	816.673	555.522	1330.37	1339.91	438.95	751.984	504.595	322.088	613.342	1971.65	584.612
218	M494T655	2.73998	-1.8103	0.115849	0.590354	494.093	494.026	494.241	655.265	645.849	673.54	97	3	5	2	4	4	3	4	3	4	4	1	2	2	3	2	3	3	5	0	11	10717.3	22259.4	840.145	9505.79	16314.7	1369.46	2151.86	1903.07	12912.5	3428.74	10017.7	15871	3137.9	13190.3	14083.1	9135.84	5992.63
219	M555T946	2.55896	1.81137	0.116141	7.52653e-08	555.224	555.146	555.367	946.122	884.116	961.186	315	5	5	5	5	1	3	5	4	5	5	5	4	4	5	4	5	5	5	1	21	34499.8	48537	3557.05	2019.34	14494.7	4856.26	55138.7	59088.5	44610.2	100155	26158.4	198175	182216	9932.92	169751	180801	286438
220	M480T859	28.5346	1.9953	0.116725	0.0246261	480.079	480.076	480.22	858.85	831.741	882.625	53	0	1	3	2	0	2	2	2	1	3	1	2	0	0	2	2	1	3	0	12	736.704	511.956	416.78	741.036	997.019	17425.4	27038.2	610.556	906.266	51137.1	861.189	1453.32	607.732	1258.2	1740.94	52335.4	30241.5
221	M800T543	1.6839	1.76478	0.117682	0.0031146	800.211	800.058	800.216	543.495	496.096	581.476	12	1	1	0	1	0	0	3	1	1	0	0	0	0	0	1	0	0	0	0	1	880.187	1031.89	167.461	517.891	1139.71	886.804	789.031	1134.42	1428.14	2054.55	2019.64	814.256	1632.37	347.622	1720.68	1061.18	531.546
222	M881T944_1	1.19568	-1.82197	0.118431	0.137129	881.191	881.132	881.227	943.727	927.867	955.524	5	0	0	0	0	0	2	0	0	0	0	0	0	0	1	1	0	0	0	0	1	867.611	1114.05	688.821	873.771	1023.13	710.772	782.531	787.535	658.967	880.104	752.385	1278.29	996.845	716.791	810.978	661.873	1223.31
223	M175T900	1.34656	-1.82382	0.118817	0.415407	174.956	174.955	175.113	900.265	864.231	926.854	140	1	3	2	2	0	2	3	1	1	1	0	3	0	0	2	1	2	1	0	5	58238	74981.8	85009.4	78156.4	83915.8	29792.7	51597.1	44357.6	78780.7	77896.8	50872.9	82103.3	83598.5	79155.4	51336.2	40426.1	19358
224	M561T555	2.18307	-1.76017	0.118854	2.61973e-12	561.256	561.253	561.468	555.392	530.994	592.543	29	3	3	1	1	0	0	4	4	0	0	0	0	1	1	2	0	0	0	0	5	6842.76	2566.19	1218.13	5024.51	5938.48	958.484	1852.38	4960.81	1933.7	184.391	1464.93	117.013	2075.68	1295.96	1290.89	1902.24	1994.46
225	M353T216	4.26827	-1.93005	0.118859	0.611588	353.087	353.085	353.168	215.881	192.133	246.452	44	0	1	0	3	1	1	4	0	1	2	1	2	2	1	2	1	0	0	0	4	15668.4	92080.4	4038.15	73020.6	33090.6	520.604	16915.8	19268.9	1364.02	12981.5	12254.6	66152.5	31747.8	46082.7	6831.64	10655.8	9008.1
226	M483T766	3.01208	-1.8717	0.119871	0.0469546	483.073	483.049	483.189	765.986	747.895	789.605	206	3	5	5	3	3	2	5	4	4	3	4	4	5	4	3	4	4	5	0	19	157737	25654.2	23698.7	214020	200812	23356.3	93786.2	5674.48	31986.6	51672.4	42856.5	6260.7	85906.4	1373.84	7286.25	114623	144387
227	M449T295	4.47966	-1.94058	0.119939	0.00404513	449.108	449.036	449.205	294.69	241.382	327.375	46	3	3	0	2	0	1	3	1	2	0	2	0	2	2	1	1	1	2	0	9	50525.4	16674.6	326.509	38169.1	10905.3	5332.18	9624.8	8052.36	1721.54	1298.06	18680.5	21917.4	22893.8	9902.04	12532	16846.7	7154.66
228	M229T945	1.48229	1.86635	0.120075	0.318574	228.967	228.933	229.089	944.786	920.651	959.905	50	2	3	3	3	1	1	1	1	3	3	3	1	1	2	1	3	1	1	0	6	1681.6	2165.05	1678.98	2406.77	2617.89	5097.64	3072	2774.3	2321.41	2373.26	2294.29	1457.93	2911.22	5015.05	484.463	2768.04	2047.79
229	M169T101	2.99927	-1.7932	0.12009	0.00275161	169.014	168.949	169.07	101.41	82.409	156.643	26	1	3	1	1	0	3	3	0	1	0	0	1	0	0	1	0	3	0	1	4	68096.2	39332.4	5298.7	45081.3	109320	466.385	31214.1	50526	3272.52	3585.54	46477.7	30899.5	21037.3	46220.4	175.91	21779	22951.2
230	M614T437_2	1.47546	1.86905	0.120387	0.00676434	614.143	614.006	614.24	437.081	412.59	443.487	24	2	0	1	1	2	3	1	0	1	0	0	1	1	0	0	2	0	0	1	3	1150.52	1161.05	763.733	1172.21	852.47	821.034	2009.95	1473.6	2082.78	1137.45	1640.62	160.138	4212.55	1383.92	2053.23	952.209	1948.01
231	M384T865	4.11249	1.93306	0.120538	9.94017e-06	384.145	384.053	384.147	865.356	847.929	884.163	40	1	1	2	4	1	1	3	1	1	1	0	0	1	2	0	2	0	1	0	7	7536.99	8101.73	582.879	2745.52	4573.41	2183.43	30393.1	9086.55	42601.7	12545.3	11679.5	4745.36	25804.3	6133.81	8468.88	13931.1	2638.64
232	M69T47	1.6519	1.80637	0.120577	0.160221	69.0348	68.998	69.0353	46.943	42.465	64.545	28	2	0	0	2	0	0	0	1	3	2	1	1	0	2	1	1	2	1	0	6	1281.18	5147.84	1370.35	1518.55	5213.29	3319.03	4514.99	6246.42	4568.61	5355.07	5214.25	4702.88	3893.53	3717.05	5464.07	4514.54	4814.23
233	M483T658	4.01751	-1.92402	0.12067	0.00226143	483.187	483.006	483.247	658.404	643.388	679.962	90	4	5	3	1	0	2	4	4	5	5	1	0	4	1	2	2	2	1	0	10	32362	34978.8	433.011	3857.05	21667	235.658	3414.61	9524.23	4100.07	5948.25	3870.45	10833.6	3417.62	1097.68	5156.52	4181.98	475.877
234	M129T784	1.94234	-1.74815	0.12105	0.000123616	128.98	128.959	128.981	784.376	763.923	828.207	16	1	3	0	1	0	1	0	2	0	0	0	2	0	0	1	1	1	1	0	1	3844.11	4459.07	7617.83	2844.71	2324.87	345.195	3392.24	3648.5	553.96	2918.41	4367.08	4214.33	4654.16	4490.95	3552.73	5583.29	4174.85
235	M312T80	3.15662	-1.89847	0.121191	1.88787e-06	312.081	312.043	312.139	80.385	71.682	105.922	40	3	3	2	0	1	0	2	1	3	0	1	0	3	2	0	1	1	1	0	10	413.475	13213.6	5616.79	15041.6	23877.6	5765.91	474.551	5015.86	1591.75	5577.63	10271.3	483.383	4295.49	7166.58	9867.78	5490.12	245.457
236	M449T461	2.96221	-1.82012	0.121209	0.000827533	449.155	449.059	449.204	461.47	426.641	480.242	96	2	4	3	1	1	1	4	3	2	4	0	1	2	4	2	3	0	4	0	16	230891	178988	2360.71	171819	58261.4	31714.4	106686	2648.68	70299.7	5490.27	2201.24	239628	57624.8	55454	42084.2	50381.4	6658.68
237	M71T515	1.81093	1.77785	0.121676	0.0118282	71.0142	70.9966	71.0146	515.097	482.773	554.316	25	1	1	0	0	0	0	1	2	0	2	1	1	0	2	0	3	0	1	1	6	7811.58	4825.33	949.878	4630.25	6590.51	13851.3	5841.61	4874.18	6852.98	13504.8	8059.29	4841.2	3208.55	4315.51	7301.96	21863.4	6618.27
238	M776T579	2.21822	-1.81764	0.122002	8.0866e-06	776.033	775.879	776.071	579.468	529.122	613.33	23	0	1	1	1	1	2	0	1	0	2	2	4	1	0	0	0	1	0	0	5	2125.62	565.406	450.31	2340.6	2161.97	318.808	682.707	1229.93	1005.26	209.251	3979.93	1292.4	2062.92	1879.68	3093.62	3135.5	1154.51
239	M651T946	2.11411	-1.82195	0.122095	5.54576e-05	651.244	651.132	651.361	945.944	908.522	956.951	233	5	5	5	5	3	0	5	4	5	5	5	5	5	5	4	5	5	5	0	21	88613.5	47222.9	6031.3	53013.9	79029.6	23995.2	26615.2	31397.7	43886.7	3668.73	108382	70754.5	158725	39131.2	22383.7	59608.8	21822.3
240	M301T582	1.62437	-1.84762	0.122191	0.00476635	301.036	300.912	301.12	581.987	550.627	649.85	201	4	5	4	5	5	2	5	3	3	4	4	3	4	4	4	4	5	4	0	20	27772.7	12836.2	9175.68	14084.1	17929	6162.04	11605.8	13445.6	9902.82	9240.2	30999.6	25613.4	9945.89	30675.7	26147.6	21202.4	11886.4
241	M343T604	1.56873	1.75465	0.122289	0.00245577	343.151	343.034	343.242	604.244	575.354	638.859	33	3	1	3	2	1	0	2	0	0	2	0	1	0	1	2	2	1	2	0	4	796.858	846.097	349.441	366.833	510.342	349.543	1123.94	900.469	884.717	1242.92	769.983	2327.79	537.845	639.679	597.4	405.114	3669.93
242	M615T646	2.26912	1.79907	0.122709	0.0312332	615.418	615.257	615.493	646.34	590.167	669.639	90	3	4	3	4	0	1	3	4	3	3	2	1	3	2	4	3	4	0	0	14	7275.51	1939.44	3753.71	14410	15297.4	6761.92	7497.42	25279.3	22741.1	34557.1	23792.5	76715.6	5557.06	2264.21	9599.13	23132.1	14670.8
243	M391T533	2.97891	1.79586	0.122828	0.135425	391.063	391.058	391.199	532.882	513.461	543.862	33	2	1	0	3	0	1	2	2	2	1	0	0	1	3	0	1	0	2	0	7	926.904	10355.2	848.232	4293.47	1493.44	2210.13	4814.52	8551.36	18264.5	19533.2	912.801	16062.9	24261.3	1954.28	740.26	28099.9	3505.05
244	M477T488	2.57368	-1.7863	0.122866	1.4173e-09	477.051	476.933	477.104	487.658	469.252	520.056	76	3	2	5	4	0	0	4	2	3	4	2	0	3	0	4	2	1	3	0	10	65304.5	29878.7	387.51	40097.1	37785.6	1681.98	27681.7	25844	1543.2	10644.1	16154.2	11340.2	19958.4	11736.9	6960.01	18980.2	15037.7
245	M538T559	2.2415	1.78813	0.12322	0.0026393	538.166	538.002	538.224	558.582	504.016	579.973	38	4	1	1	1	2	2	1	1	2	1	1	2	1	1	2	1	0	1	0	8	3133.37	1052.32	248.251	1426.76	1371.27	632.207	5391.3	4081.79	1726.06	4379.12	2252.85	1019.5	1620.89	2307.77	1939.56	2994.27	3855.99
246	M558T523	2.66431	-1.89219	0.123246	5.01902e-08	558.226	558.012	558.228	523.069	495.973	537.17	21	0	1	1	0	0	0	3	2	1	1	1	1	1	2	1	0	0	0	0	2	18813.6	5100.24	1174.45	21349.1	14610.7	864.685	4651.69	4911.67	6608.8	5876.41	4216.94	1537.65	3186.13	468.216	3143.38	625.671	1444.03
247	M566T943	1.26657	-1.85931	0.123297	0.000139591	565.904	565.823	565.944	942.868	915.78	959.219	9	0	0	1	1	0	0	2	0	0	3	1	0	0	0	0	1	0	0	0	0	242.037	261.41	291.162	240.825	271.531	99.7429	202.824	256.843	234.143	238.342	135.122	168.103	126.372	153.186	176.129	171.355	127.555
248	M157T928	1.20997	-1.76111	0.123752	5.98917e-09	157.012	156.943	157.123	928.169	912.181	960.571	22	0	1	1	2	0	0	0	0	0	0	3	0	1	2	1	0	0	0	0	7	6356.34	7191.83	10137.7	7123.53	7702.52	7301.55	5684.09	6006.46	5494.61	7342.21	6618.11	7044.33	8168.8	6099.61	6571.22	11035.2	7056.3
249	M829T358	1.24792	1.73854	0.123759	2.67339e-13	829.297	829.153	829.364	358.389	327.531	400.316	8	1	0	0	0	0	0	0	0	0	0	0	0	0	0	0	3	0	0	0	3	126.423	121.968	174.2	177.652	129.754	221.364	215.345	135.512	185.283	153.47	218.798	160.981	244.077	141.549	188.672	153.094	111.24
250	M171T78	7.03956	1.91953	0.12376	0.00410266	170.845	170.844	170.854	77.652	44.604	79.625	45	1	3	2	1	1	2	1	1	1	0	0	0	1	2	1	1	0	2	0	17	136.785	586.134	830.153	4355.26	1532.32	1041.63	21299	69.6642	8980.93	20987.6	6782.67	9332.4	2260.33	6819.12	956.91	773.227	2101.2
251	M437T804	2.25017	-1.8129	0.123821	0.327291	437.179	437.072	437.242	804.084	762.967	821.31	61	2	3	4	3	0	0	4	3	3	0	1	1	1	1	3	2	2	0	0	7	2584.95	4522.75	306.904	1898.88	3567.68	306.098	683.617	1724.87	969.138	2040.81	2522.15	195.009	3460.89	771.443	439.903	1674.77	681.797
252	M611T821	2.16847	1.73517	0.123939	0.050769	611.234	611.152	611.365	820.596	769.107	871.046	57	3	4	3	5	1	1	2	1	1	1	0	2	1	3	1	4	3	2	0	9	20793.6	913.951	1717.9	5981.61	4242.2	7071.35	18833.2	22294.3	11030.9	13737.8	148.71	10563	4902.03	6783.65	12354.8	4383.36	22839.8
253	M603T941	2.20741	1.72024	0.12497	0.00148982	603.214	603.073	603.248	940.815	881.11	955.029	222	4	2	4	4	4	3	5	4	4	4	5	5	4	3	3	3	4	5	0	21	79564.1	9770.05	3992.67	108462	3267.52	22689.5	115702	106579	125250	82423.3	137815	17459.5	144956	166093	50535.8	116376	116058
254	M771T850	1.98083	-1.79534	0.125223	1.11033e-07	771.178	771.013	771.181	850.388	821.327	863.013	49	2	3	2	2	0	0	2	0	2	4	1	0	2	4	2	2	0	0	0	9	32954.9	20870.2	1979.35	31206.3	34120.2	4780.23	20307.4	6665.46	14733.8	14664.7	20351.3	9507.03	28376.3	8181.64	23886.7	4330.69	9512.55
255	M485T823	4.91722	1.82459	0.125404	0.356149	485.11	485.01	485.204	823.241	792.366	866.104	103	4	5	3	2	2	2	3	3	2	5	2	3	3	1	2	0	3	2	0	14	11554.3	97.5044	425.925	87.78	1940.95	2820.86	26237.5	28780.6	3856.46	7669.11	5508.86	4086.14	6681.85	612.747	837.716	684.97	4245.44
256	M565T402	1.81044	1.71079	0.125515	0.000260404	565.115	565.049	565.194	402.026	387.065	422.201	41	2	1	0	1	0	1	1	2	2	3	1	1	2	1	1	3	0	0	0	11	9456.25	1362.14	3648.96	18676.7	14286.1	11839.3	19365.8	21639.4	8079.69	24945.3	10926.3	1084.2	10743.6	8536.59	14080.3	25869.5	16351
257	M749T741	1.64876	1.85591	0.125823	0.0684413	749.065	749.005	749.218	741.359	716.727	771.48	35	2	1	2	4	2	0	2	1	1	2	1	3	1	1	1	0	2	3	0	5	322.027	7358.25	1689.26	6379.32	4282.77	7980.51	6370.54	5960.08	5704.07	7012.17	6641.59	4191.81	6300.24	7691.28	4571.79	10129.6	3515.13
258	M502T50	2.27861	1.70952	0.125925	0.00380403	502.038	502.02	502.189	49.829	29.416	91.127	64	2	3	2	1	2	2	2	2	3	2	4	3	0	3	1	1	5	1	0	9	6840.88	5180.58	438.803	846.874	222.176	657.103	9450.7	7328.52	6032.99	7358.68	9480.92	3932.96	7778.38	9208.58	4992.2	6636.85	9822.44
259	M650T410	1.44588	1.72422	0.126141	3.07084e-08	649.521	649.468	649.614	409.726	372.702	421.464	8	3	0	0	0	0	0	0	0	1	0	2	0	0	1	0	0	0	0	0	1	316.678	146.373	102.857	264.187	145.696	167.128	295.645	288.038	333.897	326.172	361.07	231.208	342.264	534.912	293.125	329.419	272.341
260	M345T714	1.86342	1.72277	0.126843	4.3597e-08	345.134	345.06	345.228	713.995	688.101	744.236	56	2	1	1	1	0	0	3	0	3	2	3	3	1	2	2	2	2	4	0	12	6121.63	4132.37	268.547	2169.16	4932.01	2362.06	5067.55	6349.47	8239.19	10822.1	4466.52	5676.54	9534.13	7401.71	5595.21	9798.31	12319.4
261	M275T46	2.13985	1.70462	0.127007	1.15204e-10	275.018	274.882	275.113	45.7995	2.039	113.246	246	4	4	5	5	4	3	5	4	5	4	5	4	3	5	3	4	5	5	0	21	10186.1	561.628	1899.8	2226.29	17068.3	4884.24	21825.8	12193.7	17635.9	11811.8	99795.5	145231	140586	80283.9	146226	153625	117831
262	M480T793	4.08868	1.80906	0.127014	0.0404232	480.113	480.001	480.231	792.648	767.631	830.02	109	3	3	4	4	1	2	4	2	4	3	3	2	2	3	3	1	2	2	0	13	139.553	13464	5880.65	2202.59	50455.9	15835	67277.2	1728.01	83202.7	126926	11855.2	14015.9	1508.75	44954.5	1853.41	748024	1317.49
263	M540T874	3.8544	1.88286	0.127368	0.25684	540.17	540.03	540.22	874.268	863.923	895.837	45	0	4	3	1	1	2	3	1	1	2	1	2	0	3	2	1	1	2	0	6	1675.21	386.214	269.252	1717.69	1022.7	1612.3	2539.98	3065.55	2464.81	9863.26	3637.23	548.462	4481.12	2563.26	1128.62	900.485	3830.19
264	M622T523	1.41898	1.7329	0.12744	0.0011761	621.94	621.929	622.045	522.606	517.523	533.241	6	0	0	0	0	1	0	0	3	0	0	0	0	0	0	0	0	0	0	0	1	412.99	337.813	188.756	456.699	332.306	294.123	648.272	648.231	394.936	467.229	596.99	388.747	631.148	959.152	544.408	542.339	840.897
265	M489T145	2.62375	1.74999	0.127694	0.204882	489.032	488.908	489.118	145.42	99.634	202.003	26	3	1	0	2	2	2	1	1	0	0	1	1	0	1	1	0	1	0	0	7	339.73	388.819	171.949	1562.8	295.613	552.446	3096.58	1579.02	934.907	1075.74	1217.03	1016.11	1415.09	1727.64	1279.18	2834.84	2001.94
266	M189T49	2.20563	1.73852	0.127806	0.000346234	189.04	188.916	189.089	49.202	35.992	56.032	222	4	5	5	5	3	2	5	4	5	5	5	4	3	5	4	4	5	5	0	20	9045.95	17308.3	1480.58	4026.87	5700.78	4070.2	13608.7	13091.6	21780.9	30297.6	8064.13	25878.5	9053.94	16012.7	6357.78	12360.2	612.151
267	M395T638_1	2.6402	1.8147	0.127816	0.000535244	394.551	394.549	394.681	638.28	630.53	647.101	31	1	0	3	0	1	1	2	0	1	0	1	1	1	1	1	0	1	1	0	9	1542.44	2950.38	147.34	2324.86	847.137	1480.06	6744.9	7651.37	1269.9	3479.43	10845.4	109.61	2946.75	181.8	4169.81	7829.36	11799.9
268	M534T841	2.49613	1.74134	0.127931	0.00037137	534.191	534.168	534.302	841.014	802.19	873.683	51	3	2	2	2	0	0	4	2	4	0	2	2	3	1	3	1	1	1	0	7	393.346	7861.06	444.048	13608.8	19246.1	1833.05	28382.2	38241.9	19331.8	15933.4	15979.2	13185.9	12356.4	11277.9	12704.9	12071.9	18576.5
269	M357T798	2.16569	1.71871	0.127977	0.000112628	357.134	357.132	357.191	798.285	784.607	822.695	55	3	1	3	4	0	2	3	2	3	1	2	2	0	2	0	1	5	2	0	11	11572.7	5786.55	150.397	1273.09	8594.08	3670.82	9797.78	18483.2	8142.93	19194.9	13984.2	25771.7	18374.7	13712.7	7918.33	31173.9	7239.68
270	M520T729	2.86262	1.84549	0.128679	0.694441	520.119	520.004	520.248	729.226	686.912	756.997	80	1	3	3	3	3	2	3	2	2	3	2	4	1	3	3	2	2	4	0	8	2217.81	1224.21	386.971	2148.52	708.98	664.289	4335.27	8158.41	4270.51	1712.42	2411.4	827.062	12131.9	1646.42	1701.29	2609.85	5202.45
271	M532T51	3.52503	1.87168	0.128892	0.0151313	531.546	531.542	531.677	50.786	40.863	95.116	31	0	1	0	1	1	0	3	2	0	2	1	0	1	3	1	1	1	1	0	4	859.871	2092.17	191.473	2257.03	1996.81	1859.67	12289.2	5739.62	1389.86	4797.6	1579.71	1130.4	1312.09	1293.07	3748.51	3606.93	10860.7
272	M515T946	2.57987	1.7636	0.129078	1.86096e-06	515.281	515.133	515.36	945.616	922.132	961.22	149	3	5	5	3	0	1	5	5	5	5	3	4	2	5	3	3	2	4	0	14	4433.87	8413.18	1118.83	1977.88	14457.9	4280.9	27111	3764.22	21621.9	21654.4	8937.64	6272.52	13976.2	8074.06	10613	2286.79	8947.68
273	M662T838	2.45182	-1.80697	0.129329	0.000407437	662.217	662.02	662.22	837.819	823.272	842.553	31	2	1	4	2	0	0	1	0	1	0	0	1	0	1	1	2	3	1	0	7	21484.3	7456.58	1085.06	11037.2	14997.8	1381.29	8756.37	6064.47	3810.39	2852.56	55816.7	13726.6	5993.44	11023.2	8179.98	4199.35	8264.16
274	M243T629	1.5045	-1.70455	0.129389	2.19264e-14	242.945	242.922	243.098	629.245	604.528	679.793	19	1	2	1	1	2	2	1	0	0	0	2	0	1	1	0	0	1	1	0	1	1287.69	1531.61	2552.95	1764.12	1785.72	87.5568	1662.56	1401.84	1392.56	1385.77	1400.19	1597.18	1526.43	1325.15	1607.28	2115.23	1893.08
275	M506T826	2.44542	-1.83735	0.129868	0.0232248	506.102	506.009	506.204	825.693	806.112	861.548	51	1	2	3	0	1	0	2	2	4	2	3	1	0	0	2	1	2	2	0	9	23479.7	17426.3	96.5376	9006.17	13912.3	3515.33	4534.77	6705.28	2546.55	8837.14	19354.1	381.322	101632	9601.42	47523.7	19217.1	15469.7
276	M469T589	5.09535	1.88003	0.130067	0.12138	469.049	468.88	469.119	588.528	553.309	629.538	76	3	2	3	2	1	0	4	2	3	4	0	1	3	1	3	1	1	1	0	14	19360.5	9023.93	770.33	8662.66	7358.03	6399.51	115462	60329.3	22840.3	25153.8	112784	5306.47	15275	36856.3	5737.27	40120.2	35356.7
277	M288T729	2.59005	-1.68752	0.130168	7.5617e-05	288.048	288.047	288.161	729.339	713.201	735.951	65	2	2	3	4	2	2	3	0	4	3	5	1	2	2	3	1	5	1	1	9	17638.1	8995.05	1049.44	17615.4	18221	216.401	7732.19	16094.1	292.925	188.633	63352.5	29776.6	25985.3	4785.79	41754.7	2659.35	8353.65
278	M602T50_2	2.8622	1.7105	0.130181	2.91268e-07	602.062	602.015	602.238	49.979	33.02	95.113	95	4	4	5	5	1	0	5	4	5	2	2	1	4	5	4	4	1	2	0	18	47686.5	658.863	564.611	113.859	30232.1	650.474	59455.3	27254.9	82176.5	57309	34632.7	128595	71632.7	25679.7	28514.8	50381.9	33680.9
279	M225T595	1.77031	1.70841	0.13023	0.018791	225.113	225.061	225.15	594.875	573.954	615.796	25	1	0	2	0	0	1	3	1	1	2	0	1	1	2	1	0	0	1	0	4	1316.02	594.283	121.89	1184.93	941.879	688.381	1750.17	1124.7	2492.87	1306.59	2269.74	1774.58	3150.12	874.632	973.711	585.328	1471.56
280	M570T908	2.13275	1.70182	0.130351	0.0477808	570.226	570.144	570.278	908.072	894.674	916.674	42	1	1	3	2	0	0	5	2	0	2	1	2	1	0	1	2	2	0	0	7	9083.91	10607.1	896.87	2834.79	20877.5	2023.08	25945.9	26719.9	24932.7	14860.1	17620.8	2402	27471.3	7126.66	728.847	5428.73	19956.7
281	M625T708	1.72669	1.68731	0.130581	0.000864886	625.248	625.168	625.311	707.782	688.188	730.863	40	2	1	3	2	1	0	3	1	0	3	0	2	2	1	2	2	2	1	0	4	2014.85	2194.41	776.692	3349.26	567.21	1088.38	2985.27	4635.44	3141.23	3521.4	6580.75	12738.3	4627.72	2368.52	3726.49	2229.9	14248.5
282	M103T938	1.92737	1.71033	0.130831	4.1578e-09	102.957	102.903	103.003	938.264	900.196	960.913	46	2	2	0	0	1	0	2	2	4	1	3	3	1	0	1	0	3	0	2	7	6842.92	4441.93	943.125	1388.53	5936.02	12773.4	9009.6	7502.37	1974.46	6425.19	9144.43	10924.9	8001.75	2540.56	10153.8	11583	10050.3
283	M318T506	2.98368	1.80019	0.131792	0.0220771	318.043	317.891	318.097	505.767	455.098	510.209	28	3	2	1	0	3	1	0	1	1	1	2	2	0	1	0	2	2	0	0	3	1617.37	99.3168	231.489	1806.78	2398.39	344.281	5465.42	7532.01	3126.08	1891.78	10117.8	11049.4	5702.29	4301.77	6163.12	5118.06	7055.64
284	M510T588	4.69588	-1.84695	0.131918	0.0319695	510.039	510.017	510.23	587.542	556.487	628.005	87	3	4	3	4	2	2	3	3	4	3	2	2	3	3	0	3	1	4	0	12	11149.3	1005.84	193.339	15986.6	7802.74	1127.34	1029.98	4208.56	589.348	740.416	6884.19	7255.36	999.126	2716.95	314.122	909.706	4792.19
285	M165T127	1.42589	1.75381	0.132151	0.00279275	165.056	164.956	165.076	127.115	92.741	143.83	26	0	0	1	1	0	2	0	1	0	2	1	0	0	2	0	2	1	3	0	6	9376.68	7029.12	1317.08	7927.88	10311.9	9125.1	13227.9	9966.19	9587.57	9372.08	3072.46	5740.86	7477.73	7918.84	8846.63	119.571	19201.1
286	M482T443	1.48925	1.67799	0.132428	0.000190011	482.13	482.038	482.183	443.13	406.534	488.299	24	2	1	0	1	1	1	2	3	2	0	0	1	2	1	1	0	0	0	0	4	1129.6	727.398	362.18	1416.68	1028.66	826.377	2093.66	1281.67	1323.85	1421.07	542.28	919.776	818.137	571.377	611.969	719.167	966.613
287	M430T606	2.34821	1.71048	0.132451	0.386683	430.157	430.036	430.182	605.508	583.989	626.813	36	1	1	1	1	2	0	4	1	1	3	1	1	0	2	1	1	2	0	0	7	4392.36	1567.96	183.37	351.293	3222.17	1230.99	1831.36	5359.93	6728.91	7666.69	22300	760.021	980.079	784.278	1273.75	2300.9	776.115
288	M733T9	1.40236	-1.78224	0.132598	0.00153161	732.872	732.789	732.971	8.59	7.68	40.157	20	0	2	0	1	1	1	3	1	1	1	0	1	0	2	1	0	0	0	1	3	2560.18	2192.82	2646.82	2192.56	1909.07	1166.21	2122.91	2015.49	2372.23	524.629	1966	2119.31	1796.69	1377.14	1647.43	1499.31	2379.49
289	M323T457	3.39392	1.74923	0.132857	0.301933	323.077	322.979	323.113	456.974	435.454	490.137	28	2	3	2	2	0	0	0	2	0	0	0	0	0	0	0	2	0	1	0	9	1245.81	15131.6	2672.8	1937.82	1482.34	7543.62	1296.24	33445.6	13620.1	20357.1	216.72	16341.4	75879.4	2388.12	1027.54	39074.2	4238.73
290	M315T872	2.13342	1.70811	0.133222	0.0809963	315.051	314.895	315.081	872.222	849.64	904.333	48	0	3	2	4	2	2	2	0	0	3	2	3	0	3	0	0	2	2	1	7	6943.56	1293.87	203.726	4506.86	4195.12	5657.92	12484.5	4951.4	11140.9	2338.77	13725.4	1208.66	4802.98	5123.65	3985.63	1230.92	7281.73
291	M454T453	1.79063	1.68551	0.133324	3.5893e-06	454.107	454.041	454.238	453.062	414.639	469.851	142	5	5	2	3	2	1	4	3	5	5	1	4	4	5	3	5	3	5	0	18	282076	695401	7723.15	534752	149853	237081	651558	723393	613427	764543	474984	287785	488319	289466	377036	494823	371444
292	M479T798	3.16109	1.73252	0.133828	0.31141	479.157	479.154	479.363	797.997	787.118	823.047	33	2	1	2	2	0	0	1	1	2	3	0	0	2	1	1	2	2	1	0	4	654.452	7048.05	564.226	1171.77	15036.2	23463.8	25499.2	23958.7	2289.61	2155.71	2212.8	3516.08	4778.54	3423.94	10148.1	131686	4063.41
293	M581T839	2.10211	1.72087	0.134104	0.00615571	581.165	581.036	581.219	838.904	807.792	873.512	59	4	3	2	2	0	0	1	3	2	3	2	0	1	2	3	1	0	2	0	11	4171.61	1101.68	697.488	5874.77	4040.41	2588.74	2448.23	7992.42	9077.96	11286.7	3853.06	1746.18	6699.96	7412.31	1801.61	14324.1	2028.65
294	M818T886	2.04755	-1.66644	0.13436	0.00458039	818.18	818.156	818.34	886.182	850.041	905.733	19	0	3	0	1	0	1	2	0	0	0	2	0	2	1	1	0	0	0	0	4	2034.44	1628.64	444.609	2666.01	1967.46	856.212	898.715	2268.37	167.356	78.4368	2267.69	1460.71	924.751	1018.45	1431.55	1223	523.12
295	M714T578	1.87593	-1.77924	0.134507	2.23853e-07	714.192	714.124	714.324	577.98	576.445	590.164	18	0	1	2	2	0	0	1	3	1	0	2	0	1	0	1	0	0	1	0	2	1849.29	1527.27	513.401	776.664	2422.56	456.564	1012.78	1112.4	590.354	606.926	2729.82	3035.68	2884.32	686.249	1871.31	1065.76	1673.72
296	M579T9	1.5642	1.71489	0.134511	0.130183	578.869	578.76	578.981	8.564	5.721	22.278	37	3	1	0	2	1	2	2	2	1	2	2	1	2	1	0	1	0	1	2	9	572.28	1664.52	2466.92	2140.07	398.652	2733.12	2309.89	1885.84	2806.79	1592.98	2456.89	1711.11	2118.59	2060.07	2017.36	1867.79	1772.86
297	M447T9	1.27169	-1.82445	0.134549	0.000836493	446.906	446.826	446.975	8.569	7.19	38.559	35	1	1	2	1	1	1	2	1	0	3	4	1	0	1	3	1	1	1	1	4	8742.8	9873.32	9594.26	9653.39	8612.62	3685.64	9030.82	6273.4	9444.53	8112.69	9483.39	8875.1	10081.3	7268.02	7905.14	6587.73	229.414
298	M612T943	2.10613	1.66062	0.135525	2.03049e-08	612.309	612.134	612.365	943.347	911.755	955.825	102	4	4	1	4	3	2	5	4	2	3	1	2	4	4	3	1	3	2	0	18	16083.5	48123	1200.04	21812.4	4376.27	5512.33	53959.7	36322.3	53592.6	43524.7	2190.47	8855.06	8164.53	4957.82	974.426	8057.03	1792.98
299	M562T762	1.81022	1.66772	0.135645	0.0263598	562.141	562.012	562.215	761.797	729.244	799.517	67	1	2	1	5	1	0	4	1	3	3	4	1	1	3	2	2	4	3	0	8	1703.43	1290.67	435.782	1633.96	147.588	840.838	1515.62	1483.91	2622.28	2971.18	1995.91	3474.09	3139.2	2171.86	650.575	4756.43	4550.56
300	M659T68	1.60869	-1.72996	0.136051	0.0575964	659.031	658.899	659.107	67.556	45.517	110.905	18	3	1	2	0	0	0	1	0	2	0	1	1	0	2	0	1	1	0	1	2	1157.91	774.092	288.907	1215.71	791.037	761.569	585.394	262.6	544.857	473.588	616.694	454.928	900.794	242.328	489.162	409.617	562.547
301	M617T47	2.28252	-1.72779	0.136103	2.4224e-10	617.067	617.006	617.248	46.8305	8.09	90.594	190	4	4	5	5	1	3	5	4	5	5	3	3	4	5	4	4	5	3	0	19	54709.7	25076.6	687.62	51619.7	36575.2	8078.65	30273.6	6757.69	22216.3	6569.47	35861.8	49583.2	54685.2	40277.4	78445.7	35581.3	48332.1
302	M175T77	5.2356	1.80464	0.13654	0.0635537	174.841	174.709	174.841	77.4775	51.289	80.116	38	0	2	1	1	1	3	2	1	2	1	0	1	1	2	1	0	0	1	0	14	193.957	509.937	701.267	5671.92	1327.11	782.873	15765.1	229.994	8219.93	19003	18978.9	6477.63	2137.18	6419.16	761.864	647.197	1961.47
303	M470T671	1.50494	1.70629	0.136569	0.00353206	469.536	469.413	469.553	671.238	628.42	685.041	14	0	0	0	1	0	2	0	0	0	0	1	2	0	1	1	0	1	3	0	1	227.617	214.845	86.2854	210.438	248.303	278.884	284.026	490.194	191.865	241.145	721.616	283.122	251.118	358.539	468.961	1033.99	316.139
304	M289T514	1.97048	-1.70804	0.13681	0.0646124	289.071	288.884	289.108	514.021	481.157	541.726	48	1	2	2	1	1	1	1	2	1	3	1	1	2	2	3	2	1	1	1	7	79009.5	74544.7	5162.91	45197.5	58467.2	25887.7	20994.2	33880.4	4111.68	48282.2	37597.4	88274.1	3951.59	1380.55	34635.3	50181.8	39169.9
305	M149T368	1.24805	1.77023	0.13726	0.000616637	148.952	148.952	148.98	367.679	328.364	400.22	79	1	2	0	2	0	2	0	2	0	2	0	2	2	2	0	0	0	1	1	2	67397.9	85046.6	82597.7	89030.9	77604.8	81921.2	134558	115765	86641.5	82427.3	89708.8	95563.8	81629.5	73853	76356.3	215833	73169.9
306	M524T710	1.75896	-1.71326	0.138129	0.00707096	523.513	523.427	523.596	709.986	699.244	724.679	9	0	2	0	0	1	2	0	0	0	1	0	0	0	0	0	0	0	0	0	3	387.146	749.806	179.374	360.648	387.241	232.968	92.87	339.055	175.77	332.878	275.594	493.466	327.408	403.515	262.699	263.426	384.846
307	M561T674	5.08809	-1.82032	0.138247	0.776279	561.141	561.005	561.219	674.014	634.742	708.929	133	4	1	5	4	3	3	2	2	5	3	2	2	3	3	3	3	4	5	0	16	2372.88	8107.04	347.006	1551.87	2986.31	167.153	1565.89	474.611	394.407	417.758	2984.18	305.824	214.035	4358.67	2941.71	2275.57	3287.36
308	M385T443	1.78101	1.65303	0.138295	0.00077589	385.057	385.054	385.178	443.049	423.87	477.732	37	1	2	1	0	0	0	0	2	1	1	0	0	3	1	1	0	1	0	0	10	8637.12	10561.1	238.205	4103.45	6376	5427.5	8059.23	8457.05	17395.9	13940.8	4634.72	19423.1	8477.68	3254.28	1440.95	9968.97	5013.22
309	M708T721	1.93764	-1.70069	0.138425	2.00644e-06	708.186	708.032	708.225	720.731	701.269	730.868	21	4	1	2	0	0	0	2	0	0	0	2	0	1	0	0	0	0	1	0	3	2730.36	2778.52	642.652	3980.87	1453.24	855.889	1006.28	2450.72	869.371	796.991	2234.35	2126.57	1391.08	669.603	2004.05	546.112	758.045
310	M462T12	1.16834	-1.74575	0.139104	5.68116e-10	461.924	461.823	461.988	12.185	7.582	41.72	12	0	0	1	1	0	0	0	0	2	1	1	0	0	0	0	0	0	0	2	3	581.316	563.337	642.305	536.276	588.887	621.705	488.221	419.019	576.48	387.098	524.397	493.749	383.295	412.853	471.431	412.597	533.662
311	M517T594	4.07256	1.75553	0.139294	0.164928	517.136	516.999	517.23	594.328	560.746	623.565	137	2	4	5	4	2	2	4	3	4	4	3	4	4	4	3	3	4	5	0	18	537.448	6982.84	255.696	570.677	13149.1	227.907	3661.09	35310.6	31463.5	16879.5	10153	18717.8	9141.77	3462.91	215.455	581.616	16117.7
312	M703T49	2.35074	1.6892	0.139342	9.27164e-09	703.107	703.049	703.239	48.76	5.568	52.132	113	4	4	4	4	1	0	5	4	3	3	1	2	3	5	3	3	5	3	0	16	34672.8	2822.69	461.784	21340.6	21595.3	1087.02	65320.3	57179.5	34430.3	32141.5	22976.1	19346.1	24595.7	3219.59	13046.3	19136	1273.6
313	M127T49	1.84767	1.70101	0.139344	0.262978	127.004	126.895	127.077	48.591	37.299	125.147	271	5	4	5	5	5	3	5	3	5	5	4	5	4	4	4	3	5	5	1	21	14863.7	8481.59	7661.13	16481.4	26826.7	8922.67	38808.9	43500.5	29746.9	16329.7	70243.4	22393.2	18121.6	30449	34433.4	19653.8	933.292
314	M469T524	2.54401	1.70737	0.139818	4.43327e-08	469.172	469.133	469.294	523.633	512.048	531.768	46	2	2	3	3	1	0	3	3	2	1	0	0	2	1	2	1	2	1	0	5	14758.3	1307.17	812.686	18676.7	26246.1	3409.53	36218.5	31293.4	64620.7	21680.1	3124.33	3113.71	1513.91	6610.41	10759.7	1017.77	4908.56
315	M444T728	1.90632	1.70456	0.140476	1.54144e-12	444.159	444	444.245	727.525	694.812	784.844	22	1	2	5	0	0	0	2	1	1	0	0	0	1	0	0	2	0	1	1	2	396.474	462.453	63.633	521.315	657.779	103.758	1232.39	1051.01	993.893	625.369	1591.69	1313.16	188.602	480.031	484.816	634.782	377.563
316	M159T49	1.56856	1.63582	0.140543	0.104125	159.03	158.978	159.078	49.087	19.193	95.667	188	4	5	5	5	3	3	5	4	4	5	4	4	4	4	3	3	4	4	1	19	42862	26892.1	5886.36	33260.3	19874.8	18455.6	55346.2	38889.5	38339.2	50961.2	23139	89033.2	27921.2	45752.9	27037.6	44271	48853.1
317	M283T603	1.62372	1.64926	0.140669	0.443489	283.11	282.935	283.12	603.351	548.542	621.079	27	1	0	1	1	1	2	1	2	1	0	1	1	3	2	2	2	3	1	0	1	927.688	1148.21	111.195	1019.94	798.026	456.145	1257.13	1287.42	1587.37	1915.03	514.182	3575.24	492.786	238.603	296.207	532.559	907.134
318	M314T770	1.47854	1.65861	0.141049	2.27036e-13	314.194	314.133	314.194	770.493	770.038	771.63	3	0	0	0	0	0	0	0	0	0	0	0	0	0	0	1	0	0	0	2	0	81.4465	87.3078	30.6416	37.7521	29.74	79.5875	53.9329	85.2021	106.072	69.8093	58.4706	30.6628	14.9631	42.9376	65.2592	17.5595	29.0711
319	M407T950	2.31068	1.63627	0.141292	0.0891775	407.124	407.039	407.228	949.816	938.653	960.262	105	4	4	3	4	1	0	4	4	3	5	5	3	4	3	2	5	3	2	0	11	6926.24	1859.29	221.922	2188.15	430.083	1629.37	3214.04	5378.69	6923.51	9717.62	8285.63	13016.1	10794.5	7760.85	1541.35	11964.9	1276.97
320	M484T422	2.38593	1.69235	0.141367	0.000371657	484.117	484.044	484.181	422.21	399.485	442.29	73	1	3	1	4	1	3	2	2	4	1	1	2	2	3	3	2	3	2	0	13	3334.89	44988	2692.01	45970.3	29318.9	6445.15	121375	53060.6	65310.5	55161.3	15336.3	15277.5	31259.7	12263.9	21248.8	17770.4	160.202
321	M453T861	9.30368	1.82548	0.141802	0.00374408	453.059	452.896	453.122	860.677	837.635	903.247	24	1	2	0	1	0	2	1	2	1	1	0	1	0	0	1	1	0	2	0	4	640.564	702.208	215.615	627.516	592.555	8789.92	2521.21	546.667	692.411	13299.7	694.278	515.752	662.489	459.486	569.827	10992.7	7331.7
322	M389T553	3.97753	1.73024	0.141919	0.0020559	389.109	389.05	389.22	553.413	516.601	581.981	155	4	4	3	4	1	1	5	4	3	2	2	3	3	4	4	3	4	5	0	15	1996.45	32285.5	845.171	147.32	13716.4	3936	74850.4	3687.83	39194.3	73193.8	37283.3	19481.3	4372.67	1943.32	21492.4	13001.5	1773.64
323	M505T744	2.12205	1.72442	0.141973	3.27101e-07	505.265	505.257	505.47	743.871	741.916	766.049	16	0	0	0	0	1	1	2	1	0	3	0	0	1	0	0	0	0	2	0	3	5088.43	2319.49	941.618	5372.94	5775	1873.48	4493.99	13548.1	13493.8	7965.23	2794.25	1997.43	804.021	2136.41	2645.62	3611.86	2192.39
324	M304T585	1.83821	1.65841	0.142283	0.0030337	304.054	303.876	304.089	584.965	550.752	613.08	38	2	0	2	1	2	2	1	1	2	2	3	0	1	1	1	2	2	2	0	8	4871.49	5579.07	259.622	2482.22	4737.25	4177.07	11729.7	3086.22	6077.05	7888.33	3980.82	2803.73	2184.84	3033.92	1867.34	3253.07	2555.26
325	M555T581	2.48723	-1.68855	0.142354	3.6492e-05	555.201	555.001	555.225	581.242	522.118	623.762	218	4	4	4	5	3	2	4	4	5	4	4	4	4	5	4	4	5	3	0	19	48121.8	30451.7	1098.94	69679.6	30448.2	17601.5	17394.3	2807.96	33250.2	1235.32	9245.65	5652.12	3340.03	1667.35	11305.2	39017.5	14373.7
326	M537T460	1.87319	1.64126	0.142583	2.20378e-07	537.196	537.039	537.22	459.582	437.244	482.674	40	2	3	0	2	0	0	3	2	1	2	1	0	2	2	1	0	0	1	0	7	3035.59	3181.42	200.612	2178.79	807.281	982.583	5500.64	4524.43	2446.12	4161.12	1876.01	1002.1	1015.29	1221.67	1373.95	1965.41	3064.97
327	M387T626	3.58232	1.73468	0.142838	0.0868466	387.166	387.047	387.205	626.323	584.489	680.926	315	5	5	4	5	3	2	5	4	4	5	4	3	4	5	4	5	5	4	0	19	29366.7	88879.6	8892.33	22710.4	1717.61	24587.6	229519	18963	184235	85655.7	24781	403.588	51180.1	11263.8	10130.9	27072.9	239519
328	M385T957	2.56473	1.62664	0.142914	0.000124718	385.129	385.02	385.244	956.659	912.099	960.263	167	4	5	5	5	4	2	5	4	4	4	3	4	4	5	4	4	5	5	0	19	4736.76	683532	5682.6	2350	224653	88245.8	771237	431071	406993	664453	289149	313467	275560	317633	245497	249120	537118
329	M525T604	4.29308	1.79453	0.143036	0.00409172	525.197	525.017	525.219	604.32	576.507	629.603	161	3	4	4	4	3	2	5	4	3	5	3	4	2	2	1	5	1	4	0	20	168189	339471	1715.33	194097	149161	257933	1.35234e+06	379787	78375.6	1.59198e+06	150306	280591	60994.7	79967.7	24455.1	695881	942154
330	M439T731	8.334	-1.79469	0.143906	2.3854e-10	439.106	438.883	439.108	731.225	725.834	753.837	76	2	1	3	2	3	1	4	0	4	2	3	2	2	1	4	1	4	2	0	16	33784.2	40210	1626.47	1958.58	90573.6	598.037	2663.11	1050.93	13954.8	1909.87	170537	90987.1	297497	2210.98	201762	2022.46	2158.59
331	M245T950	1.4411	1.64829	0.143967	0.796678	244.998	244.946	245.119	950.261	943.032	961.058	39	1	0	0	2	3	2	3	1	1	0	2	1	0	3	2	1	0	3	0	8	2723.2	2846.11	476.678	3913.33	3764.89	2544.24	4448.13	3819.75	4941.77	4024.07	2987.95	3343.96	3462.08	5512.95	3967.47	3815.4	2341.18
332	M841T9_1	1.39944	-1.68894	0.143981	0.0002275	840.869	840.669	840.873	8.594	8.063	23.532	44	0	3	0	1	3	2	3	2	3	2	4	2	1	3	2	3	2	2	1	4	8164.95	6098.04	5772.4	6622.6	8223.57	7477.63	1708.23	4037.3	4598.82	7103.44	7484.56	5937.02	7234.37	5897.69	7391.71	6443.32	6935.67
333	M326T47	1.69495	1.61807	0.144333	2.11893e-11	326.117	326.059	326.12	46.6815	41.452	100.231	174	5	5	5	5	3	1	5	4	4	5	3	4	5	5	3	5	4	5	0	21	55881.1	13342.3	6042.01	37469.7	39715.5	19968.9	44352	53597	72185.3	68292.8	14728	5613.96	22381.9	8890.43	17936	33847.8	22858.8
334	M463T443	1.37583	1.62203	0.144947	3.20581e-11	462.884	462.77	462.968	443.034	419.926	483.985	14	1	1	1	1	0	2	0	0	1	0	1	0	0	0	1	0	2	0	0	2	288.539	352.226	614.121	490.599	223.298	647.922	488.449	444.602	709.054	418.686	336.856	369.903	457.232	266.193	443.289	548.151	650.05
335	M688T596	3.16431	-1.78659	0.14518	3.20847e-09	688.194	688.047	688.246	596.148	545.035	621.335	48	4	4	4	4	1	1	2	1	1	0	0	0	2	0	1	0	2	1	0	9	14760	949.161	1232.32	20104.2	19696.4	4752.91	2283.69	5237.37	1801.29	3856.63	17056.8	1607.4	9758.61	14044.2	7437.47	9003.6	335.501
336	M487T515	3.73349	1.74792	0.145187	0.454949	487.098	487.027	487.226	514.536	483.316	533.76	100	4	3	4	3	3	2	2	2	4	3	4	4	3	4	2	0	3	5	0	13	1139.92	4193.87	1495.58	9961.85	2097.84	4881.55	33176.9	10918.5	19814.1	1730.98	6674.89	7504.02	6725.41	4799.38	3419.84	5151.14	20186.2
337	M255T950	2.21932	1.6573	0.14533	7.42136e-18	255.115	255.028	255.232	949.649	894.52	960.082	27	2	1	2	4	1	0	2	0	0	0	0	2	0	0	0	1	1	1	0	5	3160.42	3042.05	223.586	4771.87	507.628	660.122	8554.15	2780.68	7368.06	6615.29	5468.76	4640.52	4757.63	4254.86	1032.43	6080.75	8432.78
338	M409T47	1.63167	1.61595	0.145546	1.48747e-05	409.084	408.896	409.098	47.248	5.382	87.544	171	4	2	5	5	5	3	4	3	5	5	4	5	4	5	3	5	5	4	2	17	19868	34691.1	4809.91	20398.4	14786.2	21032.9	49954.1	34212.1	30565.7	18515.2	5570.93	66543	53892.9	29286.6	13012	10886.9	26147.4
339	M429T363	1.71599	1.61597	0.145575	1.86155e-05	429.141	429.014	429.179	362.696	345.311	395.483	17	3	1	0	0	0	0	3	0	1	1	0	0	0	1	0	0	0	0	1	4	4092.89	3544.84	722.448	2905.39	810.371	5300.62	3469.74	1408.12	6080.85	4462.87	3523.65	1776.74	3338.44	1273.56	3752.62	1817.79	1041.54
340	M652T912	1.4338	1.62252	0.145647	0.0146157	651.915	651.756	651.963	912.165	885.401	934.655	7	1	0	0	1	0	2	0	0	0	0	0	1	0	0	0	0	1	1	0	0	394.886	370.954	153.544	387.732	124.446	250.705	413.894	391.297	535.631	461.045	567.029	416.758	468.086	394.426	518.576	181.296	449.086
341	M575T831	3.98792	1.73654	0.146	0.000249538	575.188	575.136	575.322	830.69	792.089	857.442	45	3	2	2	2	0	1	3	1	2	0	1	0	3	4	3	1	0	1	0	4	1790.71	1157.73	503.044	484.892	5744.25	1678.94	3792.62	19278.7	4108.99	9746.34	3068.64	3056.46	5076.57	7995.39	737.425	5492.74	3035.3
342	M422T788	4.57161	1.79566	0.146211	0.169218	422.177	422.116	422.238	787.552	772.736	802.267	10	0	1	0	3	0	1	0	0	0	0	0	0	0	1	1	0	0	1	0	0	315.342	381.433	146.224	241.055	259.336	820.9	188.173	364.967	3097.14	1670.28	359.715	225.519	400.654	174.758	248.28	2799.35	170.977
343	M221T491	4.22147	1.73802	0.146399	0.000715638	221.066	221.008	221.155	490.708	457.407	518.064	78	4	4	3	3	3	2	1	2	2	1	1	1	4	3	2	1	2	1	1	14	1738.49	7921.83	61.9922	10838.1	240.937	3889.66	33343.3	1941.89	11645.9	36991.7	2894.02	1302.12	363.557	2871.79	416.57	3121.58	579.85
344	M287T13	1.55782	-1.77629	0.146458	0.027542	286.937	286.911	286.97	13.035	3.55	22.836	54	2	3	2	2	2	3	3	3	4	4	1	2	2	1	2	2	1	0	2	11	8321.93	7279.6	8417.18	8894.06	7857.89	7841.65	921.339	1637.02	7619.86	8151.68	7875.45	8695.77	8389.64	8244.27	8348.97	8661.78	8001.48
345	M510T47	1.98694	1.61152	0.146785	0.0090102	510.035	510.001	510.186	46.981	42.461	116.608	57	3	0	3	3	4	1	1	0	3	2	3	2	1	2	1	1	4	4	0	8	4257.05	3384.72	261.105	968.504	982.046	1013.37	3467.02	3633.84	4810.29	6653.62	8069.29	7009.61	7538.97	7101.86	6220.37	8755.02	6801.6
346	M539T943	4.69952	-1.77459	0.146898	0.346256	539.226	539.13	539.347	942.608	905.682	961.191	284	3	5	5	5	2	3	5	4	5	5	5	4	5	5	4	5	5	5	0	21	160637	43108	4990.29	19853.1	151381	6563.37	34934.7	18659.8	3723.29	16971.5	9126.88	41993.2	224807	58010.1	46862.7	2095.32	6045.99
347	M591T8	1.51407	-1.67204	0.147103	0.126375	590.902	590.9	591.09	8.092	2.549	26.446	106	4	5	4	5	4	4	5	3	4	4	5	3	4	1	3	4	4	4	3	18	20959.3	16094.1	12433.9	15424.6	19382.6	21100	13374.8	10231.5	8645.14	2322.68	17580.2	16342.2	17747.4	14785.1	18577.8	16389	11904.8
348	M390T500	6.53089	1.78766	0.147158	0.0778867	390.145	390.107	390.223	500.407	461.852	510.532	26	0	3	2	2	0	0	1	1	0	1	0	2	1	2	1	2	0	1	0	4	553.326	1099.92	78.1083	624.857	511.067	2094.68	571.487	380.792	6292.45	9386.48	312.468	851.957	993.111	414.418	297.956	27439.5	2635.01
349	M385T653	4.81272	1.77474	0.147948	5.36124e-05	385.186	385.094	385.188	652.813	628.366	664.509	53	0	3	2	3	0	0	2	1	1	2	2	3	2	2	2	0	3	3	0	11	6675.57	2400.71	473.36	5315.34	7431.32	1767.16	20129.6	55773.6	23352.2	6283.36	10632.1	1337.55	2840.06	2126.67	2218.23	417.54	5592.25
350	M769T580	2.25419	-1.66871	0.148072	3.13239e-05	768.551	768.392	768.559	579.689	566.67	619.746	34	1	0	1	1	2	1	2	1	2	1	2	1	2	0	0	2	3	0	0	7	3363.1	1064.62	183.182	2640.73	3229.2	462.562	798.511	521.091	744.454	2122.87	3488.8	1914.85	141.343	2240.84	1594.02	3641.52	1454.49
351	M557T755	3.04528	-1.75538	0.148089	0.559647	557.145	557.129	557.227	754.673	734.257	773.637	56	3	0	3	3	3	1	4	1	1	3	2	2	3	2	2	1	2	1	0	6	10542.2	4280.34	395.312	11474.9	2622.25	334.734	2085.55	2805.15	1541.11	2859.84	2017.13	5898.29	2207.79	2479.49	1583.16	5504.44	1716.51
352	M633T776	1.64926	1.66914	0.148429	0.000670073	633.125	633.073	633.244	775.965	774.298	786.356	22	0	1	2	1	1	1	2	1	0	1	1	0	1	0	1	1	3	0	0	3	3427.89	1437.19	1577.19	3262.59	2792.1	2051.48	6294.6	4762.91	5439.22	2062.48	2693.18	1175.08	1891.93	2116.61	2094.08	1808.21	5739.03
353	M795T121	1.19454	-1.62033	0.148449	1.48435e-07	795.044	794.894	795.116	121	79.838	150.856	9	0	0	0	0	1	0	2	0	0	0	2	0	0	0	0	0	0	0	2	1	248.663	255.256	332.314	356.583	373.354	217.625	291.564	307.281	270.885	223.752	219.997	335.23	222.791	347.189	285.284	231.303	310.739
354	M592T950	1.44301	-1.6007	0.148549	1.33639e-06	592.297	592.262	592.372	949.728	921.369	960.894	24	1	3	1	0	0	0	1	0	1	0	2	1	0	1	2	2	1	0	0	4	2694.51	2424.46	1172.44	2160.99	2751	1137.64	1344.25	1187.82	2824.37	1269.84	1593.5	1102.94	2686.4	1435.57	1457.72	1492.76	1519.7
355	M630T945	1.61075	1.61469	0.148715	2.6778e-16	630.146	630.004	630.246	944.891	911.933	960.009	73	3	1	4	2	4	3	3	3	2	2	2	1	2	1	2	3	3	2	0	9	1163.86	1318.35	1906.07	3727.59	2180.96	2703.76	3490.75	3250.84	5496.78	1643.47	3609.19	122.229	89.4204	3444.4	2897.89	2225.22	3281.71
356	M481T196	1.85629	-1.72721	0.14881	0.783236	481.064	480.895	481.1	195.797	166.651	236.287	40	0	1	2	0	2	1	2	0	1	3	1	2	1	0	0	2	3	1	1	8	14655.3	16043.3	1449.91	11954	7569.19	3886.92	7419.82	7007.27	5823.84	3698.19	21551	22029.1	10422.2	5532.48	732.791	11601.9	2969.44
357	M317T380	1.75545	1.61378	0.148977	0.0946783	316.535	316.533	316.536	379.671	369.802	388.497	21	0	0	0	0	0	2	1	2	1	0	1	1	0	1	0	1	1	2	0	4	9043.3	18675.6	1108.82	11178.4	11286.3	10113.2	21958.3	20993	8096.49	28880.5	15489	13312.4	17124	11480.4	16425.5	16301.1	19209.3
358	M361T49	3.22788	-1.74827	0.149072	0.00240036	361.078	360.9	361.114	49.215	22.064	92.765	109	3	4	5	4	4	2	4	4	4	1	3	3	1	2	2	2	2	2	0	12	26349.1	1335.94	3269.16	12488	25953.8	2058.55	2599.32	5091.9	3245.22	8503.97	8737.04	2131.92	6419.71	15464.9	2507.61	2301.53	4254.14
359	M803T953	2.03757	-1.6587	0.149143	2.29221e-13	802.683	802.664	802.688	953.222	922.053	956.213	72	4	4	4	4	0	0	4	0	4	4	5	1	3	4	2	4	4	5	0	11	26184	12742.7	3438.35	9908.54	20496.8	5303.51	7701.21	10315.9	507.918	11885.8	23301.8	15408.6	15809.9	8110.15	22463.8	14289.2	15021.3
360	M302T44	3.27723	-1.76581	0.149283	1.17748e-09	302.135	302.001	302.137	44.334	3.866	78.871	90	1	3	3	3	4	3	3	1	3	4	3	1	0	2	2	3	5	4	0	14	1264.69	4219.18	166.85	3825.36	957.345	820.556	631.712	787.248	761.07	183.025	647.078	333.599	4811.19	6002.14	2021.52	864.472	4672.2
361	M779T580	1.93686	-1.66932	0.149942	8.76369e-05	779.04	778.891	779.12	579.962	544.762	609.813	38	0	0	1	2	1	2	3	0	2	2	3	2	2	0	0	0	3	2	1	8	3270.82	1166.55	598.832	3686.03	3437.73	539.936	946.055	1295.23	1206.77	2290.18	109.108	2046.08	2965.51	3894.76	4929.48	4221.56	2190.3
362	M529T497	2.37116	1.72527	0.150101	0.118426	529.045	528.896	529.112	497.3	446.95	521.16	19	1	3	1	4	0	0	0	1	0	0	0	1	0	0	1	1	0	1	1	1	1136.34	546.058	265.874	886.991	1076.59	389.396	905.161	2028.09	3868.52	2084.48	380.873	784.961	659.418	768.829	714.439	2684.29	265.69
363	M450T88	1.55165	-1.60401	0.150133	2.04087e-06	450.121	450.01	450.136	88.096	72.121	113.307	35	0	3	0	0	0	0	4	1	2	2	1	1	2	2	0	0	2	1	0	10	2293.92	1560.17	842.875	1858.7	2792.39	1040.26	515.482	1261.52	1140.44	2066.9	1707.64	1056.68	2002.82	1082.2	1756.89	1816.04	1080.11
364	M423T737	1.97252	-1.71221	0.150469	0.024466	423.119	423.071	423.18	737.354	720.121	758.017	81	2	3	4	1	1	2	4	2	3	4	1	0	3	2	3	2	2	1	0	11	7125.29	3352.59	412.81	5364.11	7424.45	2383.99	3225.62	2976.77	906.188	2511.99	16915.4	1151.06	1288.24	3443.02	7562.09	4898.19	3403.34
365	M459T480	13.9091	1.77312	0.150515	0.0219834	459.151	459.08	459.226	480.489	471.108	503.045	37	3	3	0	2	0	1	1	2	3	2	1	1	0	2	1	0	0	1	0	7	4590.64	4067.87	208.6	789.144	6723.3	39997.5	10566.6	6222.46	33797.4	137241	2410.53	8495.17	3348.8	1832.16	1237.26	80103.4	7577.79
366	M543T622	2.09436	1.66286	0.150818	0.0107722	543.163	543.035	543.243	621.53	603.672	652.113	87	0	3	3	4	1	1	4	3	3	1	3	3	3	3	3	4	1	2	0	14	8425.44	5007.21	649.657	9094.09	4519.55	2782.13	10889	22852.6	13313	8168.6	381.629	3492.4	2528.2	1682.39	3273.4	8039.5	6582.16
367	M480T364	2.27579	-1.61695	0.151028	0.000668252	480.123	480.025	480.211	364.495	292.61	372.111	37	0	1	1	2	0	0	4	1	3	2	0	0	3	1	1	0	3	1	0	10	5294.61	2955.33	276.834	6404.21	7740.74	464.819	2627.18	1842.34	152.912	4874.88	6617.57	2200.24	5535.59	2802.09	5257.32	1614.08	116.882
368	M740T580	1.86203	1.72516	0.151092	0.0876881	740.052	740.014	740.17	580.469	535.71	598.814	19	0	1	1	1	0	1	2	0	0	0	2	0	0	0	1	2	1	4	0	2	436.84	441.598	195.383	405.795	452.807	283.555	540.715	844.837	1377.6	551.519	458.148	863.647	331.916	620.407	761.744	221.936	905.876
369	M293T534	1.91158	1.6231	0.1511	0.481004	293.067	292.89	293.089	533.577	490.862	568.773	47	2	1	1	2	1	2	3	3	2	4	1	2	2	1	2	2	0	0	0	8	3422.92	3911.08	318.581	1654.44	1792.44	2332.47	1866.56	4047.03	7763.96	5207.48	1382.83	6141.03	11150.1	2499.61	776.51	6263.02	2363.26
370	M474T944	2.2202	-1.73739	0.151654	0.0438435	474.217	474.148	474.326	944.22	938.028	961.241	80	3	4	3	3	1	2	3	2	2	4	2	0	0	4	2	1	4	3	0	9	7639.95	2263.07	506.005	5013.89	7622.84	2302.26	2279.83	2959.19	1488.24	1350.52	1249.41	1967.53	6151.06	6702.41	3611.68	5444.69	2383.43
371	M569T908	2.28739	1.61973	0.151736	0.0301536	569.222	569.065	569.228	907.845	875.395	919.662	117	2	3	5	5	1	0	5	1	4	5	3	3	3	5	3	3	5	5	0	17	155.868	68730.5	3016.1	69191.4	102663	384.094	127121	197527	146398	86137.8	7492.18	25017.9	194789	11924.3	41726.7	20421.6	135284
372	M721T67	5.08878	1.76666	0.151871	0.0127732	720.551	720.378	720.618	66.9945	31.934	117.681	14	1	4	0	0	0	1	2	0	1	1	0	0	0	0	1	1	0	0	0	2	202.149	244.405	165.653	170.049	228.761	669.943	2375.82	124.082	1884.74	90.2518	190.88	200.527	196.739	88.962	151.693	144.327	157.402
373	M417T848	8.20415	1.75909	0.152286	0.00480194	417.213	417.154	417.343	847.598	837.245	864.491	107	3	5	4	3	0	0	4	2	4	4	1	3	2	5	4	2	3	4	0	16	10805.9	32397.7	2342.27	17785.1	8367.02	76694.8	319738	2541.94	18405.8	170842	2846.08	46820.2	59111	18645.8	3895.16	349088	234789
374	M498T856	3.36368	-1.73041	0.152322	0.00190111	498.126	498.088	498.19	855.976	820.009	859.464	19	1	1	1	0	2	1	3	0	1	1	0	0	0	0	1	0	1	1	0	2	6109.49	10521	228.491	1641.14	4274.2	451.972	1101.44	1293.14	2830.57	1093.55	11509.9	4641.86	22375.3	1151.77	7617.6	1014.91	2648.59
375	M528T945	2.17856	1.58224	0.152446	0.00472362	528.173	528.156	528.363	944.934	908.763	959.01	77	3	2	4	3	2	2	3	2	4	3	3	0	0	3	2	1	4	4	0	11	4286.98	276.43	404.467	2204.15	467.208	1581.06	2550.31	2922.26	6491.12	3097.73	2235.5	2143.44	419.134	2028.98	3685.18	2492.86	7817.14
376	M621T157	1.42106	1.63054	0.153009	0.388329	621.481	621.384	621.618	156.855	142.873	185.583	8	4	1	0	0	0	0	1	0	0	0	0	0	0	0	0	0	0	0	1	0	228.18	131.231	147.61	248.391	172.826	225.209	117.735	299.705	353.356	323.076	383.242	277.81	554.91	324.009	251.482	275.822	379.301
377	M434T216	2.25206	1.59045	0.153344	0.0586453	434.044	433.875	434.107	216.095	168.558	249.58	53	2	3	0	3	0	0	1	1	0	1	0	2	1	0	0	3	1	2	0	6	24732.9	49628.7	426.962	69699.1	281.51	16119.8	129696	59347.7	61235	59630.4	9268.9	28657.8	7904.95	38320.2	11821.5	19066	38903.8
378	M165T508	52.2569	1.75908	0.153379	0.0548818	165.092	165.019	165.093	508.481	492.236	512.188	30	0	3	0	1	0	0	0	1	1	0	0	1	0	1	0	1	0	1	0	12	353.485	285.886	194.68	457.988	335.216	37954.2	4180.81	303.675	328.854	42267.8	247.196	238.221	260.589	315.413	231.584	52721.1	386.737
379	M358T431	1.85879	1.58595	0.153766	4.77324e-07	358.122	358.082	358.194	430.849	411.12	470.844	29	2	1	1	0	1	0	1	0	2	3	1	0	3	1	1	1	0	2	0	6	7890.41	9506.09	128.409	4750.46	209.669	2565.78	9484.14	8972.21	11106.3	9666.62	6313.36	7771.38	6311.93	5135.22	2481.34	9461.74	7070.87
380	M208T44	1.60588	1.58335	0.154467	3.84538e-07	208.054	208.018	208.09	44.124	40.517	74.033	20	1	1	4	0	1	0	0	0	0	2	0	1	0	1	1	0	2	1	0	3	2038.27	1943.61	251.583	1662.36	1141.13	962.512	2383.75	1661.88	3056.22	3236.14	3802.26	2758.45	3781.73	1148.21	3408.86	3819.01	3208.57
381	M251T949	1.4969	1.6146	0.154677	0.000636594	251.096	251.055	251.166	948.868	941.659	961.188	94	3	2	4	4	3	2	4	3	5	4	3	4	1	2	3	1	4	4	0	15	1476.6	7928.87	2521.84	7859.19	8606.45	5675.41	7796.93	9098.84	8978.9	10951.3	9255.46	10148.5	8474.76	11289.7	9297.89	9117.32	9235.76
382	M489T798	5.18177	1.73094	0.154776	0.00463709	489.104	489.039	489.234	797.674	774.667	844.977	79	3	4	4	4	1	2	4	3	2	3	2	2	3	2	0	1	2	3	0	8	1538.53	578.032	155.045	2271.3	447.7	623.189	1954.22	1407.66	10074.4	11800.7	767.252	8723.43	10619.4	1384.76	445.848	2175.76	766.445
383	M952T660	2.4473	1.69763	0.154893	0.0328803	952.245	952.167	952.258	659.525	656.736	679.804	8	3	0	0	0	0	0	1	0	0	0	0	1	1	0	0	0	1	0	0	1	296.096	143.788	104.211	84.0344	228.04	94.3195	756.834	719.888	394.906	129.353	489.186	122.727	446.335	276.936	1098.82	198.648	936.928
384	M401T951	1.75592	1.5787	0.155435	5.6583e-05	401.125	401.019	401.234	950.938	940.289	961.043	128	4	4	4	4	1	3	4	4	5	4	2	2	3	4	4	2	2	4	0	19	46576.3	66645	679.975	61229	29141	17992.3	87436.4	93100.3	57069.4	103086	14221.3	465.986	15503.7	25924.7	21786.1	1456.73	40029.3
385	M420T866	2.90592	1.70906	0.155779	0.0111645	420.121	419.922	420.123	866.136	855.03	901.465	19	0	1	1	3	0	1	0	1	0	1	0	1	0	2	0	0	1	1	0	5	795.747	1031.31	119.617	511.048	590.891	1549.63	317.264	1234.86	4271.6	1485.68	1182.96	1490.59	7324.81	612.989	806.951	247.988	3002.01
386	M386T457	2.46569	1.65367	0.155893	0.313529	386.072	386.058	386.168	456.668	442.093	471.942	21	1	2	0	2	0	1	3	0	1	0	1	0	1	2	1	1	0	0	0	4	239.918	1076.92	489.824	397.925	182.96	850.071	265.938	2102.96	2118.16	549.822	168.857	1173.88	3015.32	115.224	135.992	2161.97	314.96
387	M403T137	7.69291	1.74232	0.155946	0.151892	403.151	403.124	403.198	136.813	115.482	164.567	13	1	2	0	0	0	0	1	1	0	1	3	0	1	0	0	0	0	0	0	3	252.47	152.651	55.2759	138.594	252.715	3548.26	2056.47	349.751	323.554	274.072	145.945	890.204	312.965	102.933	208.864	190.008	143.583
388	M441T145	2.14889	1.56595	0.156248	0.000188943	441.116	440.884	441.118	144.888	121.416	177.194	29	2	2	3	3	0	1	1	2	0	0	0	1	2	1	0	2	0	1	0	5	15550	2654.52	1210.78	10817.5	163.345	5031.69	22492.4	14073.2	6477.25	17243.4	8568.1	547.244	307.021	3054.66	3699.8	8537.84	9033.11
389	M707T757	7.25433	-1.74236	0.156336	0.536534	707.147	707.006	707.235	756.908	736.412	798.221	43	2	0	1	1	0	2	2	3	1	1	2	2	1	1	1	1	3	1	0	9	5603.64	5402.38	582.425	341.217	516.488	296.81	371.633	428.864	274.889	343.49	3002.46	321.807	369.034	337.675	380.708	256.056	2804.8
390	M452T340	2.72647	-1.70814	0.156652	7.93605e-08	452.22	452	452.224	339.751	291.493	356.69	47	2	4	4	3	0	0	2	2	2	0	0	1	2	2	0	0	2	0	0	8	1385.3	2961.69	430.759	4960.16	1301.54	1031.97	249.777	1265.14	855.288	646.82	9017.44	7840.42	8735.13	1245.46	5303.39	732.24	4934.88
391	M587T641	2.30986	1.60768	0.156804	0.00212265	587.215	587.133	587.31	641.308	621.32	675.581	47	4	4	2	1	0	0	4	2	1	2	0	1	2	3	1	1	0	3	0	6	2090.95	275.818	227.225	1050.2	2886.26	965.08	6064.24	1212.83	3709.46	3132.82	2816.72	602.078	1624.92	656.304	858.962	3635.99	875.117
392	M530T793	2.26615	1.65372	0.156877	0.135033	530.071	530.069	530.195	793.258	787.716	852.237	29	3	0	2	2	1	2	2	0	1	0	2	0	0	1	2	0	3	0	0	4	401.311	696.429	205.998	1328.9	1047.71	193.086	2366.66	2014.11	3030.54	735.794	2047.97	780.359	1632.76	2595.77	1965.94	378.508	2248.69
393	M717T909	1.51968	1.5752	0.157039	0.000379513	716.854	716.766	716.995	909.236	895.118	932.185	9	3	0	2	0	0	0	0	0	1	0	1	0	0	0	0	1	0	0	0	1	457.956	362.946	133.16	127.908	179.716	233.933	525.799	372.566	448.349	336.705	173.445	270.341	406.691	434.408	174.246	496.622	270.933
394	M345T679	3.93785	1.72549	0.157205	0.081515	345.155	345.133	345.156	678.673	676.594	684.63	10	1	0	1	3	0	0	0	1	0	0	0	0	0	0	0	0	0	0	0	4	616.034	567.075	99.0887	461.73	730.038	703.78	388.178	3419.73	754.597	4475.82	1526.6	404.46	2759.6	596.235	898.278	1228.92	405.237
395	M586T868	2.53563	1.64439	0.157848	0.00421785	586.091	585.907	586.123	868.099	859.014	956.508	41	2	0	1	0	0	1	1	2	0	3	1	3	1	1	1	1	0	1	0	11	5479.87	9802.56	630.993	1882.9	4930.55	9932.61	23166.5	3702.1	3079.5	17746.3	5659.29	6204.98	1669.46	2320.68	4939.3	23736.1	32909.5
396	M568T715	1.94509	1.60324	0.157882	0.00102812	568.211	568	568.235	715.382	704.422	732.44	107	4	3	4	5	2	2	4	3	3	2	4	4	3	3	4	3	4	4	0	17	18030.6	25230.9	884.378	22600.5	10329.1	5546.23	50400	43805	23271	26896.4	20789.7	75939.3	4849.57	52008.3	31050.3	36919.5	208910
397	M370T714	1.77811	1.61643	0.158458	0.00425768	370.129	370.128	370.154	713.67	678.034	738.868	33	1	3	0	0	0	0	1	2	1	5	0	2	0	0	1	2	0	3	0	8	4503.29	3262.08	914.693	2184.27	3273.21	2390.52	9214.02	2780.08	5314.09	5439.42	7612.61	39429.2	22453	5392.41	4885.34	16220.8	12353.9
398	M522T533	2.17861	1.55473	0.158623	0.00285637	522.156	522.153	522.251	532.558	509.681	535.928	47	2	4	1	2	0	0	3	2	2	3	0	0	1	2	1	1	1	0	0	10	10480.3	643.051	315.971	747.996	11249.1	3036.25	12128.8	17872.5	11034.3	6986.95	2287.9	565.415	3162.15	345.919	2583.1	9653.68	298.396
399	M485T691	2.21539	1.60761	0.158683	0.455661	485.086	485.023	485.237	690.9	648.852	727.723	142	3	4	4	2	2	2	5	3	2	3	2	2	4	3	4	3	4	4	0	14	4751.57	1277.08	979.844	4672.33	997.661	1670.85	1932.82	6881.04	6980.87	10622.2	2282.74	6888.5	2772.32	9833.04	1928.3	2362.78	954.067
400	M981T479	1.33929	-1.68615	0.158871	0.00252838	980.901	980.873	980.93	479.368	472.71	486.025	2	0	0	0	0	0	0	0	0	0	0	0	0	0	0	0	0	0	0	2	0	73.0747	65.4766	59.9465	73.2859	67.1508	66.2507	14.2582	45.9561	67.7299	58.8749	89.0352	37.3447	95.9581	36.8705	27.821	25.2454	107.695
401	M631T693	1.47681	1.64318	0.158896	0.165972	631.094	631.082	631.167	693.04	686.027	699.765	15	1	0	0	0	2	2	0	1	1	1	0	0	0	0	2	0	2	0	0	2	919.037	633.451	620.989	909.788	1074.29	713.448	1933.77	1523.03	1126.18	843.523	4701.76	750.45	4656.37	972.458	3221.54	849.167	4797.95
402	M589T482	1.88702	1.55874	0.159111	0.000243951	589.082	588.968	589.121	482.123	443.663	500.82	12	3	0	0	0	0	1	1	2	0	1	0	1	0	0	1	0	0	0	0	1	248.877	1899.45	785.849	266.59	1815.79	950.575	1362.12	1341.6	2475.51	3336.53	824.288	931.83	1648.99	972.833	906.97	2216.42	1151.65
403	M732T336	1.41781	1.64189	0.159349	0.0477132	731.821	731.8	731.95	336.294	329.186	348.605	3	0	3	0	0	0	0	0	0	0	0	0	0	0	0	0	0	0	0	0	0	154.338	156.779	108.21	96.8116	134.415	130.364	299.987	132.634	182.419	176.957	111.924	178.943	171.653	200.34	172.08	198.274	109.908
404	M632T776	2.23362	1.58309	0.159377	0.00775275	632.123	632.019	632.218	775.813	753.295	821.591	74	2	4	3	3	0	2	4	3	1	2	2	3	2	1	3	2	4	2	0	14	27010	6194.62	1564.04	38413.5	10689.5	5208.63	68186.3	47313	46508.9	20120.3	3475.73	2142.07	20481.4	28082.8	13685.4	1808.07	64986.3
405	M327T590	4.73226	1.71039	0.159718	0.0403815	327.145	327.142	327.31	589.79	553.054	603.959	56	1	4	4	4	1	0	4	2	3	2	4	3	3	3	2	1	1	2	0	6	13775.1	17179.2	351.71	6813.85	10403	26345.7	123609	17678.2	7138.44	54851.7	16042.5	579.348	11449.7	30990.1	8725.96	221.672	93054.2
406	M338T528	1.1961	-1.64039	0.160153	1.16204e-06	338.064	338.017	338.136	527.557	503.124	566.866	11	1	0	0	0	0	1	0	3	0	0	0	0	0	0	0	0	1	1	0	3	370.284	289.225	204.974	327.725	342.376	242.385	272.078	254.012	288.553	225.959	259.327	120.142	274.059	263.842	241.528	251.143	208.301
407	M650T58	2.38862	1.70289	0.160156	0.145102	649.55	649.375	649.582	57.505	37.256	120.94	41	0	2	2	3	0	1	4	3	2	1	1	0	2	1	2	3	3	1	0	5	538.313	546.229	229.622	544.485	449.421	570.36	1720.3	2255.29	476.985	490.164	356.838	403.189	4914.08	1658.63	342.365	366.4	353.739
408	M657T578	1.35432	1.67911	0.160243	0.0122202	657.009	657.004	657.067	577.956	571.788	590.988	9	0	0	3	0	0	1	0	0	0	1	0	1	0	1	0	1	0	0	0	1	816.597	520.146	249.097	1048.31	941.971	997.176	1006.88	820.765	1000.14	1018.26	247.366	546.692	549.36	1189.2	850.27	902.602	1259.32
409	M615T945_2	1.94468	1.60216	0.160318	0.00264345	615.337	615.253	615.495	944.939	924.952	961.014	87	4	4	1	2	2	1	5	1	3	2	2	2	2	4	4	2	1	2	0	12	7384.26	6158.23	1001.02	13282.3	10053.3	4445.13	13065.5	19964.6	9247.43	26940.1	5164.87	4032.96	4734.3	4178.9	2173.1	4105.18	2040.63
410	M634T802	1.60066	-1.62649	0.160468	0.000356088	634.115	634.11	634.21	802.284	779.699	811.6	9	0	2	0	0	0	2	1	0	1	1	0	0	0	1	0	0	0	0	0	1	1193.8	1235.43	493.817	2091.02	1035.59	692.739	524.871	638.274	1164.38	759.203	1239.07	911.019	1325.72	828.244	694.447	821.251	463.819
411	M493T655	1.9146	-1.56513	0.160609	0.019932	493.133	493.016	493.231	654.913	636.566	675.031	265	5	5	5	5	4	3	5	3	5	4	4	4	4	4	3	3	4	4	0	20	109750	113070	562.687	100714	116390	10297.4	100445	34768.7	29001.9	55554.4	95923.7	97322.6	40633.5	103538	130488	26445.8	103802
412	M655T594	2.81268	1.71513	0.16071	0.00786286	655.176	655.128	655.355	593.731	548.913	623.898	17	0	1	1	2	1	0	0	0	0	2	2	1	0	1	1	3	0	0	0	0	705.063	491.054	724.718	737.883	561.648	1584.27	1621.69	1375.72	167.299	4308.9	670.621	507.073	271.906	110.942	425.871	7213.24	1648.22
413	M508T572	2.68477	1.69726	0.161663	0.564104	508.103	508.012	508.216	572.42	539.162	592.168	51	1	3	1	1	1	0	3	1	2	2	0	1	1	1	2	1	3	4	0	9	448.376	491.901	215.193	422.508	255.122	212.342	1231.91	2248.11	441.275	787.821	365.304	755.603	464.368	326.785	360.411	490.657	448.866
414	M698T69	1.59756	1.65323	0.162356	3.48983e-09	698.063	698	698.224	69.0995	19.192	90.573	22	1	1	1	2	0	1	3	0	0	1	1	1	1	0	1	0	1	0	0	6	1982.58	1434.78	1629.05	1011.36	1414.63	4266.07	1289.58	2425.43	2342.47	1614.05	1146.13	585.333	1265.84	188.122	774.046	958.819	675.09
415	M307T173	2.56035	1.60913	0.162457	0.00360648	307.072	307.01	307.205	173.032	125.651	180.583	33	2	3	3	2	0	0	1	0	2	1	2	0	2	0	1	1	0	0	0	6	225.613	4238.7	1278.87	6296.15	10013.1	7237.15	14399.1	5503.18	25178.3	4144.37	3489.07	132.026	1336	4537.46	7436.46	4415.24	8875.53
416	M755T9	1.42248	1.59202	0.162797	0.00238923	754.908	754.905	755.058	8.5895	2.941	19.317	24	2	0	0	2	3	0	0	0	3	1	0	0	0	1	1	0	2	3	0	6	2821.14	2362.51	223	1833.16	2163.5	2769.46	2661.98	1903.15	3329.62	2711.76	2112.64	1904.05	2531.35	2302.13	2348.48	2292.42	2274.29
417	M679T511	2.86963	-1.66849	0.162811	0.092183	679.152	679.125	679.348	510.901	480.038	529.948	20	1	0	1	3	0	1	1	2	0	1	0	0	0	0	0	1	0	3	0	2	10854.4	1912.05	741.23	4760.83	11985.7	761.408	4182.72	1948.28	1640.42	2010.04	7938.03	834.751	7287.94	219.665	5157.12	2263.82	13942.6
418	M209T523	1.83844	-1.54308	0.162918	1.18835e-06	209.118	208.934	209.119	523.161	474.429	553.195	79	1	4	1	1	0	0	3	3	3	4	2	3	4	3	1	1	3	4	0	13	5535.23	3184.55	755.181	5495.55	4717.51	490.789	649.905	1999.2	3318.35	4250.84	3476.34	1688.3	504.2	1071.35	2048.46	798.498	4719.28
419	M540T50	1.78194	1.53653	0.162968	1.37269e-06	539.53	539.417	539.623	50.397	38.835	90.653	30	2	3	2	4	1	0	1	1	1	1	1	1	2	2	0	1	0	0	0	3	2079.53	529.961	206.322	785.15	798.438	2157.5	2316.14	1664.3	720.918	980.603	1398.23	358.122	350.41	732.414	2160.89	365.099	6420.98
420	M216T50	1.36168	-1.5672	0.163035	0.00733561	216.049	215.922	216.088	49.525	2.04	71.999	23	0	0	0	1	1	2	1	2	1	0	0	1	2	1	0	1	0	2	0	6	539.892	652.293	821.642	348.712	846.753	328.728	393.129	525.779	448.22	661.015	310.636	477.35	273.249	480.027	552.498	404.651	204.113
421	M512T615	1.93136	1.54089	0.163166	0.00209085	512.169	512.104	512.244	614.543	597.816	627.073	50	1	2	3	1	1	2	1	1	2	2	1	2	1	1	2	1	3	3	0	6	1193.62	13307.9	435.948	7361.46	9679.1	2724.92	12336.4	16460.7	10024.6	20214.3	3982.01	5889.8	102.898	2243.76	2187.34	7187.81	5097.28
422	M672T685	5.50958	1.68703	0.163507	6.04867e-05	672.258	672.138	672.284	685.081	655.867	710.988	49	2	2	2	3	2	2	0	3	3	2	1	1	1	1	1	1	3	3	0	5	2481.58	609.406	401.733	2970.82	342.089	960.609	21171	7751.03	2973.95	4639.57	1175.13	633.457	1599.7	1370.12	977.394	15113.7	19836.2
423	M630T776	2.41734	1.54828	0.163701	0.00448851	630.117	629.902	630.123	775.809	755.418	808.388	157	4	4	5	5	3	2	5	5	5	5	4	4	4	5	3	4	4	5	0	20	628532	166913	18752.6	1.12631e+06	39678.6	127610	1.7751e+06	1.16132e+06	1.2502e+06	472549	510057	30800.6	495024	963365	380648	340217	1.33242e+06
424	M211T465	2.50732	1.65224	0.163837	1.51485e-06	211.097	211.024	211.135	465.33	449.757	484.706	11	0	3	0	0	0	0	0	1	0	1	0	0	2	0	2	0	0	0	0	2	417.447	462.751	74.5109	629.127	278.835	107.85	941.113	644.28	2102.93	874.136	220.951	180.449	159.782	251.807	155.361	145.254	111.557
425	M488T624	1.48573	1.54604	0.163917	3.70093e-06	488.128	488.038	488.22	623.938	618.054	627.162	23	1	0	2	1	1	2	0	1	1	1	3	1	1	0	0	0	2	0	0	3	537.675	466.148	167.817	727.832	585.174	347.57	881.59	757.206	1093.19	611.963	1359.26	4213.76	2702.69	2028.1	1197.2	1572.44	2675.31
426	M417T535	2.6206	-1.53566	0.163925	1.2723e-05	417.14	417.045	417.213	535.38	516.627	550.192	63	2	3	3	2	2	1	3	3	2	3	1	1	3	2	2	1	2	0	0	8	128737	63965.1	7405.88	87290	92133.1	16995.1	521.994	120604	5128.06	1576.4	58990.4	3553.98	12319.2	17271	27827.2	1559.26	10229.5
427	M504T951	2.07861	-1.58163	0.164552	0.017917	504.327	504.158	504.343	951.236	938.653	960.641	84	3	3	4	2	2	1	5	3	5	5	2	3	3	3	3	2	3	2	0	11	7219.57	13652.4	779.311	5697.85	8441.28	575.554	4026.96	6960.74	1837	3818.16	393.692	513.563	323.594	2201.96	336.405	3023.22	4383.57
428	M469T731	8.40467	-1.69588	0.164571	0.0181289	469.053	469.05	469.226	730.617	697.209	766.14	222	4	4	4	5	4	4	5	3	4	4	4	4	3	4	4	4	4	3	0	20	25732.9	1.05985e+06	4238.63	1.03193e+06	194517	35025.4	101247	13387.3	75536.1	50396.3	54599.1	12379.6	22008.1	301497	26870.4	8197.07	116377
429	M443T912	2.87666	1.59934	0.164839	0.00601684	443.119	443.089	443.122	912.044	893.908	917.715	29	1	2	1	0	0	0	2	1	1	2	0	0	0	3	1	0	2	1	0	4	2649.71	858.973	221.116	448.181	4791.16	441.029	7669.26	3637.27	11262.5	2791.15	1329.07	505.493	2771.13	315.321	3071.15	3756.3	3700.5
430	M302T118	2.01045	1.55058	0.164853	0.0017224	302.061	302.001	302.123	118.2	83.391	163.173	34	4	2	1	1	0	1	1	3	2	2	2	0	0	1	1	0	2	0	0	6	1174.47	732.611	1103.37	2793.99	182.153	2545.74	2156.06	120.886	3909.9	3303.14	2759.14	1126.24	3992.07	3217.14	3500.66	4259.45	5476.89
431	M695T785	1.73843	1.60229	0.164865	1.16158e-07	695.102	695.002	695.173	785.016	762.313	831.714	27	1	1	1	0	3	2	2	0	0	2	1	1	0	2	0	1	1	2	0	2	796.63	179.644	669.862	746.612	827.064	612.524	2145.15	887.923	1168.35	783.482	1169.42	313.494	954.701	731.919	937.617	693.998	2310.75
432	M566T575	3.01154	-1.68301	0.16503	0.114425	566.394	566.25	566.497	574.513	547.131	611.641	32	2	0	2	1	1	1	2	1	0	0	0	3	1	2	2	0	0	1	0	8	279.419	1328.06	398.983	276.361	1876.94	449.111	267.521	189.351	224.568	250.722	268.968	1210.82	182.015	321.369	150.132	201.797	238.566
433	M455T947	1.91409	1.54453	0.165694	3.39521e-07	455.223	455.124	455.367	946.567	932.398	961.22	99	3	3	3	4	2	1	3	4	3	5	2	1	4	4	3	3	3	5	1	12	2508.43	6442.85	676.43	1867.18	2873.24	6416.79	5212.39	694.87	9376.79	5801.04	8432.1	10647.3	6527.66	1924.93	2127.13	9897.14	2961.16
434	M499T358	2.14373	1.62061	0.165698	0.0434476	499.192	499.005	499.243	358.308	344.532	376.246	16	0	1	0	1	0	1	3	1	1	0	1	0	0	0	0	2	2	0	0	2	977.781	853.224	90.131	1304.48	999.221	138.143	1988.89	1433.55	1864.8	3631.51	365.226	281.336	326.164	450.341	1226.92	1019.01	215.43
435	M583T10	1.58531	-1.59158	0.166336	8.02529e-07	582.88	582.759	582.967	9.865	7.582	56.223	32	1	1	1	1	1	1	0	2	0	1	1	2	0	2	1	3	1	2	1	7	6274.89	2297.74	2719.61	2412.69	3947.55	2499.93	2747.61	2296.1	2678.96	912.41	2240.15	2042.64	2495.09	2671.68	1221.19	2109.38	1476.81
436	M551T79	1.45653	1.58528	0.166336	3.41186e-13	550.905	550.752	550.988	78.6045	66.667	100.309	14	0	0	0	1	0	2	0	0	0	0	2	0	1	1	0	0	1	0	0	4	332.665	390.983	235.862	521.158	392.964	507.662	371.972	451.621	472.584	925.16	672.525	725.111	465.745	494.757	370.906	396.314	334.131
437	M544T665	4.41293	1.67471	0.166567	0.00231994	544.05	544.01	544.182	665.196	650.343	680.466	14	1	0	0	0	2	2	0	0	0	1	1	1	0	1	0	0	1	1	0	2	1452.14	1687.24	286.208	3125.64	1420.03	1524.78	10339.6	18195.6	1824.93	3291.66	7134.81	3653.8	2023.51	16984.9	11586.1	10199	19555.2
438	M290T133	1.84553	-1.54155	0.166583	2.45863e-06	290.034	289.89	290.097	133.411	100.666	173.974	14	0	0	1	1	1	2	1	1	1	0	0	0	0	1	1	0	0	1	0	2	1088.31	1040.32	158.803	1150.97	1747.79	178.062	472.137	491.785	446.748	1221.4	945.313	547.374	400.631	1032.29	935.638	1332.72	303.627
439	M638T504	1.6539	1.56402	0.166698	0.00114954	638.097	637.931	638.099	504.401	466.285	528.976	26	1	0	0	2	1	1	2	2	0	0	0	3	0	1	1	0	1	1	0	7	2985.72	2672.41	931.354	4553.8	3006.37	1817.97	5530.27	7802.13	3109.66	5142.14	11862.1	12438.8	5484.74	4877.42	6858.66	4934.55	151.785
440	M579T392	1.78427	1.55357	0.166731	0.0601208	579.15	579.019	579.224	392.115	323.741	423.72	170	4	4	5	3	1	3	5	4	5	5	1	4	2	3	4	4	2	5	0	19	264092	297822	2628.37	201604	210160	87028.1	516329	247749	535501	355389	228654	1.19086e+06	607588	229918	304860	395665	150031
441	M668T946	2.0596	-1.64282	0.166993	5.92666e-05	668.306	668.29	668.395	945.624	923.473	961.042	34	1	1	1	0	0	0	2	0	2	4	2	2	2	2	1	0	1	1	0	6	4395.66	2055.9	445.29	1553.88	2197.09	491.914	773.274	1245.87	1314.81	1343.98	3334.28	1499.92	1546.35	641.462	2317.15	1485.22	1551.76
442	M526T603	9.9215	1.67194	0.167592	8.25099e-06	526.201	525.999	526.241	603.408	553.928	624.529	165	3	5	3	3	3	1	5	3	4	3	4	5	2	4	3	4	4	4	0	19	2584.82	11230	583.92	46246	2811.23	253.008	364938	90440.5	6248.27	167700	9310.4	76821.4	3011.55	46043.9	23799.9	698318	243500
443	M410T789	3.23848	1.60607	0.167603	0.00309573	410.203	410.072	410.218	789.134	768.107	818.571	26	1	1	1	4	0	0	1	1	0	0	1	1	1	3	1	0	0	1	0	6	21979.8	3877.7	87.153	2709.47	11225.3	1054.11	2724.05	41722.9	52918.6	30729.1	12288.9	1778.47	508.387	205.545	4956.4	6930.55	81.8586
444	M254T727	1.42345	-1.52417	0.167611	5.9978e-13	254.22	254.22	254.221	726.776	726.273	727.279	2	0	0	0	0	0	0	0	0	0	0	0	0	0	0	0	0	0	0	2	0	67.8553	88.2053	50.9224	107.958	76.0371	30.222	55.9521	97.7928	54.9655	35.7373	59.3556	117.173	121.192	73.2589	39.2124	33.074	80.7973
445	M215T77	7.51181	1.66791	0.167704	0.0608997	214.835	214.834	214.835	77.293	74.515	80.195	41	0	3	1	1	3	3	0	1	1	2	0	1	0	3	1	2	1	1	0	11	76.31	670.765	376.187	4340.27	1357.8	418.096	25369.6	321.689	4791.9	20339.2	9977.28	12325.3	1673.31	4178.73	566.396	473.662	1451.69
446	M419T859	32.5654	1.68067	0.168119	0.000298513	419.089	419.087	419.239	859.358	842.324	912.574	59	1	2	0	3	1	1	1	2	0	1	1	2	0	2	0	2	1	1	2	14	1086.17	903.901	605.998	932.412	1115.24	54056.7	7655.02	1126.67	771.741	87614.5	574.878	677.625	687.764	597.328	776.614	78828.7	3692.21
447	M587T539	3.48363	-1.63444	0.168153	0.00590152	587.143	587.059	587.247	538.856	520.082	559.034	20	2	1	2	0	1	1	3	1	1	1	0	0	0	0	2	0	0	0	0	3	11733.6	5303.41	662.482	1087.13	14619.5	542.859	1320.81	4891.43	1815.64	1018.7	3149.92	2586.56	1982.1	689.279	6528.33	784.301	1100.09
448	M95T551	1.1417	1.55491	0.168288	0.61214	94.9805	94.9254	94.9811	551.476	528.467	579.702	186	1	0	3	2	2	2	1	1	2	1	2	3	2	3	2	2	1	2	1	9	115772	102207	98472.9	118880	94839.2	153674	118536	109332	116009	107744	94396.8	71049.1	118453	131396	83849.2	122023	418028
449	M633T684	1.3305	1.5275	0.168576	0.340556	632.912	632.75	632.998	683.758	671.937	733.021	16	1	0	3	0	0	2	0	0	0	1	0	0	2	0	0	1	0	0	1	4	405.794	333.682	102.677	328.35	389.637	271.372	468.584	458.018	387.479	490.311	359.471	384.145	212.013	1092.44	200.901	415.664	455.163
450	M553T446	3.85981	-1.57388	0.168638	0.00225872	553.157	553.153	553.365	446.156	409.311	467.327	97	4	4	5	3	0	2	3	2	4	2	1	2	4	3	3	4	3	1	0	16	97744.6	72704.2	497.351	40119.1	8056.05	1075.98	1630.29	4272.36	2718.64	47072.7	76090.4	30094.2	28514.2	2777.69	57814.5	28143.4	43386.7
451	M384T44	1.80801	1.53341	0.168677	1.01205e-27	383.733	383.732	383.789	43.838	42.465	51.954	11	0	1	0	0	0	0	0	0	0	3	1	0	0	0	1	1	2	1	0	1	157.957	290.402	15.5378	126.89	146.649	173.516	367.909	360.995	372.527	58.348	2176.59	4414.07	3194.05	1999.47	2057.23	3054.4	2288.11
452	M484T649	1.5021	-1.53836	0.168751	0.000122435	484.289	484.249	484.374	649.384	608.475	664.144	12	0	0	0	0	0	0	1	0	3	1	0	0	2	0	1	0	0	0	0	3	479.462	310.171	669.97	474.594	558.034	685.348	223.506	175.068	282.098	293.149	330.255	191.104	266.417	311.395	388.957	307.303	299.898
453	M602T942_2	1.91852	1.57983	0.168778	0.529091	602.23	602.13	602.357	942.336	907.2	961.191	193	4	4	5	5	3	1	5	4	5	3	4	4	3	5	3	3	4	4	0	20	5881.92	3501.03	917.486	5765.49	7422.18	188.25	13782.1	12696.8	7047.57	11347.7	4446.93	8895.51	7930.64	6983.59	1080.87	19202.1	101032
454	M427T465	1.74093	1.52633	0.168811	3.81105e-06	427.182	427.019	427.197	464.889	440.853	480.858	39	3	5	1	1	2	1	3	3	0	1	0	0	2	1	2	0	0	0	0	5	862.828	1698.07	106.089	3424.54	1056.76	1428.38	2571.56	1842.67	3801.41	2800.65	401.402	543.732	771.844	1103.45	283.209	665.723	229.459
455	M622T49_2	2.09935	1.51239	0.169055	1.27091e-10	622.045	621.967	622.081	49.3075	33.055	102.542	46	3	0	3	4	0	2	3	2	2	1	2	0	2	1	2	2	2	0	0	5	189.179	2058.02	495.732	1981.67	6336.65	277.307	4341.1	6882.94	6340.28	5379.8	7846.22	11708.4	10954.3	14396.2	10451.2	6508.32	948.656
456	M520T30	1.12346	-1.51182	0.169083	6.2867e-07	519.785	519.666	519.792	30.316	5.204	44.45	7	0	0	0	0	0	2	0	0	0	0	1	0	0	1	0	0	0	1	1	1	1701.53	1476.21	1254.66	1620.86	1418.43	1544.84	1417.37	1149.36	1368.94	1170.11	1535.03	1699.35	1476.35	1401.14	1663.88	1593.67	1296.24
457	M497T529	6.2919	1.65304	0.169752	0.0438544	497.094	496.999	497.223	529.446	482.902	558.97	179	3	5	5	4	5	3	5	4	4	3	4	4	4	5	3	3	3	3	1	20	393.223	54797.5	37811.6	1437.23	7680.29	38757.6	213229	3476.4	45596.4	341469	424121	16678.7	740141	4555.46	461108	384235	38803.2
458	M549T77	1.95206	1.64491	0.169821	6.73478e-16	548.907	548.75	548.997	76.7635	71.85	91.401	14	0	0	0	0	2	3	1	1	1	0	1	0	1	0	0	0	0	0	0	4	644.313	615.966	445.619	922.814	675.999	918.55	1650.07	468.323	835.588	2578.46	1138.04	2004.74	547.164	874.145	535.539	658.325	536.694
459	M403T700	2.87414	-1.61514	0.169973	0.00152773	403.152	403.138	403.365	700.399	681.337	726.846	24	1	4	1	2	1	1	3	1	0	1	0	0	2	1	0	2	0	0	0	3	3206.24	1828.82	66.3601	1300.71	615.207	252.305	939.497	283.302	116.516	849.92	312.703	749.923	308.769	871.218	353.597	414.118	103.577
460	M430T874	2.39259	-1.55709	0.17009	0.00033338	430.106	429.883	430.115	874.116	846.105	909.356	20	0	3	1	1	0	0	1	0	3	1	0	0	0	0	0	0	0	0	0	7	3273	1055.7	147.253	4694.14	4031.17	287.188	870.753	355.994	1193.09	2810.55	3802.21	558.327	3350.99	1986.55	2275.43	2451.75	614.566
461	M368T736	1.8936	1.50953	0.170118	8.7621e-07	368.183	368.123	368.203	736.319	691.011	783.407	57	4	2	3	4	0	0	3	2	2	2	2	2	2	1	4	2	3	1	0	5	435.24	3400.14	243.455	1436.03	1632.95	563.398	2959.64	4288.44	3492.47	2231.17	5170.97	4066.82	6953.12	1577.12	2248.27	4805.55	3949.19
462	M440T516	1.70768	1.52317	0.170506	0.000223101	440.164	440.125	440.349	516.319	498.674	531.314	33	1	1	2	2	0	0	1	2	0	2	1	1	1	2	1	0	1	4	0	7	9954.19	5513.5	339.883	6580.26	8575.92	2527.14	17161.8	12212.9	10384.6	10589.9	6814.73	81.8586	3505.02	4426.23	5875.71	5654.1	9617.92
463	M631T943	4.09381	1.63948	0.170931	0.019389	631.205	631.041	631.249	943.481	913.335	955.825	130	4	4	2	5	5	2	3	2	4	4	4	2	3	3	3	2	3	5	0	18	611.694	9765.24	1526.44	15288.2	15834.6	45160.6	16379.4	12683.8	8505.26	93411.7	811.232	11679.2	11828.7	15417.3	3627.02	106259	18170.4
464	M173T77	4.90825	1.65153	0.171163	0.0736157	172.843	172.842	172.959	77.2935	56.119	101.416	84	2	3	3	3	2	3	2	3	3	1	1	1	2	5	1	3	0	2	0	20	3751.93	1107.26	1337.35	7081.73	2834.13	1812.29	37391.6	337.052	9592.79	29949.9	21967.7	20382.3	4834.7	13653.6	1746.25	1108.23	329.706
465	M506T535	4.37199	1.62676	0.171167	0.162953	506.195	506.129	506.369	535.179	488.53	578.471	51	1	3	0	2	0	0	3	3	1	2	0	0	1	3	0	2	0	1	0	14	597.035	626.756	133.742	668.272	2980.13	7446.2	10699.1	811.652	467.829	2461.09	457.887	377.148	237.039	360.864	343.728	2542.97	479.873
466	M377T714	2.61134	1.56646	0.171228	0.47954	377.181	377.128	377.348	713.789	697.115	731.75	84	2	1	3	4	2	2	3	2	3	3	4	3	1	2	1	2	5	2	0	10	1884.5	19208.8	752.552	6138.27	10682	9297.5	24167.8	6832.8	14197.2	46475	3994.79	269672	574.654	14070.6	11259.2	115.46	41975.9
467	M661T604	2.23619	1.64084	0.171726	0.011322	661.168	661.027	661.227	603.516	570.577	610.013	24	1	3	0	2	0	0	1	1	1	1	0	1	0	2	1	0	1	2	0	5	1113.46	805.322	586.804	1257.34	762.348	1873.73	3305.21	3781.56	770.101	388.738	1191.76	1071.79	430.238	1265.29	665.694	8741.4	5739.77
468	M156T44	2.40726	-1.63611	0.171851	0.00323682	156.038	155.946	156.067	44.131	15.003	67.024	23	2	0	0	0	2	2	0	0	1	0	2	2	3	1	0	1	1	2	0	2	3328.26	1639.34	6326.31	1442.72	1098.21	551.792	1519.96	1201.8	888.709	1584.87	955.103	1536.77	1006.9	1435.39	1033.45	1020.7	1600.61
469	M74T42	1.41025	-1.50227	0.171852	0.000932507	74.0249	73.9964	74.0334	41.702	3.367	53.287	49	1	2	1	1	4	2	0	2	1	1	2	2	1	2	2	2	1	4	0	9	4014.42	4725.65	1996.52	4184.15	4810.31	2206.9	4172.88	4172.95	1766.37	1672.06	3211.01	3589.21	5436.17	4376.87	4281.16	4454.45	4564.24
470	M615T586	1.8411	1.53524	0.171865	0.0130497	615.228	615.014	615.232	585.501	549.644	604.404	59	1	3	2	3	1	0	4	2	3	3	1	2	2	3	1	1	2	2	0	11	27220.2	24619	1678.07	10612	23338.7	3471.18	47410.2	31573.3	49351.5	29231.3	546.829	20918.9	27603.3	23254.3	13514.3	17844.1	628.504
471	M553T758	2.9358	1.62581	0.171972	0.0163392	553.166	553	553.231	757.781	732.251	782.778	61	3	3	2	2	1	1	3	1	2	1	3	2	1	4	1	1	3	2	0	11	1198.15	3654.4	493.657	2991.9	2022.46	541.04	3061.06	13392.9	3465.38	9956.19	1506.49	1129.98	1251.79	1784.14	1245.08	2529.34	1452.98
472	M645T443	1.26939	1.55478	0.172692	6.94627e-05	645.131	645.048	645.247	443.262	418.988	455.761	20	0	1	1	0	0	2	0	0	0	2	1	0	1	3	0	0	1	3	0	5	1754.24	2466.23	803.457	1686.08	1790.33	2152.48	1727.04	2351.12	2079.28	2480.3	2361.38	1038.51	2321.8	2389.85	2069.19	3648.62	3565.61
473	M544T908	2.20506	-1.49846	0.173011	0.0143431	544.185	544.005	544.232	908.307	851.166	915.063	65	1	2	2	4	1	2	3	2	3	1	3	1	0	2	1	1	2	2	0	11	20245.6	29253	489.5	23270.1	15427.5	3356.91	22784.6	582.859	989.904	12504.9	39897.6	23497.9	19990.4	150.277	13036.9	17636.8	17573.5
474	M373T588	2.35028	1.58503	0.173201	0.000842834	373.15	373.019	373.188	587.535	564.238	611.803	64	1	2	2	3	1	3	2	2	2	2	1	3	2	2	1	2	3	2	0	11	1122.56	864.037	77.9346	876.525	1815.95	287.616	4948.25	1626.93	2001.11	2316.39	1287.25	13376.8	1553.15	1531.42	1502.76	8035.49	6688.59
475	M480T624	1.84769	1.51949	0.173336	0.00010511	480.123	480.045	480.198	624.035	609.287	649.813	52	2	1	1	5	1	0	4	4	1	2	2	1	3	3	1	1	3	1	0	8	1471.78	2812.79	362.879	3776.35	4935.31	819.088	5860.01	8595.13	4727.53	4681.72	2169.92	1151.61	3076.52	2237.95	3139.57	1632.23	1787.51
476	M583T520	2.0153	1.51559	0.173556	0.00502015	583.2	583.014	583.207	519.622	507.656	528.641	25	0	1	3	1	0	0	3	2	0	3	0	0	0	0	1	0	0	0	0	5	1258.98	5125.78	566.11	4386.9	1205.26	1022.69	8716.47	4320.43	7640.5	3577.89	149.775	1915.59	2893.93	593.005	636.55	1678.58	1524.5
477	M626T473	2.23772	1.54414	0.173557	1.93707e-05	626.144	626.073	626.246	472.849	435.874	496.538	50	3	2	3	2	1	0	4	3	2	3	2	2	1	2	1	1	1	0	0	13	281.232	10773.1	1723.11	8045.6	5590.69	2037.77	9275.4	24445.5	14947.6	8400.16	11926.7	7137.48	16687.4	3145.28	9657.31	4020.25	3502.4
478	M541T938	1.42604	-1.5793	0.173807	0.0359877	540.834	540.772	540.993	938.139	915.256	960.894	19	1	2	1	1	0	0	0	1	0	1	3	0	0	0	0	1	3	0	1	2	1376.22	1135.95	1441.53	1726.61	1515.74	681.75	1490.96	164.546	1413.21	1295.71	1673.79	1834.14	1365.24	1639.67	774.392	1812.85	1528.32
479	M316T377	1.61974	1.49822	0.173818	0.211928	316.033	316.032	316.189	377.176	362.942	405.623	34	0	2	1	1	3	2	1	0	2	1	0	1	0	2	0	1	2	0	0	5	47405.2	95720	7495.95	56041.3	63646.6	49379.5	111667	103814	43749.9	129220	75493.9	77004.2	87333.1	59308.3	10643.1	84125.9	102788
480	M394T645	3.23501	1.60996	0.173983	0.291604	394.136	394.001	394.181	645.353	624.014	685.07	105	2	5	4	3	3	3	3	3	2	5	3	4	1	3	2	4	5	5	1	11	3087.69	8258.81	173.781	2460.77	6438.34	2284.94	8711.55	34151.7	12405.5	8503.22	6462.93	334.761	3118.58	3103.94	2434.81	8353.15	8948.87
481	M465T133	1.60871	-1.49095	0.174316	0.00591248	465.113	465.022	465.247	133.403	112.251	153.404	56	1	3	3	3	1	0	1	2	3	2	2	1	1	3	3	1	5	2	0	6	14496	14445.2	4260.13	18332.8	14928.7	1279.63	15634.5	10574	8152.56	5673.73	2708.89	2967.2	5593.38	5763.4	6326.94	3695.1	1109.18
482	M719T950	3.48284	1.63718	0.174348	0.00412824	719.387	719.383	719.594	949.895	891.192	956.737	18	2	0	0	0	0	0	2	1	2	0	1	3	0	0	1	1	1	3	0	0	2378.7	2280.67	426.926	1655.33	2422.99	429.935	2734.99	3388.16	9982.47	15383.3	533.778	3924.4	17466.9	19725.3	405.618	8910.95	271.7
483	M249T534	3.08196	1.60232	0.174373	0.0153404	249.077	249.037	249.149	534.106	508.229	580.476	28	1	3	1	2	0	0	2	2	2	2	0	0	0	1	1	1	0	1	1	2	545.313	1254.18	198.904	381.37	278.33	214.905	414.487	3472.21	2941.08	1149.48	322.48	1284.81	2142.41	247.614	317.363	1080.55	1189.62
484	M358T799	1.90549	1.49209	0.17438	2.09837e-07	358.138	358.136	358.139	798.676	796.921	802.089	24	1	0	2	2	0	0	1	1	2	1	1	2	1	1	1	0	0	3	0	2	1511.27	2562.74	101.175	861.702	374.232	1018.07	1744.35	3443.09	1147.13	2958.16	4939.77	3751.4	1968.07	1582.37	2390	6677.65	2833.01
485	M711T579	1.73934	-1.55996	0.174459	9.34484e-08	711.119	710.999	711.248	578.959	555.203	618.054	33	2	2	3	1	0	1	1	2	0	2	1	0	3	2	2	1	1	0	1	6	1471.02	2405.58	254.113	1823.5	2773.39	385.672	1028.36	963.519	1053.53	1586.71	385.577	2210.38	3888.27	2465.79	160.896	2383.19	1546.56
486	M365T949	4.58203	1.64288	0.17464	0.0228829	365.088	365.039	365.234	948.96	918.292	960.862	47	3	2	5	3	1	2	2	0	0	1	2	2	0	1	1	1	3	1	1	7	652.894	434.304	229.403	736.97	864.101	311.632	5706.98	664.208	852.433	5833.6	4663.43	974.884	3003.85	4234.47	1543.68	1042.84	996.568
487	M498T463	4.55917	-1.64564	0.174651	0.734153	498.098	498.024	498.193	462.55	439.578	482.094	49	1	4	2	1	3	1	2	2	2	3	1	1	0	1	1	0	2	2	0	8	3461.16	5223.91	362.855	29368	23992.9	2042.66	1897.57	3546.97	2590.21	3611.24	52490.7	3590.2	1639.21	1353.39	28399	2472.08	76380
488	M669T839	1.38058	-1.50702	0.174917	0.115822	669.155	669.05	669.244	839.122	806.666	852.438	21	0	1	0	1	0	0	3	1	3	3	1	0	0	0	0	1	2	1	0	2	997.798	1281.72	659.737	921.56	1110.08	613.275	1112.25	912.138	224.338	738.583	2734.25	2275.18	1640.69	594.633	1764.37	1199.87	2286.84
489	M533T72_2	1.77282	1.51767	0.174962	2.22766e-10	533.052	532.9	533.121	72.211	68.92	150.908	100	4	3	5	5	1	0	5	4	4	3	2	2	3	4	4	4	2	1	0	19	89214	134086	3985.32	99884	153289	48779.8	297928	211209	126902	166945	69778.8	72281	91623.3	51915.3	78737.5	70151.2	126033
490	M315T799	2.4933	-1.58231	0.175001	0.131833	315.051	314.907	315.123	798.67	767.574	831.493	31	1	2	2	3	2	1	2	2	2	1	0	1	3	0	0	0	1	1	0	3	2112.62	811.442	144.294	497.843	1959.28	124.948	568.955	131.248	827.432	563.542	3124.87	630.346	250.494	807.556	1356.6	489.825	2211.91
491	M455T594	145.729	-1.64484	0.175343	0.000807726	455.102	455.053	455.225	593.741	566.798	613.316	99	2	4	4	2	1	1	3	2	4	3	3	1	3	1	4	2	4	1	0	16	282536	130634	7895.58	1139.67	793539	502.325	513.935	1711.78	5056.12	558.33	363201	750.083	166707	1913.11	366994	989.176	1958.69
492	M373T735	2.39469	1.54886	0.17567	0.0014127	373.151	373.075	373.206	734.946	717.25	750.079	35	1	3	2	2	0	2	0	0	2	2	1	1	0	0	1	0	0	1	0	12	680.653	1312.33	61.8521	546.348	252.003	561.213	931.622	725.944	1488.03	3125.67	338.721	1087.41	389.316	570.779	384.95	6054.76	830.523
493	M363T509	85.3226	1.64308	0.175707	0.0597475	363.121	363.032	363.238	508.725	481.367	523.545	61	0	2	1	3	1	2	3	3	1	1	0	2	1	3	2	2	0	3	0	13	743.441	1563.38	75.0704	1670.56	679.812	181789	4509.73	600.868	720.614	216149	572.506	2224.29	839.788	1070.56	483.816	406216	5440.92
494	M741T947	2.24337	-1.63872	0.175789	9.95033e-07	740.671	740.639	740.81	947.34	938.013	954.931	7	0	0	0	1	1	1	0	0	0	0	0	1	0	0	0	0	0	0	2	1	343.139	272.549	1075.43	274.759	328.826	214.38	225.434	225.282	195.101	162.687	302.682	216.973	208.252	272.924	295.159	117.681	235.808
495	M695T656	1.76867	1.55367	0.17599	3.10258e-06	695.256	695.174	695.366	655.846	635.89	677.5	22	2	2	1	1	1	0	4	1	1	0	0	0	0	1	0	0	1	0	0	3	2199.02	2037.15	444.178	1769.93	1425.19	481.781	3243.37	3881.06	4426.96	1895.88	859.792	988.689	1717.89	586.57	931.042	802.247	1296.8
496	M365T508	55.9941	1.64107	0.176122	0.00190225	365.119	364.885	365.12	508.107	487.331	529.675	33	1	2	0	2	0	0	1	1	0	1	0	1	1	1	0	3	0	1	0	11	610.613	699.119	137.31	443.646	827.72	77811.9	713.718	775.988	689.497	72223.7	413.537	524.15	571.144	403.931	448.053	164170	654.271
497	M427T591	4.41606	-1.59109	0.176307	0.000358039	427.091	427.045	427.193	591.205	586.512	609.627	40	1	1	1	0	0	0	4	1	3	0	0	0	3	0	2	1	2	2	0	9	20896.8	24182.6	1471.73	486.887	49922	181.839	434.431	13409.5	7628.94	301.53	35945.6	25256.3	46407.3	276.112	37274.5	271.731	262.568
498	M831T945	1.74599	1.55299	0.176323	0.0117679	831.373	831.252	831.46	944.843	935.675	949.983	24	0	0	4	2	1	0	0	2	1	1	2	0	1	0	2	0	1	1	0	2	1427.32	1235.38	292.546	1266.63	1501.53	254.824	3043.47	2086.9	2921.84	1685.97	2065.98	3112.82	7660.83	1534.3	3342.76	3634.6	5078.29
499	M759T946	1.66008	1.48437	0.176546	0.000581747	759.285	759.136	759.359	945.505	907.873	960.097	25	2	1	0	1	1	1	3	1	1	1	1	3	0	0	2	1	1	0	0	4	2318.58	2012.57	122.83	849.033	2500.27	725.061	3940.03	2830.43	2720.04	2738.48	1815.37	2440.99	1768.1	1871.19	1687.35	1818.95	3974.04
500	M312T462	1.45682	-1.4982	0.176946	8.04187e-15	312.014	311.881	312.015	461.923	445.115	463.708	4	0	0	0	0	0	2	0	0	0	0	0	0	0	0	0	0	0	0	0	2	182.744	103.897	142.16	287.811	176.903	165.025	113.758	114.25	51.5607	168.74	150.678	97.0949	179.423	212.173	129.941	146.335	187.042
501	M161T943	2.67993	-1.57413	0.176963	0.00102152	161.046	160.923	161.061	942.816	910.017	954.997	39	2	4	3	3	1	1	4	2	1	1	0	0	1	1	0	1	2	0	0	7	13609.7	5908.35	1584.46	4543.38	20802.2	975.71	200.298	6207.41	4627.95	5320.46	7945.16	4502.31	3418.42	3627.96	4705.91	4780.12	2777.92
502	M451T288	15.5776	1.63674	0.176967	0.00880107	451.123	451.02	451.22	288.053	227.071	316.433	48	3	3	0	2	2	0	2	0	1	1	1	2	1	3	0	1	2	1	0	9	1339	2036.13	642.338	1082.06	1169.82	6250.93	61373.5	3668.86	2369.03	23999.2	1456.72	3449.25	1423.21	1722.08	795.436	1493.87	1571.14
503	M632T551	2.53749	1.56513	0.177609	0.298095	632.097	632.014	632.24	550.965	537.585	574.467	62	3	2	1	3	1	0	3	2	2	2	0	2	0	3	3	2	2	3	0	13	18571.3	10689.4	3621.22	1374.38	17846.2	1419	39747.8	38450.3	47492.7	5099.95	25644.7	7363.78	133040	3818.42	28827	2560.77	72446.9
504	M443T81	1.96994	-1.53689	0.177699	0.00935673	443.192	443.002	443.194	80.623	71.143	108.407	59	0	2	1	1	3	0	3	2	2	3	1	3	3	2	3	2	4	3	0	9	68321.7	123300	6570.36	51737.5	75939.3	24996.8	51789.3	6867.55	54586.1	27181.3	64394.5	127888	23039.3	46370.5	74652.9	49983.3	35721.3
505	M704T49_1	2.10245	1.5118	0.177753	8.03163e-09	703.609	703.379	703.611	48.861	16.056	78.197	79	2	4	5	4	0	0	5	4	2	4	1	1	3	4	1	2	4	0	0	14	21752.4	3075.19	271.668	13213.9	16206.3	671.224	41930.2	31268.5	20351.4	20403.1	2139.89	12620.4	15798.8	1739.3	8665.11	12686.4	10012.7
506	M871T859	4.60736	1.63203	0.177977	0.0600104	871.151	871.147	871.358	858.935	856.567	865.035	13	0	1	0	3	0	0	1	0	0	0	0	0	1	2	0	0	0	2	0	0	354.307	377.886	314.221	375.037	370.969	929.668	2241.1	311.765	289.536	4486.26	371.377	363.146	421.891	322.865	334.751	3260.87	98.784
507	M496T652	1.43945	-1.49136	0.178001	0.21018	496.356	496.302	496.397	652.317	644.293	671.494	4	0	3	0	0	0	0	1	0	0	0	0	0	0	0	0	0	0	0	0	0	277.263	145.451	216.173	239.066	312.642	271.046	251.776	108.821	83.8674	111.605	238.606	166.989	203.035	345.065	261.765	239.861	254.733
508	M421T852	2.16128	-1.50104	0.17804	0.000185484	421.164	421.002	421.246	851.993	826.329	893.067	105	1	4	4	4	1	0	4	1	4	2	3	3	3	3	4	4	2	3	0	14	50576.7	44099.3	444.007	27770.8	23165.9	4006.96	21254.7	31293.5	614.727	10408.8	8816.02	26649.4	5518.97	490.425	10645.7	14008.1	16102.7
509	M808T609	1.398	1.49562	0.178201	0.00312144	807.894	807.765	807.91	608.874	582.489	615.472	6	0	0	0	0	0	0	0	0	0	1	0	0	0	3	0	0	0	0	0	1	95.6049	186.555	41.3123	188.904	197.622	271.009	194.535	145.144	171.52	210.373	243.847	302.947	236.899	165.818	267.061	246.6	218.145
510	M496T512	2.32369	1.58402	0.178313	0.00453126	496.145	496.021	496.186	511.76	440.847	541.427	43	2	3	3	2	2	0	2	1	1	2	1	1	1	2	0	0	1	1	0	6	2386.76	1986.63	270.945	2265.17	2979.8	3095.95	3451.99	2842.69	2661.24	10927.8	648.66	713.362	670.64	816.292	149.926	4375.52	737.136
511	M329T491	2.61072	1.55594	0.178636	0.813439	329.087	329.031	329.2	490.951	454.729	510.094	50	3	2	0	3	0	1	3	1	1	1	2	1	2	2	2	2	1	2	0	10	7536.7	7188.51	727.648	100.52	7306.71	8481.69	6345.05	16268.8	26883.7	1702	3953.87	11686.6	16447.4	6022.23	3244.23	6740.76	935.557
512	M323T625	2.10557	1.55928	0.179348	0.000116691	323.088	323.075	323.133	625.415	621.492	632	10	0	1	2	0	1	1	0	1	0	0	0	3	0	0	0	0	0	0	0	0	399.37	389.294	39.9661	530.319	327.926	107.786	591.343	639.289	709.467	1503.95	2422.45	596.649	662.888	370.804	495.676	1493.15	1222.43
513	M586T655	8.69681	1.61888	0.179353	3.00522e-05	586.221	586.022	586.225	655.303	635.912	680.05	58	1	5	2	3	1	0	3	3	2	1	1	2	2	5	1	2	1	3	0	6	1270.5	782.927	697.287	6707.42	2277.94	3901.09	63346	9781.88	5040.74	19996.7	1406.43	124.34	801.28	7630.71	710.7	22640.6	51642.2
514	M804T949	2.0494	-1.62245	0.179394	2.18426e-13	804.186	804.127	804.372	949.074	941.279	953.835	20	1	0	1	0	1	3	2	0	0	3	0	2	0	2	1	0	1	0	0	1	1198.63	286.713	586.896	255.233	414.804	298.015	283.226	234.766	274.255	247.824	202.505	238.349	301.522	275.47	317.597	187.184	223.747
515	M713T578	1.83672	-1.51339	0.179453	0.000288607	713.19	713.141	713.349	577.683	540.848	587.636	26	0	1	1	1	0	0	3	0	2	1	1	1	0	2	1	0	1	2	0	6	4879.36	4471.34	691.176	2437.06	6402.82	671.059	3940.65	1526.5	2372.92	1769.03	1793.22	9382.28	11447.6	2940.98	7228.27	2730.48	6152.49
516	M594T673	1.53311	1.47112	0.179609	0.189217	594.048	593.976	594.053	672.587	633.117	699.632	45	2	2	0	3	1	3	3	1	3	1	2	3	2	1	1	1	3	2	1	8	3542.55	2645.09	362.587	1576.94	3641.66	1557.46	3065.29	4427.02	4692.87	4300.31	3902.48	1392.07	3610.01	3774.34	5686.05	7710.85	2970.49
517	M217T77	5.20567	1.58969	0.179637	0.0428707	216.833	216.832	216.833	77.4875	73.742	79.625	54	1	4	3	1	2	3	3	1	0	1	1	1	1	3	1	3	0	1	0	17	318.23	1261.33	564.248	11152.1	2968.22	740.871	40328.8	316.562	10044.4	33235.2	29158.6	24285.7	3131.62	9408.11	1127.44	882.251	2867.56
518	M595T945	1.8026	1.47229	0.179789	2.12932e-18	595.137	595.051	595.242	944.934	938.653	956.174	182	4	5	5	5	5	4	5	4	5	5	5	5	5	5	4	5	5	5	1	21	51377.3	35811.7	11189.4	6469.27	6264.51	41642.7	34978.6	15801	42227.7	65640.6	51351.3	57218.6	45027.3	41585	6588.01	20448.2	45389.8
519	M713T689	2.3824	1.59635	0.17982	0.0154643	713.186	713.014	713.235	689.081	652.895	697.708	21	0	3	0	2	0	0	2	1	0	0	0	1	1	2	0	0	0	2	0	4	1021.78	679.938	688.651	1651.16	916.034	5030.7	1031.52	3014.07	180.29	2554.29	1089.76	759.745	672.544	2224.76	791.62	4273.74	1835.43
520	M761T579	1.95922	-1.56732	0.180773	4.98577e-05	760.566	760.377	760.571	579.481	576.971	598.838	24	1	1	0	1	2	1	2	0	2	0	3	0	0	0	0	0	2	1	0	6	2508.97	985.227	144.756	2181.82	3046.92	409.008	742.378	1400.43	944.308	1030.01	3690.54	1822.89	2234.45	3320.14	3205.29	2273.81	1179.44
521	M539T581	1.58007	1.49891	0.181088	0.433555	539.18	538.999	539.237	580.977	563.62	591.845	29	0	1	0	3	2	0	1	2	1	4	0	0	0	1	1	1	0	1	0	4	574.113	822.219	204.324	904.761	894.875	384.928	1552.09	1038.48	1582.75	814.441	368.594	431.319	515.914	349.815	345.47	483.956	3771.73
522	M591T762	1.27545	1.48991	0.181101	0.0708828	590.585	590.528	590.688	762.261	762.001	767.663	3	0	0	0	0	3	0	0	0	0	0	0	0	0	0	0	0	0	0	0	0	349.435	207.739	144.615	226.41	338.833	226.847	324.286	338.54	360.962	365.398	260.239	261.519	423.025	271.546	380.556	306.108	223.069
523	M319T610	10.0048	-1.61575	0.181231	0.012743	319.095	319.008	319.176	610.036	605.305	648.358	22	4	0	0	0	2	3	1	0	0	0	2	3	0	0	1	0	3	1	0	1	3959.58	1950.23	234.216	3497.8	16710.2	204.859	553.539	441.227	510.38	923.947	402.179	9790.9	4058.95	805.78	295.462	614.541	2704.66
524	M418T489	1.74713	1.48037	0.181661	0.0408191	418.179	418.141	418.332	488.623	432.265	498.101	54	1	3	1	2	0	0	4	1	4	2	0	1	3	2	1	2	0	1	0	12	4076.14	4599.92	298.347	2594.42	1891.79	1442.12	3598.3	7030	7401.82	4045.13	3343.27	1674.81	2908.53	1654.66	2819.43	2075.79	3499.41
525	M523T544	3.15557	1.51837	0.181752	7.39186e-07	523.146	523.007	523.242	543.726	484.489	571.559	207	5	5	4	5	1	1	5	4	4	4	3	3	5	5	3	5	2	2	0	20	54615.2	399004	21134.2	7346.97	105536	74194.2	924349	143190	304393	408198	61825.9	101751	208720	52160.2	46317.6	127615	407443
526	M512T653	2.23224	1.49464	0.181926	1.68595e-05	512.203	512.026	512.206	652.983	640.705	671.917	60	3	5	1	5	1	1	5	2	0	1	0	1	1	5	2	3	0	2	0	8	14769.4	18706.9	623.826	7574.16	1218.12	4006.73	36643.8	15713.4	9860.71	29521.6	6841.86	9554.21	8602.55	4451.8	5046.64	7921.61	11839.5
527	M317T959	3.2018	-1.60332	0.182142	0.994613	317.142	317.138	317.362	958.56	943.384	961.063	19	2	1	1	1	0	2	0	0	1	1	2	0	0	0	0	1	0	2	0	3	3692.37	869.983	149.355	818.102	4167.81	296.088	822.865	818.869	563.78	527.2	3336.98	416.655	522.053	564.047	1297.54	606.914	618.749
528	M547T657	1.9969	-1.47419	0.182221	0.0764292	547.042	547.037	547.248	657.049	624.231	676.016	85	3	5	3	5	2	2	3	2	4	3	1	1	3	2	2	1	1	2	0	11	26457.8	13517.6	1495.04	14817.2	23342.1	5042.95	19315.3	1519.46	3856.56	10142.5	3520.89	14093.8	39181.3	30529.1	45661.7	908.64	40354.8
529	M579T582	4.45998	1.58708	0.182228	0.00279316	579.14	579.048	579.23	582.384	558.657	608.33	85	1	3	4	4	1	0	3	2	4	3	3	2	1	4	3	3	4	3	0	15	1939.5	12441	974.198	3826.8	4113.28	7261.6	53075.4	5028.52	3416.73	35111.9	2214.29	19497	5160.26	3403.77	2047.02	14571.3	23242.9
530	M588T814	2.4275	1.48439	0.182481	0.0419342	588.192	588.073	588.23	814.226	797.462	849.372	73	3	3	4	2	0	0	2	2	2	3	2	3	2	1	3	1	2	2	1	7	153.354	4292.75	594.416	6253.84	550.694	1131.51	8384.03	1324.88	10574.1	7339.36	5083.27	7236.87	958.608	1045.32	3266.83	8577.71	8513.67
531	M479T719	3.25362	1.59874	0.182888	0.000112552	478.551	478.506	478.742	718.932	685.907	749.428	15	0	0	1	0	1	0	1	1	0	0	2	0	1	0	0	1	3	3	0	0	98.993	175.422	65.6504	200.18	155.87	695.798	135.459	144.095	181.519	1108.02	195.254	440.069	262.589	260.914	117.608	794.665	223.658
532	M493T329	2.74556	-1.54893	0.183052	0.000427927	493.099	493.097	493.15	329.051	308.841	343.028	44	1	1	2	2	4	2	2	1	2	0	4	0	0	0	2	0	2	0	0	13	6737.41	20177.7	397.262	9775.29	5302.58	3252.5	7042.1	2591.49	104.121	2449.34	16946.1	8889.29	8878.31	7468.1	7379.3	1809.62	6641.89
533	M209T8	1.36768	1.53862	0.183443	0.426268	209.004	208.934	209.005	8.107	1.979	15.894	59	2	2	3	3	2	2	4	4	3	2	1	0	2	3	4	2	2	1	1	12	1859.09	12127.6	9948.5	12391.6	15751.4	15593.5	13973.8	11173.2	16203.7	14282.1	13119.9	9634.46	13556.4	11030.8	1940.57	11865.9	14409.7
534	M492T821	2.11927	1.49293	0.183716	4.01846e-05	492.196	492.137	492.346	820.856	800.854	857.1	24	2	2	1	1	0	0	1	1	1	3	0	0	2	1	0	0	1	1	0	5	391.248	4697.06	222.669	5123.17	4640.67	1208.31	11015.3	10915.2	5104.63	3704.16	4793.77	3282.44	1742.37	2452.76	4773.69	4907.62	6105
535	M515T721	12.6176	1.60225	0.183826	0.0165099	515.132	515.018	515.214	721.374	696.121	730.183	92	3	3	2	3	4	1	4	2	2	1	3	3	0	2	2	2	1	2	1	18	29354.3	24276.3	980.553	8648.37	2038.77	437639	15692.7	10700.2	9970.73	349903	33047.2	30480.1	28150.4	14571	27065.7	581227	16056.5
536	M728T413	1.35073	-1.51216	0.184048	0.000454418	728.114	728.003	728.24	413.236	369.679	460.106	25	0	1	0	2	1	0	1	0	1	1	0	3	0	1	1	1	1	2	0	5	605.272	1127.34	574.751	576.686	592.752	600.808	670.481	441.638	424.184	436.9	539.299	1268.95	1105.79	368.704	1085.92	694.981	922.47
537	M522T749	4.26359	-1.59368	0.184553	0.471107	522.17	522.04	522.207	749.058	734.235	761.458	73	2	0	5	2	3	1	4	1	4	2	3	3	3	1	4	3	4	3	0	10	21934.1	18138.6	299.8	3076.5	3127.6	642.731	2658.98	3266.39	2893.04	1463.13	3016.48	48997.9	7288.8	2824.58	5171.67	6576.43	4324.16
538	M727T947	3.24175	1.56135	0.18464	0.00230818	727.33	727.251	727.478	946.9	923.05	961.116	98	1	3	3	3	2	0	3	1	5	3	4	1	3	3	4	4	2	3	0	15	2127.83	1500.22	509.636	5798.94	2156.34	629.18	19311.8	10505.4	6662.38	2093.73	4489.84	25346.7	3415.81	3002.4	2748.04	6923.22	21901.1
539	M326T955	2.13879	-1.46073	0.184688	7.10153e-10	326.205	326.124	326.37	955.149	942.42	960.009	22	0	1	1	1	1	0	2	0	1	3	3	0	0	0	1	0	2	0	0	4	9376.55	14723.9	171.381	7019.97	13224.6	1004.57	11325.9	77.616	3987.25	4418.46	3109.45	2474.97	4556.43	3121.32	2443.51	1415.8	2430.17
540	M94T44	1.38815	1.45048	0.184984	1.21039e-18	94.0381	94.0376	94.0489	43.6645	32.77	44.849	14	0	0	0	0	0	1	0	0	2	0	3	2	0	0	0	0	2	3	0	1	701.509	1170.89	278.157	788.875	790.187	570.532	1374.41	1018.01	1265.4	948.922	2756.66	3368.16	3299.05	2570.84	2587.02	2925.88	2887.5
541	M653T617	19.3859	1.59744	0.185348	0.013899	653.16	653.013	653.247	617	553.253	673.12	102	1	4	2	3	1	2	2	3	2	2	2	2	1	5	3	2	2	2	0	18	2447.22	2110.22	531.804	949.789	1471.58	20263.3	13857.4	13437.1	926.9	97115.6	375.182	1319.92	596.026	600.913	1712.28	155268	241.129
542	M391T741	5.67798	-1.59505	0.185471	4.25656e-07	391.162	391.137	391.272	741.346	711.859	781.326	48	3	3	4	3	0	1	3	1	3	1	0	1	2	1	3	0	2	0	2	7	1539.67	15616.5	182.807	10010.8	1752.36	826.641	1676.61	839.168	728.625	1054.4	1388.41	18169.9	1595.85	277.385	881.877	3745.11	1039.37
543	M425T500	3.58271	1.56684	0.18564	0.000124338	425.194	425.076	425.197	499.589	484.955	518.628	39	3	4	2	2	0	0	2	1	0	3	0	0	1	1	2	2	1	1	0	12	8779.44	11710.3	751.7	1629.95	5722.35	871.218	31003.8	11788	51309.7	7470.47	563.508	4851.11	3528.15	1761.18	467.382	3530.08	9729.68
544	M653T801	1.2521	-1.53145	0.18594	2.91668e-11	653.176	653.007	653.246	801.181	760.287	833.391	22	1	1	1	3	1	3	0	1	0	0	0	2	1	0	1	1	0	0	0	3	669.193	1312.33	876.343	910.983	741.944	849.936	659.442	743.603	614.666	734.945	683.494	729.075	752.098	533.086	490.985	811.662	1411.3
545	M618T774	1.39492	-1.4465	0.186061	0.0787849	618.409	618.33	618.444	773.678	745.351	805.575	10	0	1	0	3	0	1	0	1	1	0	0	0	0	0	0	0	0	1	0	1	145.085	328.604	401.255	329.449	333.447	123.787	193.293	309.42	145.527	330.432	141.727	377.153	185.631	375.022	200.844	167.166	136.934
546	M617T573	5.70899	-1.57421	0.186062	0.000120674	617.115	617.027	617.238	572.564	524.445	594.527	123	5	4	4	4	3	2	5	4	3	5	4	2	5	3	3	2	3	2	0	17	440047	76275.3	5425.23	15980.8	451511	17481.5	8918.3	105207	1728.91	39941.6	236421	36887.4	30294.1	10164.1	271266	32729.3	11652.6
547	M459T44	1.62986	1.44911	0.186066	0.000391921	459.135	459.007	459.209	43.832	7.581	101.15	151	5	4	5	4	1	2	4	4	3	5	5	5	3	4	4	3	4	4	0	16	20308.5	32915.4	1170	16117.8	18474.9	7648.84	38675.2	34064.3	38842	25805.6	35763.3	55540.6	49152.2	28560.1	29260.4	35340.3	50219.1
548	M281T51	1.66563	1.46535	0.186263	1.37944e-10	281.124	281.124	281.125	50.684	48.817	93.907	75	2	4	2	3	0	0	4	2	3	3	1	1	3	2	3	3	2	1	0	13	22098.5	32782.3	1037.63	19893.6	3460.53	10632.9	30940.4	30313.8	32398.4	27753.7	10704.1	17323.7	12070.1	10805.5	10584.9	18329.5	15493
549	M819T43	17.4031	-1.59322	0.186284	0.063356	819.032	818.874	819.091	43.324	14.802	84.885	13	2	0	0	0	0	0	1	0	1	0	0	1	1	1	1	1	0	1	2	1	61.5105	108.828	96.4943	4837.9	3624.26	151.299	104.629	129.17	45.0118	71.468	243.486	317.597	295.446	54.5765	100.057	142.22	502.236
550	M588T944	2.5993	1.51755	0.186629	0.00176178	588.252	588.142	588.373	943.803	902.614	958.301	106	2	3	3	4	0	0	5	3	4	3	3	4	2	4	3	4	3	3	0	15	312.493	9439.83	891.13	6137.95	11421.4	2420.02	35462.5	12199	11119.5	12106.4	18961.3	6542.97	442.967	8242.82	7001.99	7622.78	1417.21
551	M488T578	2.44255	-1.55658	0.186656	0.00177634	488.089	488.018	488.188	578.42	540.271	600.441	110	3	1	4	4	4	2	3	2	5	4	4	3	1	1	3	2	5	3	1	15	2435.7	5512.88	260.257	4370.13	943.253	758.941	1429.01	1779.14	1210.87	358.136	4004.89	5804.53	1859.53	3460.24	4978.11	1046.24	1472.93
552	M263T132	2.01531	-1.56501	0.186666	5.02017e-05	263.021	263.019	263.115	132.461	100.073	149.096	21	2	0	2	1	2	2	0	1	0	0	0	0	1	0	0	1	0	0	0	5	1137.89	219.546	237.899	872.222	430.954	176.617	292.956	329.944	234.106	404.62	264.976	298.306	3370.7	256.938	332.233	269.105	267.362
553	M440T731	4.74055	-1.56865	0.18711	1.12469e-10	440.11	439.888	440.111	730.862	686.851	733.952	58	2	1	3	0	3	1	4	1	2	2	3	2	0	0	2	1	3	2	0	14	7709.1	7145.86	602.33	678.728	20435.2	342.868	876.732	3272.22	3097.88	124.843	37664.6	15126.7	59310	656.286	44157.3	718.447	848.685
554	M289T959	2.36832	-1.48027	0.187132	2.00017e-08	289.181	289.129	289.229	959.01	949.503	961.063	21	1	1	2	0	1	2	0	0	1	2	0	0	0	2	0	1	1	1	0	2	10686.9	7149.98	185.157	2278.32	8740.97	640.825	2310.74	6747.09	1378.25	1185.48	3819.84	1099.44	261.085	1064.8	1875.23	605.935	1799.54
555	M265T92	6.9781	1.57737	0.187588	0.481319	264.819	264.818	264.82	91.8475	88.522	97.003	32	0	0	3	0	0	1	1	1	0	0	0	0	1	2	1	2	1	2	0	10	32.7897	76.4337	534.387	431.206	1313.83	272.256	2823.61	55.1127	3544.86	9972.38	102995	13102.4	534.914	1876.62	214.486	181.983	1031.86
556	M468T639	1.87166	1.53497	0.18766	8.15009e-06	467.994	467.854	467.997	638.679	611.574	677.012	22	1	1	1	1	0	2	0	0	0	1	0	2	0	2	0	1	1	2	0	3	2979.15	1179.64	1988.57	3732.9	2729.94	740.71	5625.78	8903.96	3060.48	5271.08	8986.93	8174.25	6644.16	1702.57	9838.64	9668.39	2765.14
557	M301T118	1.81717	1.45451	0.187737	0.012295	301.092	300.921	301.094	117.804	87.549	131.698	41	2	1	2	2	2	1	3	2	2	1	4	0	2	2	0	1	0	0	0	4	32739.5	36270.6	1824.31	1502.68	10103.3	11162.6	42472	38151.7	28121	29901.3	28378.7	34899.8	198.606	25823.3	4324.92	35913.3	47908.7
558	M410T49	1.74272	1.44046	0.187764	0.000406033	410.086	409.915	410.122	48.789	40.744	92.32	119	4	3	5	4	1	2	4	4	4	3	2	5	4	5	1	4	2	4	0	13	1280.15	7705.5	2707.6	1769.65	2671.69	3680.5	9026.89	4386.54	3072.32	7951.77	6312.64	773.08	11061.8	4531.53	1410.59	11731.2	1217.7
559	M329T384	3.75827	1.57549	0.187862	0.0688503	329.122	329.03	329.161	384.067	357.054	430.099	34	0	2	1	2	2	0	2	3	2	2	0	1	2	1	0	1	1	0	0	6	781.961	747.132	161.4	357.014	811.304	636.76	951.568	2489.07	5887.95	778.837	549.102	4136.83	733.256	301.723	470.839	409.05	563.426
560	M631T776	2.24653	1.46081	0.187985	0.000747649	631.12	631.002	631.241	775.989	762.546	816.312	130	3	5	4	5	4	2	5	4	5	3	4	5	4	2	3	4	5	5	0	17	136308	859.742	5540.83	271979	117446	31458.5	464399	281124	303523	114949	134270	30191	128046	214877	93317.3	95741.7	320029
561	M504T440	1.25301	1.43911	0.188114	0.20977	503.943	503.88	504.119	439.649	410.737	471.145	12	0	0	0	1	0	0	1	1	0	0	1	1	1	0	0	0	1	0	2	2	366.843	191.049	275.928	245.677	194.766	240.116	396.067	284.503	286.38	389.603	202.311	165.239	262.762	256.249	284.087	334.99	294.518
562	M643T895	2.66304	1.46665	0.188158	0.0450901	643.132	642.999	643.204	894.748	877.605	907.773	21	2	2	3	2	0	1	1	0	2	0	0	0	2	1	0	0	0	0	0	3	2923.86	936.972	669.123	8827.72	144.806	801.697	16730	6075.23	6898.29	5452.42	19759.2	843.39	1269.95	290.074	1292.07	218.059	8114.76
563	M508T476	1.83306	1.48105	0.188339	0.388396	508.099	507.89	508.102	476.382	459.177	495.82	17	1	1	3	0	0	0	0	1	0	1	2	1	0	1	0	0	0	1	0	3	992.821	172.368	323.533	1001.2	747.829	794.982	1641.06	100.741	1743.25	1654.96	140.784	8621.76	135.038	1486.38	1515.32	2608.82	1922.27
564	M221T644	2.71659	1.55339	0.188747	0.000732567	221.046	221.01	221.067	643.818	610.541	666.827	31	4	2	1	2	0	0	1	2	2	1	0	0	1	0	1	1	0	0	0	4	2278.65	3082.83	984.096	648.598	2215.35	944.131	5739.18	1174.93	5296.39	11863.9	1094.37	3179.57	1077.05	3051.91	369.558	2843.33	3054.91
565	M413T413	2.5284	1.53783	0.188934	3.33011e-06	413.166	413.031	413.19	413.453	393.749	435.902	14	0	1	0	1	0	0	0	1	0	1	0	0	0	3	1	0	0	0	0	4	701.995	614.495	67.023	1255.05	938.367	357.499	4320.49	952.937	1998.42	1414.58	225.366	312.112	213.964	356.11	266.333	301.742	341.955
566	M519T422	1.70369	1.43586	0.189148	6.85628e-08	519.091	519.019	519.21	421.511	401.205	441.053	27	2	0	0	2	1	0	1	1	1	3	0	0	1	0	0	0	2	1	0	8	2257.67	6212.13	420.617	8492.59	3935.61	1548.52	10562	7771.31	7471.08	8967.43	1460.29	2280.61	3471.4	1482.66	1497.21	3968.28	6654.31
567	M699T748	1.13696	-1.48696	0.189164	0.0147321	699.189	699.136	699.373	748.448	719.561	798.179	14	0	1	0	1	2	0	0	0	3	0	1	0	1	0	0	1	1	1	0	2	486.26	429.596	479.781	501.089	417.831	529.002	384.532	426.065	348.036	348.102	305.262	358.59	409.087	476.314	339.404	476.703	425.964
568	M533T615	3.97981	1.57388	0.189228	0.0753587	533.13	532.999	533.225	615.472	603.012	641.275	73	1	4	3	2	1	0	4	3	2	3	1	0	2	2	3	2	1	3	0	12	1176.08	1699.07	367.402	1556.86	1363.33	562.179	8106.27	12489.3	2156.16	1212.6	8472.95	2878.21	764.251	2838.02	784.425	658.445	5827.86
569	M439T946	3.30282	1.55942	0.189233	0.00140909	439.164	439.051	439.241	946.029	930.369	959.367	60	2	2	1	2	1	3	3	1	1	3	1	1	2	1	3	1	2	3	0	8	992.419	2768.33	404.022	3024.52	3009.4	1441.41	5508.43	5713.07	18131.7	2889.78	3036.18	2061.03	3704.97	1843.25	1157.51	4711.49	2970.05
570	M637T388	1.42985	-1.46217	0.189316	0.11108	636.917	636.781	636.981	388.417	353.713	419.556	13	0	1	0	1	0	1	0	0	1	0	0	0	2	0	0	0	0	3	0	2	453.633	296.932	153.427	512.871	378.714	298.24	262.746	100.6	315.264	278.929	431.01	227.995	386.065	585.919	372.528	429.503	669.256
571	M452T948	1.20139	1.46706	0.189329	0.000930551	451.544	451.543	451.74	947.54	941.469	961.061	8	0	0	0	0	2	2	0	0	0	1	0	1	0	0	0	0	0	0	0	2	184.196	169.122	124.744	145.962	179.435	252.091	148.847	160.049	218.782	185.499	174.829	114.796	159.066	234.089	243.025	182.832	170.635
572	M445T737	1.80407	-1.44895	0.189343	1.99524e-11	445.205	445.006	445.209	736.841	721.737	753.601	42	3	1	1	1	0	1	3	2	2	4	3	1	2	1	1	0	4	2	0	1	4338.56	3260.98	202.515	2721.6	3220.47	387.029	1636.22	2644.36	417.803	2532.99	1538.96	1937.37	2505.29	1660.62	1127.44	857.83	1278.79
573	M660T947	5.61402	-1.57358	0.189366	0.0019443	660.333	660.124	660.371	946.541	906.719	958.015	113	3	3	4	4	1	0	3	3	4	3	4	2	4	5	4	1	4	4	0	16	93025	1936.46	1047.75	15788.8	78185.5	3868.02	6661.96	2469.68	13686.7	7154.59	44674	1339.78	9884.35	1680.13	30743.9	6779.05	6746.74
574	M245T515	1.40489	-1.50554	0.189518	0.234303	245.049	244.889	245.082	514.54	500.092	536.541	13	0	2	0	0	0	1	0	0	0	0	0	3	2	0	0	0	2	0	0	3	448.702	207.886	271.508	218.429	477.236	184.098	271.764	276.87	257.128	165.929	306.505	194.687	270.871	187.148	135.566	199.97	181.234
575	M373T858	1.82076	-1.46972	0.189764	8.82792e-05	373.129	373.054	373.216	858.07	832.383	867.032	17	1	0	3	2	0	1	1	0	3	0	0	0	0	1	0	0	0	1	0	1	2763.2	2892.88	120.49	1581.04	1994.92	224.539	583.987	1804.44	1152.43	1371.2	2983.31	2808.15	2406.54	1686.04	1686.56	1544.47	694.312
576	M845T957	1.6425	-1.48037	0.189981	5.95808e-10	845.171	845.001	845.179	956.582	914.795	959.165	55	2	0	4	1	2	2	4	1	5	3	3	2	3	1	0	2	3	2	0	5	5893.81	4153.05	447.3	4391.83	5391.17	1100.09	3191.54	2760.83	1617.42	3675.4	6864.65	6149.47	4612.17	4223.77	4479.03	5732.63	3021.4
577	M516T721	17.6187	1.57603	0.190033	0.00421895	516.135	516.009	516.245	721.141	696.922	730.117	50	1	2	0	2	2	2	3	2	1	2	2	2	1	3	0	2	1	1	0	8	5994.96	3148.04	383.285	2160.49	4537.82	111688	3511.29	4412.05	1223.58	165022	6528.48	6152.36	3744.42	2894.8	5542.9	49802.5	3008.46
578	M575T495	2.02062	1.48189	0.190068	5.77717e-10	575.233	575.001	575.237	494.795	485.857	511.67	22	2	2	1	2	0	0	0	1	0	1	2	0	3	1	2	0	1	0	0	3	1840.79	4957.44	557.078	5349.98	7256.76	1180.2	5186.49	6801.83	12326.1	14841.1	1744.59	3197.05	2526.67	1883.26	1465.81	2331.01	2665.84
579	M850T557	1.15158	-1.48958	0.190264	9.58487e-08	850.071	849.985	850.094	557.134	537.624	591.31	6	1	0	0	0	0	2	0	1	1	0	0	0	1	0	0	0	0	0	0	0	232.704	162.146	200.713	246.143	173.045	172.795	202.735	164.888	160.229	180.531	258.546	185.766	132.83	124.177	204.765	200.803	189.679
580	M161T510	15.3999	1.57509	0.190316	0.00472781	161.045	160.922	161.046	510.075	497.272	519.115	27	0	2	0	1	0	2	1	1	0	2	1	0	1	2	0	1	1	1	0	7	5004.2	5277.24	1891.43	5102.73	6066.65	140658	3849.28	4582.07	4405.3	205974	3724.75	4328.13	3309.36	4435.48	3461.93	432525	8299.62
581	M689T948	12.2487	-1.57315	0.190677	1.06846e-05	689.337	689.13	689.373	948.176	907.756	960.343	188	4	5	4	5	1	0	5	2	5	5	5	4	4	5	4	5	3	5	0	21	2341.77	6981.12	827.624	34209.8	71617.9	3369.26	1201.34	1893.8	1620.81	1383.39	54036.8	13528.1	50279	1218.43	53538.2	94593	36720.2
582	M780T580	1.92295	-1.55864	0.190809	0.000465129	779.542	779.423	779.545	579.96	577.436	617.495	19	0	1	1	0	3	2	1	0	0	0	1	3	0	0	0	0	3	1	0	3	2429.74	826.183	226.149	3130.35	2807.25	747.359	802.836	1176.59	1003.69	1168.08	3883.57	1555.29	1988.5	2185.65	3700.02	4092.44	1499.2
583	M469T784	1.73006	1.48519	0.191339	5.1435e-05	468.545	468.543	468.589	783.538	777.482	818.985	10	0	1	0	1	0	2	0	0	0	0	0	0	0	2	0	0	2	0	0	2	478.169	734.035	946.585	415.64	294.069	1964.84	547.865	972.342	595.213	882.405	695.844	890.692	328.244	1389.36	1477.79	1212.55	919.234
584	M626T638	1.17036	-1.43565	0.191352	0.13114	626.077	625.919	626.114	637.865	593.012	657.445	22	0	1	1	0	1	0	3	2	2	0	1	1	0	1	1	0	1	0	0	3	409.737	570.38	515.076	432.539	532.432	539.339	304.471	408.045	383.988	466.212	703.08	793.984	740.201	460.382	438.281	462.922	328.269
585	M207T768	1.6882	1.49461	0.191611	3.28375e-10	207.066	206.925	207.067	767.705	747.388	794.168	25	1	2	1	0	3	2	0	1	0	0	3	1	1	0	0	0	1	0	0	5	1403.74	3475.26	248.967	127.512	1981.62	1874.81	3039.78	2995.87	2430.81	1876.41	1926.54	2642.26	3681.34	1383.46	1159.07	3049.65	2758.16
586	M433T210	4.0881	1.53973	0.192118	0.00406413	433.041	433.005	433.137	210.4	112.709	278.784	190	3	5	2	3	1	2	3	4	3	3	2	1	3	4	3	2	3	2	0	21	105402	500145	20129.8	260922	94175.2	103802	1.50612e+06	1.93981e+06	321361	138415	36461.4	88794.8	561.456	166608	1170.66	77217.6	132070
587	M447T758_2	1.88068	1.46147	0.192371	0.0105907	447.364	447.249	447.495	757.645	754.033	768.169	61	2	2	1	2	4	3	2	2	1	3	3	3	2	2	1	1	0	4	0	7	11589.6	15063.4	1327.33	10901.5	4340.09	5926.59	27865.5	22434.5	19886.6	5173.39	22673.7	20512.4	16428.7	845.205	22081.4	28670	18610.4
588	M462T711	4.87667	1.55098	0.192449	0.0100771	462.241	462.126	462.364	711.354	680.217	734.877	31	1	3	1	2	1	1	1	2	1	2	3	0	1	2	1	1	1	1	0	4	1136.03	392.843	106.92	2440.92	1060.19	207.584	14530.7	5111.4	3884.76	1316.55	875.566	2140.29	1888.83	1196.82	557.004	791.731	1453.64
589	M578T697	2.46486	1.54362	0.192498	0.00180569	578.087	578.06	578.214	697.17	689.238	712.064	39	1	1	2	1	0	1	2	2	0	2	2	1	1	1	0	0	0	2	0	11	1638.01	2135.13	712.406	1305.83	992.38	998.452	5389.39	7278.43	1250.15	1804.61	3692.39	2322.77	7069.12	3237.84	3238.52	5412.16	9371.69
590	M151T947	1.54172	1.42269	0.192626	0.022931	150.996	150.948	151.114	946.778	930.855	959.751	84	3	3	1	2	2	2	2	2	2	5	1	3	1	4	4	2	3	2	1	14	4198.98	6037.51	2014.26	1166.96	6702.43	8751.47	7240.04	7270.99	5288.79	2468.33	6115.78	7394.45	6421.92	7150.57	9603.22	6178.37	8364.78
591	M328T509	113.57	1.56199	0.19332	0.0128943	328.148	328.031	328.149	508.656	494.74	512.089	42	0	1	1	3	2	0	0	1	0	1	1	2	0	1	1	1	1	3	0	13	331.722	422.696	61.6509	318.624	260.114	59975.9	345.077	252.318	342.074	97492	248.482	287.966	200.495	293.33	241.173	130249	247.052
592	M618T927	1.60516	1.42029	0.193343	0.0505882	618.157	618.106	618.246	927.175	889.975	958.015	20	3	1	1	1	0	2	0	0	1	0	1	1	0	0	2	0	1	1	0	3	804.769	499.645	1091.96	2361.29	676.23	1272.45	2161.94	2801.1	1410.07	1076.72	1243.12	1166.82	1288.09	1660	1256.9	1742.48	1807.96
593	M432T756	2.56285	-1.4257	0.193816	3.60999e-06	432.195	432	432.197	755.852	731.215	775.659	25	1	3	1	2	0	0	2	1	1	0	0	0	2	1	3	1	1	1	0	2	22324.1	9745.11	196.742	33350.5	17920.2	648.696	24101.2	2528.72	1971.33	3345.25	1487.96	4714.81	2061.2	7731.49	4324.91	1875.19	34.17
594	M523T782	2.25682	1.50426	0.194193	4.72007e-06	523.218	523.012	523.239	781.805	747.392	803.071	231	3	5	5	5	2	2	5	4	5	5	4	3	4	5	3	3	5	4	0	19	87209	144804	6571.98	101600	152600	33213.7	444268	341944	71913.3	220789	170745	161302	287707	918.66	270747	149305	290482
595	M680T944	15.4926	1.5559	0.194557	0.510425	680.373	680.261	680.465	944.328	928.429	960.626	91	2	4	2	2	1	0	4	3	3	3	3	4	3	3	4	3	5	3	0	19	2216.38	1250.46	1495.86	5900.86	2574.42	461.526	121715	79703.3	3899.97	2408.95	1636.91	160359	69234.3	1049.43	855.49	1274.29	117198
596	M711T780	2.17733	1.43895	0.194654	0.000524037	711.205	711.056	711.226	780.223	714.203	784.125	29	2	1	2	3	0	0	2	0	2	2	0	1	1	0	2	1	1	0	0	2	177.338	712.531	444.755	3283.12	1989.78	1676.67	2654.42	6033.95	654.144	3367.58	2683.08	1156.02	890.188	862.922	1174.4	1975.96	1579.17
597	M573T686	2.73693	1.47788	0.194666	0.000121865	573.175	573.124	573.272	686.465	679.806	717.504	98	3	4	2	4	0	2	5	4	5	1	3	0	2	4	2	3	1	1	0	15	1180.2	6509.32	3145.52	21929.7	6351.59	7155.09	9988.67	46998.4	6735.99	36180.5	30347	1128.17	7188.7	4896.15	12933.1	12454.1	3504.9
598	M291T959	3.3898	-1.53057	0.19581	0.000101404	291.159	291.069	291.198	959.196	944.726	961.223	44	3	1	2	3	0	3	0	1	3	3	3	0	0	0	1	1	1	2	0	4	10990.8	4080.88	410.149	1404.87	15717	624.828	1620	3550.16	2907.08	916.121	2830	1255.05	1490.25	866.089	1316.72	1291.7	3762.93
599	M819T759	1.26414	1.41714	0.195874	0.0507955	819.008	818.88	819.102	759.252	742.802	776.314	11	2	0	1	0	2	0	0	0	1	0	0	3	1	0	0	0	1	0	0	0	271.656	265.77	105.88	232.453	301.638	309.297	235.366	307.963	389.23	246.541	276.662	257.373	256.136	316.172	328.995	248.078	319.968
600	M378T142	1.46531	1.49217	0.196131	0.0297661	378.067	378.039	378.115	141.727	119.43	197.375	16	3	2	1	0	0	0	3	0	0	0	0	1	1	0	0	1	0	0	0	2	175.75	411.575	146.201	602.897	807.97	482.742	659.537	575.292	725.816	698.819	791.677	1708.01	1387.24	495.48	571.181	541.263	735.173
601	M662T22	1.07724	1.41024	0.196166	0.0681076	661.734	661.719	661.759	21.885	3.252	27.071	3	1	0	0	0	0	0	0	0	0	0	0	0	0	0	0	0	0	0	2	0	916.331	726.508	834.687	870.337	892.584	1030.25	857.852	938.637	867.515	873.713	1098.32	1018.88	830.78	751.667	957.175	899.533	959.913
602	M196T44	1.44304	1.41015	0.196201	0.0230762	196.054	195.991	196.061	43.9225	27.282	57.642	38	2	1	0	2	2	1	3	3	2	3	1	0	0	1	0	1	1	2	0	10	5630.08	4498.47	612.099	5170.04	5462.82	2653.28	6785.61	6728.55	8515.43	6159.96	4756.32	4989.77	5593.18	5537.62	4896.61	1150.58	6479.65
603	M472T944	3.48226	-1.54464	0.196201	3.63892e-06	472.113	472.087	472.236	943.729	923.836	950.016	43	2	1	2	0	2	1	3	2	4	2	3	1	0	2	1	0	4	4	0	5	7342.19	1631.69	424.546	703.594	3943.37	628.899	719.811	1243.83	830.861	610.014	6671.89	2647.73	3446.38	1159.51	1453.94	747.58	966.746
604	M469T500	2.54476	-1.4169	0.196479	1.0023e-06	469.126	469.093	469.185	499.83	493.657	501.978	38	1	4	2	2	0	0	3	3	1	1	0	0	1	4	2	0	0	1	0	10	13635.3	38504.6	1496.65	40959.3	17210.7	8057	1596.88	31723.2	1088.92	1469.93	6309.35	8719.21	5741.4	10351.2	5555.88	3497.27	7759.53
605	M384T440	5.56286	1.53379	0.196785	0.0733929	384.174	384.069	384.198	440.277	415.714	478.348	23	1	2	1	1	0	2	2	2	0	1	0	0	1	1	1	0	1	0	0	5	1379.7	84.2352	71.7115	2497.67	1041.07	441.956	3416.78	17342.8	3870.11	3156.46	326.584	5006.63	577.698	1656.8	449.164	1098.75	1339.01
606	M363T563	3.04138	1.52194	0.196839	0.00179848	363.121	363.057	363.166	562.86	550.227	608.824	42	1	4	0	3	0	1	1	2	2	2	1	1	0	2	0	3	1	1	1	7	1538.46	3146.97	162.403	1869.21	1783.05	10087.1	565.094	2265.01	1869.49	11065.3	1250.51	2510.95	921.187	1002.89	1170.87	50018.8	6408.65
607	M639T746	1.59696	1.41536	0.196915	0.34275	639.08	638.885	639.086	745.865	738.798	794.151	36	1	2	1	0	1	3	0	1	0	1	2	4	1	2	1	0	1	2	0	10	1257.11	1386.19	638.604	1935.68	312.244	436.064	2062.71	1906.4	1745.04	2680.68	803.094	1799.47	4094.5	2679.43	1632.1	480.266	1952.38
608	M621T863	1.98938	-1.47161	0.196975	0.000175207	621.071	620.888	621.099	863.312	797.183	892.166	22	1	3	2	2	0	0	2	1	0	1	1	0	0	0	1	1	3	0	0	2	6136.55	14294.1	916.032	6953.6	6102.82	105.127	3252.54	4492.57	4053.4	5389.76	1552.15	176.245	6143.26	3254.51	3265.63	107.342	3541.23
609	M339T654	2.12486	1.49161	0.197302	0.214625	339.108	338.918	339.109	653.81	643.803	664.578	7	0	0	0	1	1	2	0	0	0	1	2	0	0	0	0	0	0	0	0	0	364.032	263.148	32.6905	428.743	353.513	423.261	508.432	363.507	339.652	1429.47	488.546	267.869	378.817	479.329	184.05	721.871	450.698
610	M518T580	2.076	-1.50012	0.197474	0.000627373	518.023	518.002	518.234	580.473	557.282	609.39	113	4	3	4	4	1	2	5	2	3	2	4	4	4	3	1	2	2	3	0	16	22766.9	6332.83	371.602	22848.2	27080.1	3527.44	4976.76	11396.5	7417.49	10928.3	25240.3	10877.2	685.322	9493.34	24564.6	28355.8	916.575
611	M46T9	1.16366	-1.43752	0.197669	0.00027625	46.0024	46.0023	46.0026	9.0965	2.912	10.612	20	0	1	1	0	2	1	0	0	0	3	1	0	2	2	0	0	0	0	0	6	8826.07	7674.89	7210.29	7506.69	9227.04	8126.05	7213.52	6783.76	8203.83	4429.39	10261.8	6365.65	7692.94	4969.54	6694.78	7245.14	8062.89
612	M444T49	2.05562	-1.4316	0.197914	0.0575026	444.17	444.001	444.197	48.957	38.886	54.859	26	1	1	0	1	1	1	2	3	1	2	1	1	1	1	0	0	0	2	0	5	2879.39	5640.84	127.925	2811.99	2756.16	520.735	2753.81	666.356	383.681	2591.25	2503.09	5075.84	1920.52	1619.65	2223.52	3200.69	2286.54
613	M735T757	1.78352	1.42798	0.198095	0.00680581	735.099	735.004	735.153	757.433	734.806	809.61	45	2	1	1	3	1	0	1	0	2	2	2	3	1	1	3	0	2	2	0	11	275.818	871.633	329.355	587.504	1361.24	311.228	942.147	1413.91	1179.03	2263.24	2079.14	1554.49	1598.04	1093.99	1478.18	2380.12	164.984
614	M538T656	6.31036	1.53153	0.198302	0.0426557	538.199	538.021	538.204	656.288	589.222	714.357	256	4	5	5	5	4	2	5	3	4	5	4	4	3	5	4	2	4	4	0	19	13461.9	10252.9	576.056	3001.85	2177.93	2374.16	5127.93	73298.3	6711.24	98458.8	4036.6	1734.27	37441.6	2982.17	2793.97	22152.8	10910.6
615	M730T319	1.27039	-1.436	0.198582	2.23678e-16	730.226	730.171	730.291	319.202	287.839	340.384	6	0	0	0	0	1	2	1	0	1	0	0	0	0	0	0	0	0	0	0	0	163.435	208.799	295.183	216.644	141.749	202.37	123.892	143.238	147.175	190.804	97.5861	118.624	90.5513	225.567	178.042	201.436	132.431
616	M286T50	2.76829	1.49372	0.198812	0.0574309	286.092	286.057	286.111	49.661	46.783	51.145	29	1	1	3	3	1	1	1	2	0	2	0	2	1	1	0	1	0	0	0	4	3203.33	1736.65	232.277	2144.85	567.099	592.215	11022.4	2399.98	4624.01	3187.21	5481.79	1507.51	3305.29	1206.94	2858.23	6050.87	18599.8
617	M453T8	1.65702	1.48837	0.198985	0.0194336	452.923	452.904	453.08	8.093	3.062	10.625	122	5	5	5	4	5	4	5	5	5	5	5	5	5	5	5	5	5	5	3	21	1152.33	693286	980.5	738706	987627	866103	850816	562714	948538	784718	784571	628439	691493	701427	807275	688421	802432
618	M408T848	8.80252	1.53464	0.199159	0.0196452	408.187	408.082	408.192	847.598	841.898	895.887	35	3	1	0	3	0	1	1	0	1	1	1	3	1	2	2	1	1	1	0	8	1105.96	2428.69	323.626	1743.47	632.812	2200.65	13477.8	2347.44	2114.85	34739.1	1068.56	4340.86	7773.11	1500.26	609.353	20407.2	7017.73
619	M564T609	1.56217	1.4071	0.199169	0.0560498	564.192	564.008	564.24	609.233	581.478	612.416	43	2	0	3	3	1	2	1	2	2	2	1	2	0	4	3	2	1	0	0	6	1162.86	771.768	533.586	1573.56	3066.82	1571.32	1706.94	2142.21	2141.91	3542.45	4627.69	648.343	3241.53	200.458	1812.22	3176.44	5226.89
620	M525T649	2.35386	1.4473	0.199282	0.0169911	525.163	525.039	525.246	649.404	630.247	681.128	116	4	3	2	5	1	0	5	4	2	4	2	1	3	4	1	2	4	3	0	13	25006.6	9942.57	404.501	4032.91	11492.6	699.286	52227.1	30691.1	16953.6	19191.4	2567.28	6456.11	16730.7	167.366	19733.1	28148	36751.3
621	M401T710	3.23256	1.50838	0.199407	9.52686e-07	401.125	401.052	401.182	710.188	691.215	720.619	31	4	1	0	0	0	0	0	2	1	2	1	1	1	1	1	0	3	2	1	6	560.399	2404.93	318.363	986.832	2144.76	680.355	2000.92	1885.55	10898.5	5272.47	1879.27	2871.88	2497.25	935.679	1651.31	5154.03	7170
622	M317T50_2	1.82977	1.40035	0.199737	0.000172728	317.055	316.878	317.089	49.796	30.806	110.115	115	3	5	2	5	2	0	5	4	4	3	1	3	2	3	3	1	4	4	0	15	6811.94	6042.23	395.296	421.514	3790.09	1376.33	8591.29	4654.41	10348	6979.75	4638.39	7476.61	3976.67	3142.07	3540.74	4616.71	2838.56
623	M541T621	3.36805	1.46014	0.199855	0.00131972	541.229	541.025	541.231	621.079	600.585	636.849	95	3	5	4	5	1	1	4	4	1	4	2	1	3	4	4	3	2	2	0	17	4258.89	81099.9	7260.75	194590	4803.41	8126.81	112800	483113	306391	73081.8	1528.22	27432.4	59415.9	11250.1	9248.56	15202.7	70865.1
624	M668T47	1.83169	1.39941	0.19994	1.89749e-10	668.233	668.052	668.236	47.435	21.149	73.024	39	3	2	2	0	0	0	3	3	2	1	0	2	1	2	3	2	3	3	0	5	9558.26	12020	299.104	439.622	11148.5	2540.36	10052.9	20357.7	16147.8	12199.4	4364.71	4332.48	5593.65	3437.04	4862.64	6381.39	4035.88
625	M507T386	2.30712	-1.488	0.200122	0.0232707	507.114	507.008	507.209	386.016	338.975	414.521	86	3	3	4	4	4	2	3	1	4	3	2	2	2	1	2	2	2	3	0	13	65970.7	38601.3	338.185	11505.7	48512.1	19150.7	15737.1	8947.09	3526.35	24125.4	76400.7	18414.4	34383.2	9072.59	50123.3	27559.1	10561.7
626	M359T345	1.92081	1.42389	0.20029	0.0114767	359.098	359.065	359.206	345.322	307.542	367.125	46	3	3	1	2	1	0	1	3	1	1	3	2	1	3	2	1	0	1	0	11	8796.05	5278.95	177.737	7862	15628.6	8530.57	7024.84	26410.8	22869.5	7662.24	13153	1536.56	10183.1	6048.08	10198.8	2639.4	10531.2
627	M611T944	2.4242	1.45427	0.200481	0.00276779	611.235	611.13	611.366	943.788	891.156	960.4	249	5	5	5	5	5	3	5	4	5	5	5	4	5	5	4	5	5	4	0	21	56563.4	1826.45	2414.12	44338.2	65092.5	13229.4	172435	84915	18779.1	123323	7517.32	27751.2	26343.1	4991.8	21297	21216.4	49463.6
628	M592T782	1.63228	1.41326	0.200523	4.75746e-05	592.174	592.006	592.232	781.809	745.882	806.523	30	1	1	0	3	1	0	2	1	0	2	0	2	3	0	0	2	1	2	0	4	2285.22	2144.48	639.783	606.816	1487.09	1039.02	3533.69	3529.21	1273.57	2317.13	1730.1	1636.13	2674.4	728.349	1033.29	1433.45	3086.42
629	M62T392	2.19278	1.49088	0.200564	0.268161	61.9889	61.9884	61.9892	392.403	375.276	408.368	44	2	1	2	1	1	1	3	1	2	1	1	1	0	0	2	1	0	1	0	5	19566.6	81157.8	35119.6	78341.5	63076.8	69537	88183.3	80713	77671.6	291870	54437.5	75712.2	95907	58234.3	190439	113175	114594
630	M633T551	1.96372	1.49381	0.200608	0.238477	633.1	633.069	633.187	550.78	534.921	573.438	31	0	1	1	2	1	0	3	1	2	0	1	1	0	2	2	2	0	1	0	8	4520.53	3385.82	2295.96	2325.6	5349.75	1949.63	13136.6	9576.26	8614.86	1829.33	6858.82	2350.87	22208.6	1856.44	7454.13	1835.94	10517.6
631	M513T790	2.44678	1.46792	0.200838	0.405551	513.081	513.078	513.198	790.117	777.819	807.517	31	1	0	3	4	0	1	3	1	0	1	1	1	1	1	3	1	1	1	0	5	7645.4	1669.38	281.58	4761.77	4047.41	795.344	5537.38	13983.4	19568	5150.33	5979.64	971.58	800.96	1728.77	2293.81	1306.66	4389.47
632	M630T564	8.63566	-1.52798	0.201151	0.023008	630.091	630.004	630.242	564.261	534.105	587.177	38	4	1	1	0	1	0	2	3	1	1	1	2	2	0	1	1	3	1	0	8	2633.21	11539.5	596.55	2923.44	156.936	478.672	332.61	340.094	329.755	585.841	219.965	311.4	324.823	402.84	1569.33	510.927	435.973
633	M319T311	2.79947	1.45076	0.201278	0.00967479	319.083	319.006	319.141	310.834	263.424	372.172	47	4	3	2	2	1	0	3	4	0	2	4	1	1	3	0	1	4	1	0	6	1196.48	471.439	211.26	99.0122	2569.38	3104.64	1306.61	159.451	1955.29	6204.77	1924.75	1357.98	1694.26	1314.34	1397.11	3229.2	420.006
634	M494T703	1.9494	1.40467	0.201395	0.165062	494.138	494.028	494.225	702.961	674.041	714.508	158	4	3	5	5	4	3	5	4	4	3	3	3	3	4	3	5	3	5	0	18	17883.7	790.432	479.259	13639.9	11864.1	2525.38	26047.6	30092.3	15319.4	13070.5	50189.8	6146.59	9191.73	2188.82	21338.8	34213	19734.2
635	M93T205	1.99207	-1.4491	0.201404	0.0410523	93.0347	93.0341	93.0461	204.718	160.656	267.292	85	1	2	4	2	3	3	1	4	2	3	3	3	0	3	0	0	2	2	0	16	138331	44379.1	13892.1	55753.4	80955.3	12143.7	20035.5	47755	62503.3	24881.4	120349	194063	73359	1112.56	157152	77880.9	124764
636	M182T9	1.32642	-1.43117	0.201457	0.0448771	181.976	181.814	181.977	8.588	2.041	55.807	97	5	5	4	3	4	4	5	4	4	4	4	3	3	4	5	3	5	3	1	14	22916.3	18679.6	16645	21011.5	26563.7	22832	9690.23	15269.1	23705.6	8278.98	179.353	16123.4	19549.5	19780.8	20263.8	19379.1	18552.6
637	M542T757	5.44786	-1.51731	0.201485	0.423298	542.152	542.032	542.234	756.668	742.346	765.805	62	3	3	4	1	0	1	2	1	4	2	2	1	2	3	2	2	2	1	0	10	67466.9	6717.73	377.479	4161.49	64458	1847.97	3489.19	10748.1	9259.8	937.13	4524.11	4938.64	2983.33	4695.25	2224.71	9887.56	8246.37
638	M598T790	2.12932	1.44419	0.201602	0.23462	598.163	598.014	598.243	789.618	757.506	817.202	37	1	3	2	3	0	1	2	1	1	0	2	0	1	1	3	0	2	0	0	8	347.416	309.236	658.732	1460.36	441.391	589.041	452.116	2872.44	1930.01	1006.7	159.985	1403.49	1704.2	263.434	193.516	1636.95	1756.94
639	M778T946	1.58703	1.39137	0.20171	5.03186e-09	778.245	778.141	778.367	945.914	928.212	951.133	22	1	0	2	1	4	1	0	1	0	0	0	1	2	0	0	0	1	2	0	3	1297.78	896.487	249.73	901.902	162.518	435.318	1623.16	1106.43	990.214	1412.83	855.073	1125.83	1990.45	957.659	3886.39	987.412	1588.3
640	M359T8	1.24513	1.39192	0.202708	0.709075	358.995	358.89	358.995	8.119	8.038	19.691	64	3	4	3	3	1	2	3	3	1	3	1	3	3	4	4	1	4	1	0	10	19496.2	20555.8	19480.3	9301.75	24697.3	25453.5	23295.7	16785.2	29439.5	21484.6	20567	16436.3	20958.1	16585.1	22310.8	20815.6	21593.6
641	M523T944	2.34366	1.4062	0.203269	0.406338	523.29	523.125	523.354	943.992	884.863	961.211	350	5	5	5	5	4	3	5	4	5	5	5	4	4	5	4	4	5	5	1	21	157150	11056	8495.72	66874.4	24549.2	104740	88197.2	87477.3	53672	294309	25927.5	93513.9	305063	130222	82943.9	223907	81880.9
642	M635T269	1.28153	1.38578	0.203281	0.00121965	634.905	634.804	634.931	268.961	228.839	288.087	7	0	0	0	0	0	2	0	1	1	0	0	0	0	1	0	0	0	0	0	1	475.182	510.741	183.481	396.004	374.688	305.291	570.092	615.533	456.469	538.907	491.291	466.085	480.31	600.468	485.692	543.992	492.655
643	M490T522	2.00412	1.40802	0.203376	0.0382159	489.52	489.442	489.619	521.655	516.605	554.024	17	3	1	1	1	0	1	0	0	0	0	3	2	0	0	0	0	1	0	0	2	672.511	1310.09	201.879	78.058	571.017	252.984	1370.91	2276.12	696.326	1082.43	1557.52	1975.93	1261.6	2730.58	1607.65	502.276	2181.73
644	M524T414	2.27691	-1.41909	0.203504	4.84036e-06	524.149	524.124	524.207	414.238	394.384	421.033	34	3	2	1	2	0	0	3	3	1	3	0	0	3	3	3	0	1	0	0	4	8907.63	4694.11	413.912	2593.12	10149.3	762.327	96.6912	3413.41	1644.57	5834.88	2930.97	1206.91	1492.76	3941.57	2893.61	3078	4056.36
645	M770T47	2.49773	1.43479	0.203834	6.54192e-07	770.19	770.008	770.223	47.378	17.796	102.775	23	3	1	1	1	0	0	0	2	0	2	1	1	0	1	2	1	3	0	0	3	1212.07	925.017	80.0724	2262.74	76.2736	291.091	4020.62	4149.52	242.157	2676.72	5903.75	5246.67	5016.22	3829.09	3696.04	3241.76	3858.17
646	M409T945	1.6391	1.41448	0.204288	0.00727565	409.182	409.008	409.221	945.049	925.824	959.64	69	3	4	3	3	1	0	2	3	1	1	2	1	4	3	1	2	2	4	0	11	3286.31	2394.57	552.38	3644.05	2152.51	5827.93	2912.07	1444.11	3092.34	6441.67	287.327	4979.07	3136.65	1615.33	5341.75	1566.72	2646.68
647	M277T788	1.41839	1.4059	0.204323	1.14987e-05	277.145	277.143	277.218	788.03	786.394	788.721	4	0	0	0	0	0	2	0	0	0	0	0	0	0	0	0	0	0	0	0	2	138.343	92.7989	46.5257	112.092	88.8943	74.9903	143.567	151.073	95.6054	213.683	80.4047	231.302	139.087	171.588	102.173	354.574	193.301
648	M313T468	2.20393	-1.47704	0.204884	0.00233382	313.129	313.003	313.131	468.259	434.205	485.491	41	2	2	0	2	1	1	3	2	4	0	0	0	1	1	0	1	2	3	0	9	2813.75	2096.52	344.546	6927.93	2942.67	829.232	1669.03	1827.49	530.01	2007.17	3192.86	4486.41	6153.59	1857.88	3082.11	209.248	1691.56
649	M536T944	2.34655	1.43384	0.205097	0.00194965	536.314	536.148	536.354	943.614	899.469	959.555	109	3	4	3	5	0	0	5	1	3	5	1	1	3	4	1	3	3	3	0	17	4176.91	2981.19	765.654	11733.6	4120.19	2823.31	25590	6252.82	6830.32	14298.8	7718.53	3823.46	5159.68	5140.48	2194.56	8000.37	8945.6
650	M557T225	2.05724	1.37973	0.205152	0.00280845	557.038	556.888	557.041	225.243	207.262	249.604	14	2	0	0	0	0	0	1	1	0	0	1	4	0	0	0	1	1	1	0	1	2896.82	416.295	181.755	788.479	259.725	677.738	1902.78	2950.16	2893.58	921.928	15326.1	3412.97	11153.2	7013.38	15905.8	2702.81	5649.49
651	M455T945	1.39687	1.38631	0.205365	0.0212682	454.564	454.55	454.733	944.838	929.951	960.817	12	0	0	2	0	0	1	0	0	1	1	1	1	0	0	0	0	1	3	0	1	185.869	263.885	132.706	383.709	240.169	177.36	422.067	488.043	324.351	273.278	445.885	1058.73	362.397	409.146	288.922	522.742	622.06
652	M495T47	2.08772	-1.41315	0.205761	8.01623e-05	494.513	494.383	494.552	46.981	45.856	77.116	33	1	3	3	2	0	0	3	1	1	0	1	3	3	0	2	2	2	0	0	4	8807.67	2733.32	251.76	10817.2	8335.86	183.304	556.998	5280.32	3680.95	5121.17	2440.48	1694.87	2429.12	4026.51	2868.53	1831.74	2010.6
653	M584T749	1.90457	-1.46461	0.206141	0.235016	584.162	584.01	584.242	749.187	730.147	765.541	60	2	1	4	3	0	2	3	1	2	1	3	3	3	2	0	1	5	2	0	10	2034.98	3924.11	412.905	4095.94	1252.33	1121.43	2025.93	667.926	1219.21	1119.27	937.736	16620.7	2649.19	1967.83	343.642	648.863	2508.05
654	M585T654	5.06071	1.497	0.206368	1.46457e-05	585.219	585.017	585.247	653.853	618.763	685.651	100	2	5	3	3	1	2	5	3	2	4	3	3	2	2	3	2	3	3	0	14	8870.69	19267.1	660.349	23819.5	6691.64	7245.21	164372	814.45	24249.2	103466	6697.15	1277.15	1460.39	1240.31	7051.65	100467	167384
655	M388T513	1.89704	1.42192	0.206511	0.0148068	388.128	388.109	388.207	513.111	494.691	518.611	28	2	0	0	1	1	1	3	2	1	2	1	1	0	2	0	0	1	1	0	4	1811.11	1278.33	109.201	886.023	1948.06	2919.44	1035.89	1652.52	1158.2	4678.28	1921.12	971.728	664.112	569.356	1294.26	7640.79	1062.05
656	M602T636	1.72044	-1.37557	0.206598	0.257123	602.211	602.022	602.247	635.947	603.048	666.94	145	4	5	4	5	4	3	5	4	4	2	1	3	2	5	2	3	2	4	0	16	7766.37	8285.09	1136.18	10635.9	10501.7	2734.25	2761.47	10710.4	3115.03	2955.27	7986.3	6746.83	3001.26	2388.96	15655.6	7001.21	9784.33
657	M353T734	2.65005	-1.4705	0.206854	0.00082106	353.152	353.124	353.307	733.565	709.963	767.428	12	1	0	0	0	0	0	1	0	1	1	0	0	1	0	1	0	0	0	2	2	409.258	58.0422	25.7654	275.863	114.629	0	113.787	70.5981	58.071	90.9555	67.8506	56.331	57.2831	44.2719	205.338	39.9177	95.7422
658	M502T844	1.91823	-1.3808	0.206935	3.92144e-08	502.166	502.065	502.241	844.154	837.922	890.765	19	1	2	1	0	0	0	3	0	1	0	0	0	3	0	0	0	0	1	0	5	1825.89	1627.23	101.275	1129.54	871.717	258.196	1144.81	1165.46	139.386	188.386	553.09	553.646	564.708	115.828	385.624	832.392	689.069
659	M706T779	1.31398	1.44976	0.207309	2.14006e-06	706.204	706.058	706.216	779.211	769.328	807.907	18	0	1	1	0	1	0	0	0	0	1	1	1	0	0	1	1	1	3	0	5	665.696	774.141	582.465	800.447	563.786	412.824	1272.06	891.028	883.581	990.332	1776.66	1234.35	1137.08	773.966	827.824	2146.52	2633.14
660	M713T950	1.74278	-1.43204	0.20809	0.000739036	713.13	713.018	713.248	950.016	906.791	957.516	45	2	0	4	2	0	2	2	0	3	1	3	3	1	2	0	1	4	3	0	4	2148.56	1318.02	311.086	639.101	1694.1	360.645	366.231	986.931	902.514	890.086	4851.82	6789.22	4259.32	2599.53	314	611.04	496.991
661	M376T719	2.83346	1.44407	0.208189	0.0205937	376.148	376.011	376.229	718.821	665.677	785.089	58	2	4	3	3	1	2	2	2	1	0	2	2	0	1	1	3	1	2	0	11	823.945	1297.89	121.393	2199	122.375	606.541	6433.82	3360.3	558.542	1974.44	1356.02	1484.59	2628.88	276.147	675.703	13227.6	764.541
662	M371T375	2.46763	1.4055	0.208378	7.87737e-06	371.098	370.889	371.099	375.245	363.436	385.523	71	3	4	1	3	1	0	4	2	3	1	1	1	1	2	3	2	2	1	0	13	172403	109924	793.746	51459.4	331.848	22713	265061	310274	15972.2	212419	61831.7	34833.6	46923.6	7210.15	48221.4	8171.74	13636.6
663	M794T936	1.26294	1.37819	0.209073	0.00382314	793.931	793.885	794.017	935.836	919.87	959.552	6	0	0	0	0	0	0	0	3	1	0	0	0	1	0	0	0	0	0	0	1	214.725	169.788	106.957	140.349	165.371	111.615	213.391	261.192	221.469	199.136	192.114	188.742	260.334	202.128	202.332	163.573	176.654
664	M568T590	1.47132	1.37476	0.209098	4.34347e-13	567.524	567.511	567.748	589.574	573.954	639.236	35	1	0	0	0	1	1	0	0	4	2	4	1	0	0	0	2	4	1	0	10	574.088	659.336	175.339	563.687	108.389	392.332	587.688	907.734	512.67	661.159	1697.61	780.838	422.468	817.455	1012.03	1493.9	970.415
665	M456T594	4.07026	-1.41817	0.209352	0.000233485	456.105	456.029	456.174	594.131	539.942	623.307	74	2	2	2	2	1	2	4	2	3	3	2	0	4	3	3	2	3	1	0	11	99940.4	30075.2	2063.22	482.396	65168.6	296.878	203.634	44566	3118.97	393.593	34681.2	29397.7	10727.8	345.548	59266.8	341.165	408.512
666	M778T322	1.37837	1.36934	0.20966	1.58642e-08	777.647	777.514	777.723	322.105	315.428	330.07	6	1	1	0	0	0	2	0	0	0	0	0	0	0	0	0	0	0	0	0	2	184.699	117.78	34.7471	159.382	204.982	228.221	241.827	159.907	223.236	113.855	247.209	196.341	240.391	197.62	281.396	201.115	203.895
667	M402T951	3.35071	1.47695	0.209772	2.42048e-05	402.128	402.124	402.259	950.86	940.781	957.116	59	3	5	3	2	0	0	3	2	2	3	1	0	1	2	1	2	1	2	0	15	12032.1	14732.9	263.328	12711.1	7501.69	90768.6	19222.6	17989.5	13027.8	17282.6	4111.48	601.085	4010.67	5749.5	3241.53	8520.79	6959.8
668	M561T580	2.11919	1.38267	0.209825	0.208454	561.022	560.999	561.224	580.471	536.026	631.947	171	4	5	1	4	3	3	4	4	4	5	2	5	1	4	4	5	5	5	0	19	36099.2	20024	1480.8	6958.17	6248.5	7187.13	18818.1	61398	21268.3	41389.6	42892.4	23716.8	31928.2	36027.4	39931.1	38712.8	20747
669	M356T50	3.13705	-1.43762	0.209835	0.00443062	356.106	355.917	356.109	49.5755	13.036	92.219	146	5	4	4	4	1	0	3	4	4	5	4	5	3	5	4	3	4	4	1	16	21890.1	4652.56	318.654	35531	9437.92	1054.92	2112.09	4017.05	13600.9	2112.4	10693.6	913.502	10602.5	6850.61	8531.56	17128.4	11466.1
670	M344T49	1.75013	-1.36758	0.209859	7.33617e-05	344.071	344.008	344.207	49.294	45.333	95.91	240	5	4	5	5	3	2	5	4	5	4	5	5	4	5	4	4	5	5	0	21	88486.1	29634	22850.1	80588.4	51244.3	36489.2	32242.8	68233.5	13672	5238.46	58623.3	24860.5	14757	14107.6	51967.5	15845.6	6173.99
671	M605T943	1.92862	1.36363	0.210068	0.145804	605.267	605.249	605.449	942.814	889.756	958.544	84	3	2	3	3	1	2	3	4	5	3	2	2	4	2	2	2	3	3	0	16	7456.38	287.574	785.025	5507.8	1449.92	1561.69	8295.19	9540.91	7419.27	3050.87	4240.39	7702.17	9222.47	2534.04	6572.89	156.936	2173.6
672	M629T556	1.84245	1.36469	0.210242	1.77176e-05	629.219	629.091	629.239	556.304	532.119	568.649	60	2	3	3	3	0	0	5	3	2	4	0	2	3	3	0	1	0	1	0	12	14255.2	378.458	1278.79	16333.4	8053.12	1298.51	21149.7	12245.7	21295.9	18258.9	4171.67	16995.7	8577.85	4418.48	522.114	3013.8	7974.71
673	M682T571	1.19516	-1.4012	0.210306	0.00407425	682.366	682.278	682.421	570.527	541.726	590.164	6	0	0	0	0	0	0	0	0	0	0	0	0	0	0	0	0	3	0	1	2	318.213	271.437	476.558	319.251	318.322	355.009	249.317	286.916	268.352	265.976	385.937	370.267	272.384	401.808	370.308	355.556	306.138
674	M751T744	1.29947	1.41601	0.210837	0.073492	751.06	750.899	751.117	743.861	723.533	788.411	24	1	1	1	0	1	0	1	0	2	2	2	0	1	0	0	2	3	0	0	3	577.316	846.65	247.564	1038.73	744.782	947.088	863.851	807.594	769.805	1101.38	679.695	742.29	811.651	1299.15	364.675	818.064	1102.1
675	M436T714	1.96158	-1.45262	0.210888	0.0204036	436.094	436.024	436.232	713.685	671.189	751.148	135	4	5	2	2	4	2	5	1	4	3	4	3	4	3	2	3	2	2	0	18	15602.3	6705.91	753.607	5534.18	8525.69	1943.5	5057.01	4294.69	5155.25	2473.94	17466.6	8594.48	16192.8	3656.4	8558.04	7111.47	710.64
676	M651T749	1.48625	-1.45977	0.211066	0.170068	651.052	651.003	651.249	749.365	729.127	764.243	15	1	0	1	1	0	2	0	0	1	0	1	0	1	1	0	1	2	0	0	1	689.349	727.369	477.224	1380.69	496.332	640.48	485.296	440.332	545.354	425.777	763.158	1244.42	661.588	530.24	717.104	1975.58	639.69
677	M555T707	5.47508	1.46491	0.211229	0.32008	555.077	555.022	555.247	706.812	692.886	726.718	63	1	3	4	3	2	3	1	1	3	2	2	3	1	1	2	2	3	4	0	10	747.108	6603.28	525.144	881.959	669.42	1783.88	23898.7	887.302	697.046	24346.2	755.134	20791.3	3339.32	997.621	737.059	1894.06	6260.18
678	M315T50	2.03497	-1.35789	0.21188	6.04478e-05	315.072	314.875	315.12	50.305	38.529	92.021	265	5	4	5	5	5	3	5	4	5	5	5	5	5	5	5	5	5	5	0	21	180193	247648	52675.4	70210.3	179925	15884	1031.88	155585	1810.78	184735	116030	186589	95894.7	68789.1	93188.3	200475	175356
679	M432T654	2.68844	1.41786	0.211899	0.000975677	432.195	432.138	432.33	653.534	641.297	715.001	91	2	5	3	4	1	1	3	3	2	3	1	4	2	2	3	2	2	4	1	15	36531.1	2399.85	790.636	10357.9	30739.3	5539.04	85921.8	169.039	77960.3	47686.5	26088.6	9251.09	37772.5	1223.73	19546.3	70909.2	33200.6
680	M868T8	1.49417	-1.43058	0.212189	0.000137378	867.855	867.664	867.857	8.145	5.687	23.937	45	3	2	3	1	2	1	0	2	1	4	3	0	1	0	3	3	1	2	0	9	8568.13	6215.51	5901.5	6514.61	8199.35	8166.19	6816.69	2044.94	139.89	6523.71	7029.88	6117.66	5777.17	6160.61	4749.7	6903.31	6721.75
681	M418T49	4.78715	1.46999	0.212227	0.0233544	418.107	418.034	418.155	48.9135	39.212	53.881	42	3	2	2	2	1	2	2	3	2	2	0	1	0	1	0	2	0	2	0	9	252.4	1833.33	79.0024	3337.27	2051.17	341.097	20399.7	2215.91	11537.1	1664.37	1497.56	1382.26	5212.87	1445.1	2180.95	702.111	13357.6
682	M475T419	4.32253	1.46653	0.212375	0.000461048	475.128	475.032	475.223	419.432	391.37	433.675	51	3	2	3	4	1	0	2	1	1	1	2	1	1	2	0	1	3	2	0	12	1369.23	2212.3	298.426	3324.74	256.536	1617.13	19618.4	4436.28	3981.69	2597.85	14883	4345.32	12458.8	4877.81	16239.9	27677.4	10483.4
683	M639T846	1.35565	-1.35736	0.212684	0.000739221	639.171	639.019	639.233	846.041	820.421	851.707	12	0	1	2	0	0	0	3	0	0	1	0	0	0	1	0	0	0	0	0	2	699.699	573.588	656.368	803.685	1128.76	134.301	552.59	749.765	703.565	708.665	953.693	538.082	331.168	714.173	654.608	556.616	507.924
684	M175T49	1.71141	-1.38297	0.212702	0.0224512	175.024	174.88	175.098	49.095	18.855	126.366	303	4	5	5	5	2	3	5	4	5	5	5	4	4	5	4	5	5	4	0	20	41298.2	11478.2	32096.7	50956.5	13180.1	9003.99	31267.7	19555.6	21097.3	6143.55	57027.3	10643.3	104655	73346.5	12749.8	47012.3	29008.3
685	M425T590	11.6607	-1.47397	0.212731	2.5809e-05	425.09	424.895	425.107	589.75	538.686	636.675	204	4	3	4	5	3	2	5	4	4	4	4	3	3	5	5	4	4	5	0	19	547247	462855	642.037	1974.98	2.0593e+06	881.429	2623.39	33540.2	224363	2041.38	495300	538409	933360	1175.35	1.18746e+06	4101.76	7797.51
686	M542T722	15.0062	1.47647	0.213069	0.00729652	542.152	542.021	542.243	721.519	701.999	740.852	82	2	3	1	2	2	1	3	2	3	1	0	1	2	3	1	2	2	0	0	19	2294.74	1481.33	683.59	43426.5	8548.53	304886	1959.39	2784.59	9668.61	527573	5277.51	1012.85	7750.88	1172.69	4349.31	103843	1094.31
687	M173T885	1.21395	1.40772	0.213324	0.842345	172.958	172.957	172.958	885.166	868.804	901.468	79	2	0	1	2	0	0	1	1	0	3	0	0	1	1	1	1	2	0	0	5	63756.5	60609.8	75038.2	43221.7	32149.3	75014.8	66020.1	58503.6	73632.8	60391.9	55993.9	29585.6	58325.4	69927.5	66329.2	24461.6	15697.6
688	M566T798	1.94782	1.4125	0.213707	4.74389e-07	566.196	566.036	566.246	797.697	789.443	818.122	42	0	0	3	2	0	1	1	3	0	0	4	1	0	2	0	2	1	2	0	8	3272.36	4353.76	517.398	2363.24	2066.97	2173.87	4781.14	5422.07	1676.26	10438	6992.73	4683.98	138.083	1801.19	4478.47	8155.84	5976.96
689	M746T579	1.87144	-1.37588	0.213778	0.00241083	746.067	745.999	746.208	579.464	564.575	623.727	39	1	2	3	1	4	3	0	0	1	3	1	3	1	0	1	0	3	3	0	6	3419.27	1199.72	419.974	3144.08	1702.33	453.631	974.218	1537.99	213.35	2103.04	4300.74	1162.09	2147.7	3372.18	3311.85	2186.91	1383.32
690	M715T880	1.94248	1.38023	0.214045	4.10107e-07	715.281	715.132	715.332	879.679	878.169	905.764	25	1	1	0	0	0	0	2	4	1	0	2	1	1	2	2	1	0	0	0	5	2068.9	1333.63	278.316	4262.9	1721.09	521.516	7469.06	2771.07	4681	3331.15	817.098	798.586	1097.35	1087.27	734.781	1724.54	2924.18
691	M575T51	5.50049	1.46718	0.214141	0.00810717	574.529	574.416	574.594	51.306	14.187	78.679	64	1	4	2	4	0	0	2	1	4	4	2	2	2	3	0	1	4	4	1	11	276.037	2314.22	239.497	1272.52	2862.81	80.482	23385.5	2964.84	9605.79	2274.83	2951.17	3476.69	4957.65	2455.25	3568.83	2388.01	3367.79
692	M509T903	1.94418	1.35828	0.214303	0.0243705	509.203	509.07	509.24	903.318	888.242	913.943	35	2	0	2	2	0	0	0	0	1	0	2	1	0	0	0	2	3	1	0	11	1403.43	8477.08	210.661	3665.74	3243.05	2702.82	4849.2	3548.28	9267.5	12683.2	5071	16638	12360.4	5924.7	1743.97	3074.4	7917.33
693	M375T831	2.95397	1.362	0.214326	0.152948	375.165	375.009	375.242	831.055	801.37	869.894	47	2	2	2	2	0	2	2	1	0	1	0	3	2	2	1	1	2	3	1	9	2172.46	778.45	718.017	31812	1469.96	396.394	43943.6	35582.9	26005.3	3223.64	1093.03	1506.76	13017.5	15743	224.427	1211.35	23043.2
694	M713T744	1.78497	1.36357	0.21433	0.000190723	713.264	713.126	713.349	744.327	726.206	775.351	50	3	3	3	1	0	2	5	4	2	1	1	1	2	1	2	1	2	1	0	7	5059.23	5530.01	388.424	1338.17	6789.7	834.239	9481.78	9302.44	10081.7	4402.63	3346.28	2926.4	760.122	2406.19	2178.03	2637.82	6433.14
695	M445T568	3.0367	-1.4382	0.214372	0.0143514	445.115	445.039	445.245	568.443	552.298	596.61	75	2	4	4	5	1	0	4	4	4	2	2	2	2	1	3	2	1	3	0	12	8610	30720	354.684	8507.64	8570.76	1629.85	5456.04	2748.72	438.497	8419.22	6388.56	36510.9	7173.21	1065.32	9294.94	4816.32	5810.66
696	M473T892	2.28384	-1.40272	0.214465	0.0222166	473.104	473.089	473.203	891.926	858.004	908.675	39	0	3	2	4	0	0	3	0	0	2	0	2	2	0	1	0	2	1	0	9	4921.75	11869	314.999	4759.2	3773.43	618.951	3935.09	4545.39	1416.33	710.236	1464.15	12972.3	260.953	1440.11	3937.94	109.349	901.948
697	M644T948	2.49919	1.41615	0.214617	0.396596	644.252	644.137	644.374	947.956	937.657	960.277	141	2	5	4	4	3	0	5	3	5	4	5	4	4	4	3	3	3	5	0	14	128.87	4799.3	900.156	2070.25	4005.42	989.597	1050.93	8225.09	13527.5	5957.26	6026.26	8276.15	2860.96	4674.7	3652.2	2659.04	1281.1
698	M417T50	7.40583	1.47013	0.214665	0.0125368	417.104	416.874	417.124	49.7345	8.089	77.424	84	3	4	3	3	2	1	4	2	4	3	0	2	3	3	2	4	1	5	1	17	8894.57	1491.21	569.146	8093.61	8763.15	1399.11	113887	113.58	84593.3	5975.91	7405.57	226.15	4656.4	3958.71	1153.8	5312.07	75580.3
699	M501T843	2.05525	1.37627	0.214812	2.6474e-07	501.162	501.005	501.235	842.914	838.345	873.097	43	4	4	2	5	0	0	3	2	2	0	0	1	3	0	3	0	0	0	0	6	5578.07	4875.3	252.65	4895.58	140.17	543.585	4275.14	5109.79	10763.3	11661.4	2578.79	648.612	2656.7	1659.96	1564.53	1634.76	789.075
700	M481T960	1.37328	1.34685	0.214942	0.360406	480.97	480.774	480.971	959.989	938.842	961.041	57	1	3	0	1	4	1	1	3	2	2	3	2	4	2	3	4	1	1	1	14	6526.65	11831.8	9872.21	5984.12	3439.93	9351.41	7666.4	15844	8216.86	10631.9	6983.78	5422.43	5492.33	3444.93	5425.31	11857.2	11867
701	M327T509	43.0984	1.47205	0.214955	0.0413488	327.145	327.048	327.146	508.732	477.582	532.176	66	2	4	2	2	1	1	3	2	1	3	0	0	2	2	0	3	0	3	0	17	3239.26	6304.18	199.113	1118.87	1881.79	174841	1315.91	1001.93	3309.79	368743	586.358	6612.15	894.425	1412.92	193.232	657203	984.51
702	M633T843	2.47893	-1.43203	0.215058	0.00379974	633.146	633.143	633.326	843.416	825.458	852.307	30	2	4	2	1	0	0	4	1	2	1	0	2	0	1	1	1	0	0	0	2	38478.9	12255.9	2352.49	13829.1	55503.9	127.813	10103.4	16360.1	7638.15	15154.9	113855	466.127	7803.17	7189.79	62857.1	20284.4	35669.3
703	M315T953_1	1.8906	1.34596	0.215212	1.46936e-06	315.051	314.899	315.121	953.281	914.497	959.989	163	4	5	5	5	5	4	5	5	5	5	3	4	4	4	3	5	5	5	0	20	437.436	88385.8	19025.4	311278	263403	58266.4	388620	300835	377969	164698	183226	60334.9	145399	286858	217502	125853	397721
704	M120T686	2.56795	1.41723	0.215386	0.203746	120.012	119.969	120.013	685.751	649.362	695.401	48	3	1	2	3	2	1	3	1	0	2	2	2	1	1	1	3	3	3	0	9	5322.53	2519.51	269.373	1698.64	1483.14	847.135	2570.53	5205.83	14473.7	5903.17	4448.63	2209.93	8415.61	3035.84	5593.71	6658.38	2434.7
705	M354T534	4.78553	1.42932	0.215751	0.00316755	354.09	354.032	354.093	533.831	528.42	541.95	41	1	4	3	3	0	0	2	1	2	2	0	1	1	1	1	0	0	1	0	9	493.532	12789.9	397.562	1575.05	642.003	1843.51	46445.5	4349.01	13358	10084.5	2713.54	4539.03	15092.7	1212.96	231.672	4670.15	2989.89
706	M586T759	2.19351	1.37547	0.215878	0.00530766	586.215	586.168	586.355	759.491	738.352	773.73	50	3	2	3	1	2	0	4	2	2	2	0	2	2	0	2	2	2	0	0	10	8625.76	606.553	556.554	2792	7433.98	1326.29	6655.43	15470.5	4131.85	16318.8	12261.1	5437.32	7044.37	764.968	6460.87	15615.4	14994.7
707	M543T638	2.65616	-1.42236	0.216047	0.0046238	542.534	542.381	542.558	638.486	593.396	656.047	30	1	2	1	1	1	0	3	0	2	0	2	2	1	1	0	0	1	1	0	8	13221.9	2358.5	709.147	26781.6	13116.2	2655.01	7579.38	2864.86	95.1048	7959.19	54393.5	9608.73	2425.41	66779.6	35262.8	10824	9129.83
708	M577T593	1.78466	1.35166	0.2161	3.93553e-06	576.985	576.752	576.995	592.822	567.376	644.336	23	1	0	0	2	0	0	3	1	0	2	1	0	1	3	2	0	0	0	0	4	901.425	3066.84	147.57	1520.68	1236.93	668.528	3042.78	4106.09	1293.48	3155.86	3204.53	3307.2	1653.82	3057.5	3602.37	1293.42	3667.99
709	M646T942	1.5512	-1.39802	0.216301	1.24219e-09	646.12	646.027	646.238	942.029	903.963	954.481	18	1	1	1	1	2	2	0	1	0	1	1	1	0	0	0	0	1	1	0	3	456.663	1205.71	484.274	543.224	440.356	319.206	377.569	630.686	261.334	429.146	486.123	207.231	334.062	505.081	1019.92	651.549	321.603
710	M466T550	2.99457	1.40972	0.216555	0.0272465	466.107	466.025	466.238	549.904	531.374	591.973	77	3	5	2	2	1	2	4	4	3	2	2	4	2	2	1	3	3	2	0	12	1086.87	1599.06	1610.45	9887.51	2466.16	8246.86	3174.8	11058.3	26164.5	1215.23	23249.9	21840	16593.5	9214.36	3300.64	27632.1	2937.19
711	M571T488	1.80777	1.35358	0.216605	0.0245807	570.992	570.881	571.082	487.724	450.589	541.091	30	1	2	4	1	0	1	2	0	0	1	1	0	0	2	1	0	0	2	0	6	6784.24	2849.38	202.697	3907.56	2001.47	1069.3	8559.32	7733.5	8096.05	3005.74	13259.8	5556.04	11587.9	190.485	382.638	5039.22	10334.2
712	M517T544	3.81121	-1.44526	0.217106	0.0280611	517.197	517.107	517.232	543.63	521.525	558.28	62	2	4	3	2	1	0	2	1	2	1	2	1	2	2	2	2	2	3	0	12	31363.6	9654.69	404.216	4482.91	7867.28	726.048	2717.84	405.559	5798.54	4461.12	7600.48	1427.71	8469.43	1327.33	3430.61	4059.4	1269.33
713	M393T47	2.84945	1.455	0.217303	0.614488	393.085	393.007	393.177	46.9925	13.899	72.56	86	2	2	3	3	2	3	3	3	4	3	2	4	3	4	1	1	2	1	0	14	2066.25	2508.97	1146.61	1959.74	1095.6	1758.01	2632.65	13575.1	2099.31	4945.07	4925.81	6782.24	2038.51	2487.66	2322.56	3477.3	2992.35
714	M413T704	2.7201	-1.41391	0.217386	0.126343	413.145	413.051	413.221	704.238	681.853	725.346	81	3	2	1	3	3	1	3	1	2	2	2	3	2	3	4	2	4	3	0	14	17089.1	14073.9	242.861	4192.77	3263.16	672.886	2276.37	6919.05	1010.43	3408.18	9134.8	21408.2	9882.09	6202.62	4072.57	3345.48	4534.09
715	M691T579_2	1.41926	-1.37166	0.217454	2.33495e-05	691.365	691.146	691.368	579.452	556.048	608.849	16	0	0	0	1	0	2	0	1	3	0	1	1	0	1	0	0	2	0	0	3	517.756	173.541	580.212	778.879	669.687	350.022	262.367	397.715	314.262	592.176	731.511	368.101	453.843	1307.39	979.094	782.204	321.465
716	M588T538	1.30061	1.42177	0.218392	0.264453	588.229	588.146	588.307	537.725	533.724	547.15	5	0	0	0	0	0	0	3	1	0	0	0	0	0	0	0	0	0	0	0	0	734.455	741.462	692.923	577.17	560.12	838.482	590.727	926.823	612.6	1331.36	737.375	487.186	524.226	607.467	729.657	856.486	714.208
717	M383T946	1.58889	1.362	0.218647	1.97049e-08	383.124	383.039	383.247	946.274	898.143	960.007	70	2	1	2	2	2	1	2	2	4	2	2	4	1	1	0	1	3	2	1	11	1458.26	1524.81	243.784	993.712	1651.3	670.446	1382.56	1957.09	3328.91	1990.74	476.71	1839.49	2285.13	2328.54	1205.15	2813.91	508.834
718	M757T948	1.47248	1.3463	0.218666	1.76256e-07	757.433	757.378	757.601	947.691	940.414	961.004	11	1	0	0	1	2	0	0	1	0	1	0	0	0	1	3	0	0	0	0	1	946.89	1345.91	446.217	1554.28	1931.83	479.605	2194.78	1924.81	2545.01	2022.15	2275.18	1145.76	1554.69	1380.11	1853.65	2241.16	3571.72
719	M695T70	2.50009	1.37306	0.218676	4.31956e-05	694.565	694.459	694.605	70.206	36.368	104.468	34	3	2	2	1	2	2	3	0	1	2	1	1	1	2	3	1	0	1	0	2	227.124	802.738	323.341	1762.17	4222.77	543.3	2923.86	4056.55	8868.33	1953.95	4234.15	2222.21	10959	1351.25	4028.55	1159.94	1731.13
720	M365T49	4.65276	1.43821	0.219108	1.98547e-07	365.071	364.889	365.111	49.252	2	97.687	329	5	5	5	5	4	3	5	4	5	5	5	5	5	5	4	5	5	5	1	21	625.732	1436.22	370.858	5834.3	2119.34	1999.49	29925	8377.73	2927.98	5095.51	7037.98	13455.6	5047.6	8313.27	17056.1	5461.53	6931.77
721	M616T802	1.68305	-1.34176	0.219529	3.89711e-06	616.103	616.028	616.234	801.698	776.58	826.921	56	2	3	3	2	2	1	4	0	0	3	2	3	0	2	3	1	2	1	0	8	23521.9	33790.4	7905.05	11192.9	18271.2	15994.7	11426.1	7768.33	20449.7	616.923	97431.9	47262.5	1463.23	74091.4	12758.7	1947.57	14203.7
722	M622T357	2.58102	-1.40503	0.219532	7.8968e-09	622.047	622.001	622.223	357.126	326.198	373.872	19	1	3	1	1	0	0	1	3	1	1	0	0	0	0	1	1	0	1	0	3	1597.75	6579.2	134.182	5598.33	1464.82	439.935	1817.22	345.058	747.961	2606.5	4248.33	7099.46	8794.6	8377.71	2664.71	954.15	3516.44
723	M191T44_1	2.49098	1.36151	0.219622	2.7959e-05	191.056	190.876	191.12	44.1325	2.903	79.227	606	5	5	5	5	5	4	5	5	5	5	5	5	5	5	5	5	5	5	3	21	21004	74334.3	1.3585e+06	2.38673e+06	354893	2.11828e+06	3.44831e+06	330464	311958	4.24181e+06	1.01753e+06	1.08035e+07	7.73706e+06	1.02278e+06	1.05725e+06	1.21114e+06	1.29229e+07
724	M467T124	3.61896	-1.38451	0.219853	0.0275604	467.172	467	467.215	123.812	105.975	144.495	27	1	2	2	3	0	1	2	2	2	1	1	0	0	0	2	0	1	1	0	3	15764.6	35997.3	754.472	238.762	15497.2	561.12	492.017	1577.43	15225.8	1003.35	9784.66	17990.1	12751.6	3908.66	9326.61	442.891	19189.6
725	M389T821	1.62219	-1.39485	0.220084	2.54421e-09	389.218	389.182	389.362	820.911	804.809	824.145	27	0	2	1	2	0	0	2	0	1	1	2	1	3	1	0	1	1	1	0	6	13832.1	11369.7	626.233	7897.53	10154.4	2603.5	4134.11	6897.07	6754.63	6660.49	9341.76	6620.74	11660.7	4380.09	5514.46	7741.05	6815.91
726	M757T804	2.46054	-1.43413	0.220161	2.14508e-07	757.162	757.009	757.203	803.824	773.384	847.173	28	1	0	4	0	0	0	3	2	2	0	0	1	3	1	0	1	3	1	0	3	8531.66	19979.8	795.44	3113.67	8334.28	1162.7	4020.47	5003.5	3043.77	3332.94	2956.33	5001.74	1965.6	1286.7	2178.97	1913.69	2179.96
727	M571T867	2.2239	-1.42334	0.22076	0.000174373	571.109	570.912	571.11	866.586	852.737	892.085	33	0	1	2	2	1	0	2	0	1	1	1	0	0	1	1	0	3	0	0	8	10288.4	3096.56	439.578	4477.91	13328.6	1072.41	3111.37	4307.09	2131.4	3600.93	11365.8	6512.77	6183.49	5942.41	11009	6438.96	4034.49
728	M499T50	1.2377	-1.34451	0.220812	0.00389849	499.11	499	499.194	49.84	40.114	105.679	88	2	3	3	3	1	1	4	2	5	2	2	4	2	2	2	2	4	3	0	14	3028.92	3161.94	1856.94	2314.69	1777.58	1392.16	2046.32	1654.84	2308.92	2406.31	1021.07	6657.11	3815.32	1174.97	606.21	3827.35	422.518
729	M447T759	1.98188	1.3471	0.22089	0.0245842	447.094	447.002	447.249	758.922	751.904	784.255	193	4	5	4	5	5	3	5	3	5	2	3	4	4	4	2	4	5	4	0	18	3828.33	8.33394e+06	697891	4.18682e+06	1406.44	3.40157e+06	4.17047e+06	7.54917e+06	7.97092e+06	3.11596e+06	9.05753e+06	7.53488e+06	5.88048e+06	1.09042e+07	1.65212e+07	1.00674e+07	6.65219e+06
730	M602T868	2.65717	1.40936	0.221107	0.0713647	601.629	601.566	601.748	867.673	817.325	871.618	17	3	2	1	0	0	1	2	0	2	0	1	0	0	0	0	1	0	0	0	1	1301.18	722.806	185.536	140.672	878.587	544.652	1178.54	2094.82	4366.4	395.012	2282.62	4414.23	19580.2	6619.87	1956.11	7017.57	1668.87
731	M354T611	2.18697	-1.39307	0.221108	0.00046216	354.059	354.058	354.202	611.025	590.848	634.899	20	3	0	1	0	0	1	3	0	1	0	0	0	1	1	1	1	0	0	1	5	2741.37	6956.12	260.667	7404.84	1994.77	193.385	2521.95	1799.69	3240.02	1096.35	360.206	1325.3	2073.17	1210.38	317.968	289.126	438.776
732	M614T944	2.74683	1.41262	0.221239	0.525746	614.174	614.133	614.347	944.149	899.771	959.007	205	4	5	5	5	2	1	5	4	5	4	4	4	5	5	3	3	5	5	0	19	17017.5	9018.46	2423.23	6578.71	3540.28	10802.1	17194.5	3927.54	56547.9	17495.8	1426.38	35321.2	2155.69	63902.7	27962.7	22006.2	29507.6
733	M557T750	5.51653	-1.44059	0.22129	0.215673	557.09	556.969	557.105	749.663	729.035	760.164	12	1	3	1	0	0	0	0	0	0	0	1	1	1	0	0	0	0	1	0	2	1627.28	7019.64	408.394	17047.4	1426.88	587.876	685.862	2353.64	254.116	1108.9	1855.5	7346.77	2470.49	948.155	1376.52	1537	1766.85
734	M307T748	2.07471	-1.36242	0.22159	0.000155482	307.046	306.876	307.081	748.029	689.045	759.945	26	1	1	2	3	0	0	2	1	2	1	2	0	1	0	2	1	1	1	0	4	3703.93	1743.89	182.428	1246.98	1613.12	343.79	1935.07	253.311	714.505	845.632	8145.96	2999.9	2166	1209.71	3378.97	438.526	1939.34
735	M480T720	39.3069	1.44602	0.221637	0.0238109	480.159	480.006	480.245	720.434	660.962	761.74	213	4	5	5	5	4	3	5	2	4	3	2	4	4	5	4	4	3	4	0	21	36774.8	119265	2252.69	23898.6	3557.52	2.21927e+06	31608.4	34805.8	5977.44	5.00954e+06	25594.7	82586.8	6628.02	111318	2205.93	4.18674e+06	21591.8
736	M825T957_1	1.29793	1.32518	0.22175	1.22163e-10	825.008	824.891	825.104	957.12	931.246	958.611	12	1	0	0	3	0	0	0	1	2	0	1	0	0	1	0	0	0	0	0	3	778.983	922.18	356.748	495.258	879.246	543.121	1050.7	750.683	985.799	1124.72	1107.14	1485.04	1333.68	974.565	1229.11	821.399	738.385
737	M285T92	79.2099	1.44491	0.221993	0.253192	285.061	284.898	285.062	91.6285	84.094	100.095	36	0	1	0	1	0	1	0	1	0	3	0	1	0	2	0	2	0	1	0	12	2371.21	1954.21	369.929	1167.88	2162.25	635.388	443091	2304.4	188271	1394.32	1215.57	1406.45	946.882	764.87	1524.21	1802.04	484829
738	M669T656	1.31377	1.37261	0.222079	0.0315862	668.991	668.904	669.114	655.976	620.351	693.765	17	2	0	1	2	0	2	1	0	1	0	1	0	0	0	0	1	0	1	0	2	313.375	268.38	117.801	521.108	404.986	331.179	416.286	503.119	399.138	486.008	376.976	552.86	254.886	631.766	527.537	648.09	616.226
739	M307T646	1.69168	1.33073	0.222328	0.134063	307.046	307.027	307.152	645.845	627.226	651.727	84	3	3	3	4	3	2	4	2	5	4	3	3	1	4	0	2	5	2	0	10	32309.8	27245.7	784.691	21098.2	56.7712	10232.9	23258.3	37595.4	38098.1	28679.3	30502.3	64348.9	71553	6894.47	26564.3	23429.7	22740.8
740	M549T545	2.04939	1.35459	0.222418	6.02932e-07	549.218	549.083	549.246	545.135	540.269	564.129	48	3	3	3	3	1	0	2	3	0	2	2	0	4	3	2	2	2	0	0	5	9965.26	2726.36	380.227	2859.69	6212.95	499.064	15128.2	12005.1	14397.9	3352.48	4150.63	4847.04	3794.34	5936.36	4019.02	1405.89	4642.99
741	M771T727	1.86553	-1.36087	0.222673	4.40843e-08	771.178	771.075	771.209	726.74	719.432	770.621	45	3	2	3	1	0	0	5	2	3	2	0	0	2	3	3	0	0	1	0	10	19753.8	15554.6	1565.86	5095.81	13823.2	2241.97	6295.12	12211.7	3247.89	5910.74	10800.8	7452.33	3817.08	1204.48	11560.6	3253.28	1647.56
742	M421T479	1.51016	1.3238	0.222879	1.83699e-06	421.097	420.983	421.117	478.807	440.747	502.107	34	2	0	3	1	0	0	3	2	3	1	1	1	2	2	1	0	0	3	0	4	5172	3349.13	270.579	3557.85	1873.22	1935.53	5591.75	5936.56	4303.73	3711.03	4254.47	786.112	3445.77	1777.38	3167.27	4092.86	5550.4
743	M407T851	11.9616	1.44026	0.222899	0.0422052	407.183	407.109	407.187	851.029	837.245	914.42	108	5	4	3	3	0	2	5	2	5	5	2	2	1	4	3	1	2	2	0	14	2642.1	10321	438.113	8140.45	3353.5	36689.2	36251.5	8557.12	7485.5	208803	3406.12	12741.7	36356.5	4605.55	2040.17	185839	26458.4
744	M528T659	3.62299	1.39244	0.223242	0.134703	528.119	528	528.22	658.925	633.274	709.895	65	2	4	0	3	2	2	3	3	3	2	2	2	0	1	2	2	2	3	0	14	1142.76	157.439	670.882	5952.56	756.136	4991.63	719.684	8030.22	418.334	17286.9	1390.3	361.977	1267.01	543.44	1127.03	10084.7	651.658
745	M492T544	2.34179	1.36566	0.223246	0.159413	492.142	492.084	492.246	544.249	519.63	574.032	95	4	2	4	3	2	2	4	3	2	3	2	0	1	3	4	2	2	2	0	13	2047.9	6012.36	305.553	2248.38	1040.82	658.187	8353.19	11389.6	5770.36	1122.3	3939.26	1512.52	1292.79	1184.63	1900.65	3599.19	1645.25
746	M427T538	1.99999	1.33711	0.223604	0.380129	427.182	427.074	427.211	538.079	523.105	568.443	55	3	2	0	3	1	0	1	3	3	2	0	0	2	2	2	1	1	2	0	11	8560.05	10078.5	273.898	19250.1	2460.43	465.549	29685.4	15411.4	24223.8	11459.4	1920.06	3625.29	4564.24	2715.86	4285.91	2138.82	7426.64
747	M513T948_2	2.69731	1.40038	0.224102	0.230812	513.234	513.132	513.355	948.046	927.192	960.788	109	3	3	4	4	1	4	3	3	2	5	2	2	4	5	3	3	3	4	1	11	1002.33	5449.38	443.872	4025.6	6281.6	1951.16	5889.67	8593.34	24722	5245.06	5365.92	1988.55	31272.8	7313.39	2523.55	6007.81	5322.37
748	M695T948	1.61659	-1.36795	0.224303	1.64057e-06	695.162	695.149	695.236	948.402	918.096	953.216	67	3	3	4	4	1	0	3	2	4	4	2	0	1	3	3	1	2	2	0	11	9033.48	4213.44	1030.59	9380.77	8159.83	4218.47	2728.11	5028.29	5815.37	1892.04	16280.1	11160.4	11777.8	9743.82	16527.6	19746.8	2560.8
749	M483T891	2.26681	-1.33612	0.224315	0.000906145	483.186	483.023	483.189	890.89	857.508	910.917	43	2	2	2	1	0	1	1	1	0	0	2	2	2	2	2	3	2	1	0	6	319379	277610	6092.05	51401.9	315318	4947.43	38472.5	53944.1	75370.8	255091	528924	259485	394869	25431.3	344661	214756	21469.7
750	M183T348	2.14194	1.37297	0.224354	0.174079	183.03	183.029	183.127	348.444	303.829	379.528	152	3	2	4	4	3	3	5	2	4	2	4	3	3	4	2	3	3	2	0	16	1.30778e+06	1.38415e+06	7862.82	478987	1.68075e+06	863384	4.61746e+06	2.96051e+06	1.06648e+06	901002	2.17789e+06	294714	671044	80480.1	1.25055e+06	299121	2.17779e+06
751	M687T597	2.17005	-1.4017	0.224653	1.19291e-12	687.193	687.135	687.36	596.668	581.254	618.415	59	4	5	3	4	0	0	3	1	2	2	0	0	3	2	3	1	2	1	1	12	106485	10740.2	3346.38	78085.9	73727.8	11439.5	12936.3	39054.4	27697.5	34392.5	66992.4	5421.51	38345.2	63570.8	47093.5	12087.5	1728.22
752	M229T713	1.14577	1.31796	0.224684	1.55889e-14	229.129	229.049	229.208	712.949	702.16	713.499	4	0	0	0	0	0	0	0	0	0	1	0	0	0	0	0	0	0	0	2	1	100.322	139.931	100.89	139.173	126.724	142.589	122.89	165.862	154.049	110.136	104.706	72.8561	97.1989	151.31	98.6061	126.652	167.003
753	M478T486	1.82891	-1.35064	0.224929	7.64481e-09	478.071	478.025	478.098	485.706	482.401	495.98	20	2	1	2	0	0	1	3	0	0	0	0	0	3	0	1	0	0	0	1	3	8651.6	5656.51	629.849	13905.6	13932.3	1248.33	7249.38	8329.2	3760.06	2801.74	2900.25	4474.13	4419.72	3635.67	3946.07	2211.55	3430.1
754	M308T958	2.43829	-1.33971	0.225688	9.43361e-08	308.194	308.087	308.196	958.083	945.015	960.514	15	1	2	0	1	0	3	0	1	0	2	0	0	0	0	0	0	0	0	0	2	5464.8	10078.7	160.123	1770.06	11092.4	963.89	2220.16	7246.53	210.338	1074.68	1765.85	672.987	1541.64	459.933	992.236	528.637	171.591
755	M364T510	58.0383	1.4295	0.226072	0.0132756	364.125	364.068	364.169	509.604	496.927	518.649	30	0	2	1	1	0	2	0	0	1	1	0	1	0	1	0	0	0	2	0	13	464.987	835.653	101.029	603.327	419.931	39305.9	974.283	428.812	509.039	99520.5	419.486	1049.27	1327.54	485.645	692.645	205013	1053.27
756	M155T322	2.52992	-1.40232	0.226502	2.23534e-06	154.947	154.947	155.036	322.129	272.359	353.677	81	1	2	1	0	3	1	2	1	1	1	2	3	0	2	2	0	1	1	1	3	46271.6	262259	83945	55313.2	46261.9	306.017	46130.5	44637.6	47641.5	56567.3	53166.9	61499.5	51843.1	46600.2	22062.8	63744.2	53452.6
757	M605T487	1.68721	1.31017	0.226505	2.07097e-06	605.486	605.383	605.56	486.686	484.73	522.539	15	1	0	1	0	0	0	0	1	1	1	1	0	1	0	0	3	1	1	0	3	202.528	1207.28	233.048	1710.4	2443.96	918.622	2876.81	2762.61	2265.41	957.642	4970.44	3776.23	4802	2937.58	3607.39	1687.12	4087.26
758	M638T49_1	1.84112	1.3572	0.226816	8.06837e-10	637.561	637.381	637.61	48.536	8.094	125.263	147	4	4	5	5	1	2	5	4	5	2	4	4	2	4	3	4	5	5	2	18	8883.45	9895.31	624.889	5599.47	10608.8	1698.17	22183.8	21228.4	13909.6	6545.85	38302.6	21527.5	41340.1	7666.81	24492.4	23245.7	37476.9
759	M591T49	1.77614	1.31066	0.226926	4.62597e-06	591.157	591.012	591.233	49.282	38.397	102.152	91	4	2	3	5	2	0	4	3	2	4	0	0	3	5	4	4	2	3	0	16	6448.1	2188.42	175.117	11966	5071.75	426.144	13877.3	10760.2	11289.1	9559.37	2814.79	3405.56	3018.92	4537.29	1831.33	2550.72	3106.34
760	M939T592	2.23298	1.35742	0.227096	0.053392	939.102	939.094	939.24	591.688	577.931	607.952	16	1	0	1	1	1	1	3	0	0	1	2	1	0	0	1	0	0	1	0	2	339.744	1622.38	213.829	696.535	483.924	807.955	1153.78	3663.57	575.992	1293.5	1803.49	3224.59	1295.69	1038.49	2013.52	1033.35	951.486
761	M572T943	1.69811	1.31929	0.227116	0.000502462	572.222	572.148	572.364	943.015	917.644	961.129	139	4	5	5	5	0	1	5	4	5	5	4	4	4	4	4	5	5	5	0	19	44879.3	19515	1606.59	3525.71	52933.4	13743.9	48894.1	38578.7	49404	57329.2	43858.1	44196.4	42416.6	59016.8	32216.4	61616.3	45318.5
762	M365T947	1.27585	1.32538	0.227365	0.431932	364.93	364.815	364.997	946.831	894.446	956.145	23	0	3	1	1	1	0	2	1	3	1	0	2	0	0	0	1	0	2	0	2	1703.62	1110.01	547.903	961.28	1491.95	1084.68	1894.28	1482.42	1374.87	1582.52	1434.62	762.958	1307.23	3151.64	554.497	725.177	1150.58
763	M437T691	2.9471	1.38323	0.227989	0.0582088	437.11	437.053	437.24	691.056	668.488	750.946	91	3	3	4	4	3	2	5	3	2	1	3	0	4	3	2	2	2	2	0	12	17953.5	8715.26	955.529	1848.17	7166.57	3461.24	8576.88	36417.2	6404.83	53119	16046.6	1371.81	1793.26	996.987	3966.73	2844.46	2989.69
764	M561T629	2.08078	-1.36813	0.22807	8.2289e-08	561.255	561.252	561.285	629.161	613.35	661.604	13	0	3	0	0	0	1	2	1	1	1	0	0	1	1	0	1	0	0	0	0	10784.9	2990.39	1053.1	5387.88	14084.5	1063.44	3337.94	1916.44	3682.26	6484.43	1800.85	888.924	2367.11	1613.75	2639.73	1980.5	1504.59
765	M413T71	1.21964	1.3328	0.228129	0.0458416	412.991	412.878	412.997	71.469	49.132	98.857	11	0	0	0	0	0	2	0	0	0	1	1	0	1	0	0	0	1	0	0	2	192.234	222.442	167.459	259.711	177.356	349.877	216.364	175.578	262.957	238.282	383.415	220.391	262.393	154.62	294.476	206.886	118.849
766	M495T945	3.86835	1.40615	0.229173	0.0839853	495.234	495.128	495.319	944.7	917.85	961.057	264	4	5	5	5	4	3	5	4	5	5	4	4	3	5	5	2	4	5	0	20	5976.76	12748.8	1395.27	3413.23	6592.39	1589.61	2441.6	35353.3	65307.5	11847.8	11899.5	2199.27	6579.44	6407.66	15382.7	13193.3	3768.99
767	M784T852	1.21049	-1.30311	0.229604	0.00131968	783.689	783.507	783.745	851.959	832.303	870.594	8	0	0	0	1	0	0	0	0	0	2	0	0	0	0	0	0	0	3	0	1	476.191	559.341	735.531	492.15	497.799	581.507	296.582	555.173	492.807	354.833	607.324	562.451	556.827	461.637	449.171	423.59	463.15
768	M184T677	3.71767	1.39247	0.23014	0.26213	184.033	184.031	184.106	677.195	643.313	685.28	30	1	2	0	1	3	1	2	0	1	0	0	0	1	1	1	1	0	3	0	7	1678.55	639.674	158.114	4055.19	1432.08	513.648	10671.8	15527.8	1288.91	1603.96	3157.67	594.653	2326.88	15851.8	4551.45	2971.15	16061.1
769	M591T672	2.61172	-1.36708	0.230598	0.00979935	591.17	591.003	591.247	671.951	649.107	696.066	98	3	4	2	5	2	1	4	2	4	2	4	3	2	2	1	2	2	4	0	15	19696	27173.1	679.287	6181.69	4913.42	1111.63	7832.43	9240.92	3369.6	899.381	1411.96	16863.6	1603.04	6275.35	1987.21	10008.7	5024.38
770	M736T948	2.0337	1.34425	0.230643	6.11483e-08	736.34	736.288	736.486	947.712	916.734	957.721	125	2	3	5	5	0	2	4	4	5	4	4	4	3	4	4	4	5	5	0	18	1798.19	1242.86	361.949	4148.7	3627.01	989.252	4984.95	2768.88	10222.8	3768.27	14996.8	886.789	6871.92	3334.93	341.317	3794.74	20283.5
771	M633T952	1.18371	1.29707	0.23104	0.0180102	633.078	632.93	633.112	951.768	941.453	960.146	8	0	0	1	0	1	2	0	0	0	0	0	1	1	0	0	1	0	0	0	1	359.983	292.465	208.633	375.973	307.701	368.371	268.349	417.044	324.939	449.834	359.756	336.669	236.223	272.366	173.761	309.811	235.366
772	M494T47	2.17543	-1.34472	0.231307	0.000228622	494.012	494.003	494.2	47.0885	37.529	113.907	84	4	4	4	5	0	1	2	3	3	2	3	2	3	4	4	3	2	3	0	11	14815.3	5246.22	306.784	28569.9	20156.8	475.655	9026.72	11522.9	1403.18	9333.09	8217.2	3776.59	7374.38	3556.52	5532.04	2076.52	3713.04
773	M771T546	2.73389	-1.38418	0.231372	1.7217e-05	771.381	771.283	771.478	545.666	469.574	578.987	63	4	3	3	3	0	1	4	3	2	3	1	0	2	2	2	1	2	0	1	10	187917	69587.7	701.777	10265.5	143532	96.9246	47352.8	33558.3	47914.7	21779.4	22106.3	4482.11	7364	560.448	8789.43	5724.68	3268.94
774	M399T571	3.99206	1.40383	0.231504	0.00545627	399.093	398.897	399.096	570.614	539.312	575.941	24	1	2	1	3	0	0	2	2	1	1	0	0	2	0	2	1	0	0	0	2	1607.12	1980.7	182.613	2042.49	2153.24	1670.94	19619.6	2325.95	2749.59	5435.36	1585.12	1143.75	1462.4	114.593	1315.97	10363.7	3685.18
775	M131T47	2.07952	-1.36975	0.231552	0.524707	130.999	130.89	131.089	47.093	2.446	142.893	565	5	5	5	5	5	3	5	4	5	5	5	5	5	5	4	5	5	5	0	21	208113	78276.8	3730.74	58891.9	177532	8618.56	57175.3	46630.6	58886.3	81894.6	72116	79178.3	70026.9	87746.6	69408.4	70677.1	57103
776	M617T946	1.92993	1.30859	0.231593	0.0030934	617.26	617.133	617.374	945.77	895.23	956.737	168	5	3	5	5	1	1	4	4	5	4	4	4	4	5	4	4	4	4	0	19	41801.8	984.532	511.925	32083.7	33928.3	9853.05	66145.1	76385.9	20173.8	38403.2	32754.8	25392.4	29529.1	28176.1	21519.2	23755.6	40409.1
777	M582T550	2.08487	1.29745	0.23166	3.89317e-05	582.228	582.134	582.29	550.262	494.713	581.551	63	3	1	2	1	0	0	5	2	1	3	1	1	2	5	2	0	0	1	0	11	3264.52	20873.3	537.581	5259.37	3677.22	1457.31	16804.4	24517.2	20504.4	6793.24	6615.19	6341.08	2491.07	2715.35	6206.55	1422.05	4997.22
778	M263T92	6.54853	1.40295	0.231908	0.676727	262.821	262.82	262.941	91.615	66.815	93.961	31	0	1	1	1	1	3	1	0	0	0	0	1	1	2	1	0	1	1	0	8	127.327	179.242	598.767	488.239	1358.18	372.272	3445.35	95.4852	2195.48	11911.3	91514.8	9829.12	505.674	3236.12	243.883	194.691	1100.41
779	M580T582	4.01813	1.40284	0.232347	0.00238982	580.143	580.136	580.326	582.384	559.18	612.069	21	1	2	1	0	0	0	0	2	1	2	0	3	1	0	0	1	0	0	0	5	1375.43	1582.49	579.34	798.117	840.714	136.584	11427.1	798.397	1202.49	7233.66	797.032	3529.06	1595.37	808.824	830.365	4348.69	6812.06
780	M468T668	4.39023	1.3969	0.232574	1.52254e-07	468.123	468.042	468.219	667.594	638.355	709.345	91	1	3	3	2	1	3	3	2	2	4	2	1	1	3	2	4	0	3	1	19	6641.62	1387.73	701.668	7797.2	5163.91	2346.75	7810.06	12458.5	12509.2	60109.1	4539.73	1234.92	4320.85	4886.27	83607	80924.4	7869.62
781	M251T9	1.32552	1.37292	0.233046	0.491846	250.965	250.909	250.985	8.558	1.977	57.882	113	4	2	3	4	4	4	4	4	5	3	4	4	4	4	5	4	4	4	3	16	24775.4	19992	20947.4	22688.3	1857.9	25140.5	24094.8	19635.1	26134.1	24638	23581.7	18684.4	21291.8	20255.5	23051.2	16704.6	23737.6
782	M607T721	1.42067	1.33676	0.233129	0.00461952	606.921	606.763	606.998	721.307	702.753	752.58	8	0	1	0	0	0	2	0	0	0	0	1	0	0	1	0	0	1	0	0	2	352.596	318.201	170.255	420.924	375.449	408.065	377.019	343.655	837.98	359.52	406.124	446.014	444.325	638.731	373.915	381.665	511.871
783	M507T605	2.64055	-1.34299	0.233149	0.000564326	507.186	507.07	507.189	605.227	600.842	619.853	67	3	4	2	4	0	2	4	2	3	2	1	2	3	1	2	0	4	3	0	12	4614.87	26965.3	717.544	41349.2	14054.9	2822.73	3645.96	19221.6	4302.76	3220.46	1238.94	18684.3	11426.9	21030.4	9343.95	655.843	45075.1
784	M235T41	2.07781	1.30599	0.233186	0.00240191	235.046	234.921	235.12	40.999	1.534	72.578	133	3	2	4	5	3	3	5	4	4	3	3	3	3	5	2	4	3	4	0	16	729.941	7438.98	662.044	9219.87	1835.77	2878.47	13040.2	10635.1	14125.3	641.58	701.685	16149.9	13521.5	10104.2	7594.96	9381.96	14794.3
785	M412T790	4.74607	1.38541	0.233508	0.0131885	412.2	412.133	412.326	789.612	751.025	831.267	33	3	3	0	2	1	0	1	1	2	3	0	0	1	2	3	1	0	0	1	3	4275.27	1367.62	27.2597	191.981	1575.65	368.677	2620.81	9666.14	21430.7	1213.88	2977.16	439.998	432.51	204.776	1397.13	646.146	1513.32
786	M704T530	1.12766	1.28871	0.233582	0.236601	704.094	704.025	704.248	530.067	498.526	533.194	5	0	0	0	0	0	2	0	1	0	0	0	0	0	1	0	0	0	0	1	0	326.295	321.03	238.035	363.758	350.408	329.402	318.702	443.022	334.751	377.852	321.96	408.056	263.203	362.269	278.6	323.274	256.978
787	M450T690	1.89393	-1.31959	0.233704	0.00168916	450.112	450.103	450.235	689.543	660.375	715.999	97	4	4	4	3	2	1	4	2	4	4	1	4	1	2	4	3	3	2	0	12	7767.42	2387.85	289.524	8555.02	7997.75	1860.03	734.088	2600.11	2807.46	6253.13	4614.72	7232.7	8712.32	2202.65	2987.53	3671.77	1477.78
788	M438T405	1.21437	1.34554	0.233836	0.0052772	437.864	437.797	437.948	404.945	390.814	417.847	4	0	0	0	0	0	0	0	0	0	0	0	0	0	0	0	0	0	0	2	2	209.457	178.593	236.719	186.16	174.703	332.779	195.553	166.727	271.56	230.303	160.941	216.698	169.675	166.593	160.713	247.169	230.398
789	M96T44	1.33863	-1.31268	0.234119	5.20688e-08	96.0456	95.9794	96.0459	43.608	4.801	74.732	41	1	2	1	0	3	2	1	0	2	2	1	4	0	2	0	0	3	2	0	9	3641.24	4228.01	3030.78	5249.85	3493.79	756.891	2810.48	4518.55	2578.17	4010.39	3657.95	4778.43	3545.88	2098.08	3999.11	7061.64	4845.37
790	M470T810	2.58926	-1.31278	0.234239	0.0163663	470.121	470.054	470.224	810.141	777.525	852.191	89	2	3	3	2	1	0	5	2	3	2	0	3	3	3	3	1	4	3	0	13	33309.9	16440.4	491.06	3351.96	33050.5	1332.52	475.524	22470.3	6250.66	2933.81	2398.26	23036.6	1148.57	3867.54	5318.55	2571.63	861.718
791	M399T613	2.88273	-1.36239	0.234335	0.000868488	399.13	399.128	399.354	612.682	583.984	628.016	96	3	5	2	3	2	3	4	2	3	2	2	2	3	2	3	3	5	4	1	15	6528.01	37383.9	767.412	43248.2	7741.49	2880.68	3436.55	739.435	12683.6	13446.7	9024.86	48707.7	8695.28	9128.52	5219.78	74778.8	11145.2
792	M295T102	1.70131	1.29515	0.234561	1.24582e-05	295.14	295.128	295.141	101.774	78.51	117.356	21	0	1	0	2	0	0	1	1	1	0	2	1	0	0	0	0	1	4	0	3	8833.75	7998.32	586.772	1855.12	7627.43	3631.31	10773.9	17272.2	8183.61	5906.48	3484.49	6823.39	3542.75	2392.32	4212.35	5947.24	6022.78
793	M378T943	2.08055	-1.32566	0.234592	0.00114022	378.294	378.274	378.295	942.559	940.906	953.312	15	0	1	2	1	0	0	3	0	1	0	1	0	0	1	1	0	0	0	0	3	2162.23	3455.84	338.872	6235.5	1868.75	420.475	2731.45	1410.11	146.467	2049.89	1442.75	2742.07	8115.08	3588.06	348.749	1244.12	1046.37
794	M341T716	3.66347	1.38732	0.234832	0.00928407	341.139	341.064	341.16	715.754	712.117	757.722	43	3	1	1	4	0	0	2	3	1	3	4	1	1	2	2	1	1	0	0	6	657.571	1705.46	178.715	1294.44	852.768	393.066	10418.3	1987.63	1846.67	2532.19	1838.84	3301.36	1326.99	3823.58	2105.87	2538.15	19329.6
795	M631T876	14.1269	1.39601	0.235157	0.268495	631.167	631.058	631.242	875.63	857.874	907.743	30	0	1	1	2	0	0	3	1	2	0	1	2	2	2	0	0	0	2	0	7	5857.48	3842.25	1805.09	3660.53	5902.15	71498.5	4710.2	6279.54	5622.66	209508	4380.42	3431.51	240.065	3145.98	5560.08	528973	3973.04
796	M261T49	3.29045	1.36758	0.235164	0.0357675	261.007	260.897	261.109	48.614	5.08	79.158	73	3	5	1	1	3	2	3	2	1	3	2	2	3	2	1	1	3	1	0	11	167.868	853.944	4361.69	1782.14	1296.62	1192.83	1219.2	5002.84	16080.8	4349.03	1722.93	1169.08	1078.46	1240.51	1159.57	988.043	1147.15
797	M480T947	1.58557	-1.32184	0.235896	1.58685e-10	479.61	479.408	479.613	946.923	944.905	952.907	11	1	0	3	0	0	0	1	0	2	1	0	0	0	0	1	0	0	0	1	1	945.156	1260.52	84.3671	1449.12	919.843	334.237	332.008	843.991	844.717	583.428	907.951	1090.05	1035.95	351.914	632.271	336.068	359.822
798	M211T612	1.84404	1.28198	0.236146	6.9589e-05	211.061	210.93	211.098	612.019	601.405	616.262	36	3	1	2	0	0	0	4	2	3	3	0	0	3	1	1	1	1	1	0	8	10994.6	2724.12	1178.89	3218.68	2042.86	3720.32	2503.79	11251.5	7237.54	12461	5659.59	922.962	7768.77	4128.14	3477.99	5081.48	780.29
799	M841T953	1.63223	-1.34792	0.236354	3.6642e-08	841.199	841.191	841.346	952.775	912.852	956.482	107	3	5	4	5	0	0	5	4	4	5	3	3	3	2	4	4	4	3	0	16	40602.2	37107.4	3536.5	21562.4	52134.1	10151	25017.6	22433.9	14191.2	23133.1	25779	43193.1	28783.4	24381.4	31513.1	32937.3	16729.5
800	M231T46	1.79944	-1.34829	0.236466	0.0316234	231.032	230.944	231.089	46.249	31.077	71.896	91	2	3	3	2	3	3	3	2	2	4	4	2	3	3	2	3	3	2	0	14	1023.29	1095.16	5661.22	2634.37	3170.72	1769.32	2125.12	1990.59	667.735	996.649	3291.41	1442.02	2358.39	2081.93	860.511	2405.17	1429.3
801	M285T490	2.40476	1.29167	0.236484	0.00209784	285.134	285.039	285.171	489.654	470.247	529.309	24	1	2	0	0	0	0	2	1	1	1	0	0	2	3	1	1	0	0	0	4	370.746	3978.42	107.97	9114.11	325.333	376.651	7975.66	2559.56	7937.34	14568.7	186.808	1256.62	230.862	1578.91	160.105	924.805	323.901
802	M623T700	1.5053	-1.37489	0.236612	0.015287	623.161	623.007	623.239	700.39	652.329	725.697	49	2	1	0	3	3	2	2	2	0	0	4	2	1	1	2	2	3	1	0	7	1403.84	781.259	885.447	2412.48	879.143	807.543	1002.6	886.328	649.128	880.91	839.41	599.519	619.083	777.35	750.632	841.295	2543.85
803	M757T665	1.29839	1.2914	0.236616	1.47102e-06	757.061	756.916	757.122	664.574	633.777	696.26	11	2	0	0	0	0	1	0	0	0	3	0	1	0	1	0	0	0	1	1	0	355.51	356.666	124.992	166.162	341.343	254.475	294.369	454.329	398.697	344.035	312.034	223.725	346.723	321.482	277.124	319.922	373.262
804	M341T47	4.2167	-1.36	0.236761	0.631058	341.246	341.13	341.358	47.398	46.15	53.804	92	2	4	5	3	0	0	4	3	2	2	2	3	3	1	2	2	4	4	0	12	2.88259e+06	338837	117714	3.17343e+06	16215.7	1.04905e+06	1691.2	261244	235762	573.86	314439	297395	272809	221189	256989	209613	205471
805	M369T804	1.911	-1.30485	0.236814	3.51735e-05	369.192	369.146	369.348	803.99	771.819	833.077	67	2	2	3	5	0	1	4	2	3	0	3	1	3	3	2	1	2	3	1	14	18101.1	24537.4	1382.1	6377.51	14996.9	2176.98	3911.23	15792.1	4873.68	7466.26	1045.74	16394.1	23411.8	4526.91	6104.35	3217.54	2716.72
806	M483T9	1.10957	1.32031	0.236907	0.982704	482.959	482.799	482.96	8.585	5.145	9.05	25	1	1	0	1	0	3	1	0	1	0	1	1	1	2	0	1	2	2	1	6	4107.48	3953.86	3356.69	3905.6	3592	4884.4	3797.77	3354.86	4707.09	4244.05	4019.79	3395.21	3846.52	3305.97	3771.45	3719.23	4357.4
807	M500T51	2.69712	1.31898	0.236923	2.96369e-06	500.016	500.006	500.198	50.64	25.014	104.898	118	4	4	4	5	3	3	2	2	5	3	5	4	1	2	3	4	5	4	0	17	432.222	14152.1	631.555	10267.9	521.522	358.067	36248.5	13001.6	7582.22	12948.9	49027.6	31243.5	88492.3	29469.2	26917.9	57728.3	78719
808	M636T565	2.08219	1.31452	0.237254	0.0836636	636.092	636.029	636.239	565.201	543.104	588.537	32	3	3	0	0	0	1	1	0	1	0	0	1	3	1	2	1	1	2	0	6	32139	38191.4	1756.76	24659.7	3363.72	5469.24	92863.2	50998.7	32089.7	27028	46583.1	39192.1	29017.6	49039.2	35115.6	30690.2	64013.8
809	M502T610	2.39097	-1.36823	0.237285	0.00492488	502.175	502.016	502.248	609.884	552.218	636.447	99	3	3	4	3	3	2	5	3	3	3	4	1	3	2	3	3	3	2	0	15	18012	5728.05	707.218	3361.89	20474.2	5348.16	5866.48	3247.37	4704.78	1027.29	9693.65	2147.19	311.481	2740.93	1512.53	14659.1	4146.59
810	M545T662	7.1166	1.38636	0.23736	0.000246211	544.551	544.392	544.554	662.419	619.646	683.748	33	2	0	1	0	1	1	0	1	1	1	2	0	2	1	0	0	2	3	0	8	1276.52	1474.04	286.718	375.033	783.012	782.794	3950.86	20516.6	982.598	3623.55	4856	1716.52	2135.5	14236.2	6192.23	12052.4	13526.7
811	M478T791	1.6246	1.27676	0.237541	0.0997104	478.107	478	478.24	791.094	743.898	836.289	216	4	5	4	5	5	3	5	4	5	5	5	5	5	5	4	3	5	5	0	20	1.41266e+06	515214	221969	2.83634e+06	2.73459e+06	896642	3.24669e+06	2.69183e+06	3.87539e+06	1.83263e+06	3.1191e+06	563217	2.17753e+06	3.14871e+06	2.94904e+06	1.73434e+06	846560
812	M520T891	1.91816	-1.34311	0.237791	0.0189371	520.169	520.164	520.345	890.968	848.583	906.368	28	0	2	3	0	0	0	0	1	1	0	2	0	2	2	1	0	2	1	0	5	4468.74	5403.87	267.467	985.119	3667.75	884.154	871.399	1238.64	2244.15	2473.73	2181.23	728.267	3382.34	622.069	3993.73	2754.51	992.424
813	M1000T343	1.51288	-1.29609	0.237833	0.000576589	1000.27	1000.24	1000.31	343.252	334.651	351.852	2	0	0	0	0	0	0	0	0	0	0	0	0	0	0	0	0	0	0	2	0	38.1066	77.9134	97.9063	74.8	22.6544	53.3633	18.3389	64.7519	43.9446	25.4215	45.2174	67.6931	67.4623	55.5344	31.7617	69.6563	25.3989
814	M580T945	1.87856	1.31623	0.237917	0.0011878	580.299	580.15	580.343	944.539	921.1	958.492	102	5	4	3	3	2	1	5	4	4	4	3	0	3	3	3	3	2	0	0	14	9115.36	3967.23	605.914	5839.77	4261.66	3989.32	9566.43	19421.4	3656.75	8056.88	11191.7	4420.54	3112.78	5272.82	6065.14	2328.5	11360.1
815	M492T23	1.26776	1.31544	0.237988	1.25374e-05	491.845	491.781	491.872	23.496	3.809	70.893	13	1	0	2	0	0	2	0	1	1	0	1	0	0	0	1	0	0	1	0	2	1247.02	1152.06	287.373	1291.93	1271.1	1447.76	1545.41	1158.98	1443.02	1059.95	1141.3	1568	186.702	1327.54	141.062	1300.06	1471.21
816	M475T631	1.89531	-1.28111	0.238078	0.000297404	475.159	475.031	475.22	631.392	598.544	679.946	101	4	4	3	3	2	1	5	3	3	3	2	3	3	2	2	1	3	2	1	13	18737.6	12890.6	482.056	8322.41	10983	1501.39	2739.67	14457.2	3279.82	5149.77	3170.04	801.753	3395.04	1763.93	942.38	4640.71	4564.37
817	M607T793	1.84845	1.28185	0.238157	0.01416	607.062	607.058	607.244	792.624	764.111	847.475	61	1	3	1	3	3	3	3	2	2	2	3	4	2	2	3	1	2	2	0	8	23381.4	3534.14	767.798	15297.8	442.736	3001.36	16355.2	23723.3	19554.1	17633	17912.4	3414.98	19796.2	17734.3	20869.2	12232.6	30240.7
818	M554T648	3.65996	1.37638	0.238176	0.0272053	554.189	554.003	554.232	647.855	611.875	659.495	69	3	3	2	2	2	3	2	2	2	2	2	3	4	2	2	3	3	1	0	9	3540.11	1467.28	588.361	1995.9	3815.35	186.242	1832.16	8388.11	6591.12	24751.6	2933.16	750.47	2867.25	2488.72	856.893	10469.5	2311.77
819	M435T50	2.31298	-1.29738	0.238206	0.000211174	435.114	435.049	435.185	49.921	39.638	73.763	56	2	3	3	1	0	2	4	4	4	2	2	0	3	4	3	0	1	0	0	8	32564.1	7714.98	249.425	15216	34647.9	423.387	7671.9	22853.1	557.424	7574.68	8514.14	2291.15	4452.08	2845.97	13061.2	6365.39	3034.82
820	M672T752	1.91357	-1.30315	0.238482	1.55455e-10	672.258	672.255	672.485	751.96	732.386	801.069	42	3	2	1	2	1	0	2	2	3	1	0	2	2	1	0	0	2	1	0	7	43345.6	35380.2	956.091	51467.1	88462.9	1752.25	38654.6	17418	43146.9	13793.7	21521.8	10771.1	11966.1	17133.3	16423.4	192.343	13918.9
821	M665T776	1.71251	1.27379	0.238507	0.0163047	665.091	664.996	665.096	775.656	751.965	783.604	113	5	4	4	5	1	2	4	4	5	2	3	4	3	5	3	4	2	5	0	20	184389	50088.6	4680.29	305462	128624	51435.2	329907	318142	290243	163210	140115	17460.3	125062	238307	105057	115856	384112
822	M349T944	1.6335	1.27391	0.238636	0.000183336	349.186	349.003	349.204	944.276	940.731	960.043	47	2	3	3	3	0	2	3	3	3	2	0	1	0	2	3	0	1	0	0	5	1805.16	4172.32	159.095	2148.89	979.402	1146.66	3851.1	2453.3	4843.98	2839.18	1710.31	2220.11	162.554	1040.33	434.499	2944.21	457.309
823	M581T47	2.32551	1.35855	0.238751	0.00409143	580.501	580.492	580.579	46.6585	35.688	79.975	12	0	1	0	1	0	2	0	0	0	1	1	0	2	0	0	0	0	0	0	3	591.831	304.959	292.951	758.168	1010.61	900.825	3574.07	1061.22	404.191	939.755	599.225	334.254	352.689	631.702	805.502	459.254	569.866
824	M588T46_2	1.74105	-1.27994	0.238893	2.75479e-05	588.489	588.445	588.576	45.667	7.589	83.085	29	3	1	4	1	2	1	1	0	3	0	1	0	0	0	2	1	0	0	0	7	11355.7	6483.23	292.265	10085.7	11000.8	1338.27	6946.45	8174.97	5867.38	198.229	11499.3	3760.01	7110.93	129.22	9058.85	4837.71	4416.07
825	M155T923	1.14126	1.27278	0.239012	0.309213	154.947	154.947	154.998	923.448	899.345	956.629	64	0	1	4	2	0	0	2	2	2	2	1	1	1	1	1	0	1	2	0	7	62315.6	42852.4	56798.2	51798	67457.6	78556.2	67143.7	52755.2	66451	56042.4	95361.4	23911.7	53080.7	281008	43894.4	53387.3	20675.1
826	M643T654	1.69269	1.3055	0.239016	0.412914	643.024	643.017	643.23	654.207	600.652	698.575	72	2	0	1	2	1	2	2	3	3	2	4	2	2	5	3	3	5	4	0	11	6897.79	1022.09	513.791	641.565	4722.26	2022.64	5288.91	4986.99	5967.24	5089.09	346.882	1353.3	3319.07	6853.83	6554.09	5541.75	5531.34
827	M515T49	1.62036	1.30878	0.239121	3.0867e-08	515.126	515.017	515.221	48.795	39.44	73.723	223	5	5	4	5	2	3	5	4	4	5	5	4	4	5	4	5	5	5	1	21	3498.71	18707.6	1647.48	6790.54	5004.23	10900.5	7922.55	16926	12315.3	9698.92	1605	21596.8	19622.1	15073.7	15368.5	20816.8	16221.9
828	M477T650	1.25735	1.31641	0.239264	9.65566e-11	476.543	476.542	476.545	650.412	649.863	650.855	5	0	0	0	0	2	2	0	0	0	0	0	0	0	0	0	0	0	0	0	1	423.796	341.444	110.845	450.804	368.212	322.074	484.348	436.118	432.898	455.903	380.155	347.494	428.289	570.466	546.722	511.27	429.234
829	M807T850	1.6676	-1.27759	0.239341	7.06439e-06	807.155	807.151	807.274	849.76	839.895	858.341	21	1	3	0	1	0	0	2	0	2	0	1	0	1	2	2	0	0	0	0	4	6090.08	3809.91	715.501	2935.85	4951.99	208.069	1426.55	4175.86	3433.38	1851.94	6876.53	3170.65	6659.09	1622.77	3760.78	2264.58	2100.26
830	M506T46	1.43509	1.28128	0.23943	5.54608e-05	506.18	506.142	506.353	46.129	17.535	69.404	36	3	1	2	1	0	0	4	3	1	3	2	0	2	1	0	2	2	1	0	5	3493.73	2826.86	738.893	3496.95	4068.89	1386.4	6249.89	3981.53	5101.89	4268.97	2989.71	3783.5	2281.11	3150.41	3845.92	3701.29	3911.36
831	M601T396	1.94553	1.29215	0.23956	0.0248055	601.133	601.13	601.351	395.586	388.481	411.994	28	2	1	2	1	0	0	2	1	0	3	0	0	1	0	3	0	2	2	1	5	5468.51	5276.96	787.874	157.502	2737.45	557.838	11138.4	3588.81	7719.7	5065.88	2127.38	11503.3	10584.4	2640.53	3666.73	5582.96	10974
832	M223T959	1.76601	-1.30063	0.239925	4.28502e-06	223.134	223.027	223.173	959.408	943.727	961.125	79	4	1	3	3	2	2	3	0	3	4	3	3	0	2	3	4	3	1	0	16	76077.1	50176.2	647.094	47888.6	93665.6	4384.14	23415.9	53135	44429.2	26647.8	17439.4	22481.8	36282.3	6287.49	23816.9	14760.5	27296.3
833	M537T945	1.98437	-1.37488	0.23996	1.94791e-05	537.214	537.124	537.364	944.92	911.777	961.191	364	4	5	5	5	2	2	5	4	5	5	4	4	4	5	3	5	5	5	0	21	50799.2	17589.3	1433.76	18935.5	54580.3	13956.7	10903.9	15464.2	15274.7	16634.1	34081.2	19225.1	22892.6	21124.6	37962.9	4460.19	12963.9
834	M519T730	2.258	1.30719	0.240171	0.645926	519.116	519.007	519.247	729.601	698.281	757.945	154	4	3	5	4	4	3	4	3	3	4	4	4	1	3	4	2	2	3	0	18	4800.71	6683.96	1208.54	18364.3	3836.14	1973.78	28572.6	27237.4	20075.7	930.445	4735.41	11295.2	109196	3679.56	1343.13	2338.87	31366.5
835	M301T155	189.939	1.37772	0.240347	0.0536339	301.056	300.999	301.08	155.09	140.013	176.013	45	0	1	0	1	0	1	0	0	1	2	0	3	1	0	0	1	0	2	0	10	807.375	1634.4	129.878	1026.15	942.778	281.848	640709	677.873	220098	667.67	478.67	720.459	690.811	720.126	628.012	653.342	268651
836	M448T297	2.19029	-1.34568	0.240569	0.0357827	448.06	448.009	448.243	296.652	261.286	309.961	54	2	0	3	1	0	1	3	2	2	1	2	2	0	3	2	3	1	0	0	10	165243	358070	1458.82	574476	164637	39514.5	94759.7	99070.9	206628	137065	70889.7	53352.6	90026.3	21734.4	98488.6	92177	60951.2
837	M463T546	2.58386	1.32651	0.240711	0.00688501	463.124	463.037	463.22	545.518	525.827	569.607	107	4	5	2	4	1	2	4	4	4	3	2	2	4	2	4	2	1	2	0	14	5544.64	13641.1	840.671	8819.76	505.815	560.118	1924.4	18232.9	36334.9	18788.9	6646.64	19525.6	2925.4	5767.08	9063.06	6634.93	6361.94
838	M619T877	2.51078	-1.3572	0.240769	0.00212468	619.089	619.044	619.243	876.903	843.952	889.496	38	2	2	3	0	0	1	1	3	3	1	1	0	2	0	1	1	1	1	0	5	3198.62	3007.44	897.54	13920	5181.2	1115.17	2039.12	3878.25	1998.24	1406.16	8812.19	9102.42	4889.81	1944.24	2132.82	642.9	2913.32
839	M327T41	2.25077	1.36431	0.240798	0.000405973	326.934	326.854	326.988	40.821	1.51	65.268	32	0	1	2	1	1	0	2	2	1	0	3	1	1	1	0	0	2	1	1	6	473.781	1226.76	1256.84	911.8	911.565	675.824	1371.53	2117.5	1112.28	5483.23	482.999	959.84	2640.84	1254.19	1165.63	1836.09	1337.28
840	M562T605	5.32583	1.37107	0.240868	0.0980319	562.178	562.175	562.285	605.41	598.584	642.298	51	3	3	1	4	0	2	3	4	1	1	0	1	0	2	0	1	1	2	0	10	1859.96	3578.11	399.308	850.251	1803.26	3559.4	10356.1	1164.51	899.453	29241.5	1557.37	2970.78	953.504	1560.08	892.307	1473.2	11334.2
841	M481T947_2	2.7729	-1.36508	0.240886	0.000364178	481.285	481.26	481.396	946.995	888.884	961.042	40	3	1	4	0	1	1	3	3	3	0	0	1	2	1	1	1	1	1	0	6	29001.4	16799	1027.94	3524.05	5782.79	1689.5	4898.63	6188.3	4730.29	2737.48	24552.1	18042.9	3031.75	2575.78	16918.4	1859.08	1737.58
842	M471T47	1.91066	1.28265	0.241035	9.9409e-05	471.076	471.006	471.235	47.316	8.093	79.068	271	4	5	5	5	4	3	5	4	5	5	5	3	4	5	4	4	5	5	0	21	417068	578.547	5757.15	15355.8	507990	79689.3	462323	402957	492046	371900	673931	610000	672540	597643	591838	645577	543320
843	M371T885	2.53152	1.34746	0.241133	0.00087638	371.207	371.133	371.349	885.4	879.789	906.984	23	0	1	1	1	1	0	0	0	3	0	1	1	0	1	2	2	0	2	0	6	6080.49	9631.28	632.137	4748.36	4247.76	2141.75	23160.8	28547.4	945.934	9353.09	1893.34	6170.83	16012.1	2737.64	1167.87	5191.72	12376.1
844	M441T818	9.66746	-1.36772	0.241196	0.972367	441.107	441.079	441.21	818.472	801.906	863.523	54	1	2	3	2	1	0	3	1	2	1	2	1	2	3	3	2	4	2	0	10	41376.9	221694	1034.82	565.027	50166.3	1124.91	1704.5	26911.7	1152.51	1673.04	36267.8	215876	3884.07	2073.65	44030.3	5050.31	136.773
845	M379T8	1.10949	-1.2805	0.241361	0.000521301	378.918	378.864	378.955	8.092	7.576	17.427	31	1	1	2	0	2	1	2	2	0	1	2	3	0	1	1	2	0	2	1	5	14044.7	17271.6	15098.5	16629.5	14079.8	16497.8	14834.6	10816.6	14767.3	12597	17123.7	16111.1	13223.4	13158.4	1409.91	16379.7	17449
846	M639T260	1.07872	-1.28761	0.241682	8.69469e-07	638.783	638.684	638.867	259.99	226.812	305.784	10	0	0	0	1	0	0	0	0	1	0	0	0	2	1	1	1	0	0	2	1	411.898	478.943	459.148	424.412	421.716	470.628	370.687	389.999	443.773	360.769	456.909	526.584	370.9	432.3	431.308	526.635	478.751
847	M496T782	1.81664	1.27333	0.241719	0.000634748	496.155	496.104	496.239	782.491	761.403	785.91	37	2	4	3	0	0	0	1	2	1	3	2	2	1	0	0	1	1	3	0	6	1206.85	622.239	150.51	3149.96	1666.39	486.425	1044.58	3509.5	3763.69	3541.62	10631.4	1000.66	6245.12	38376.4	4316.91	4285.04	5259.9
848	M333T949	1.89751	-1.3419	0.2419	0.0199221	333.133	333.025	333.208	949.149	943.352	960.607	27	2	1	4	1	0	2	1	0	1	2	0	2	0	0	0	0	0	2	0	6	1836.9	515.767	196.062	1930.58	734.255	301.488	357.064	797.049	560.751	731.235	1553.86	288.722	681.912	1218.51	959.202	980.253	1070.11
849	M294T607	1.33881	-1.29502	0.241958	3.31305e-12	294.182	294.182	294.182	606.867	606.607	607.127	2	0	0	0	0	0	0	0	0	0	0	0	0	0	0	0	0	0	0	2	0	81.7512	42.4035	40.9238	95.1763	94.8289	33.5221	59.8185	48.4183	50.2799	73.1843	36.4107	50.2253	45.228	34.2223	96.5916	42.6313	32.7458
850	M533T841	2.00332	1.28384	0.242473	0.0601813	533.187	533.126	533.294	841.479	808.211	865.016	86	3	5	3	4	1	0	5	2	3	2	2	3	2	4	3	4	2	2	0	10	562.294	72196.7	1281.59	59422.6	77423.7	2351.02	84106	179602	80647.3	75767.2	39640.2	27826.9	123568	54862.7	52761.6	54140.1	33191.7
851	M359T952	4.07794	1.3596	0.242716	0.02158	359.15	359.139	359.369	951.793	929.134	960.745	122	3	5	2	4	2	2	4	2	2	5	2	2	3	5	1	3	3	5	0	16	4411.32	3183.89	419.446	1005.6	5472.12	2015.93	6265.02	5187.28	8158.64	37472.2	3354.95	3846.09	3042.45	3794.33	2610.06	13536.8	1498.36
852	M45T952	1.39148	1.27278	0.242956	1.87128e-07	44.9991	44.9987	45.0826	952.295	935.636	961.137	133	1	1	2	2	2	1	1	3	1	2	4	2	2	3	3	2	2	2	1	9	286029	292272	260112	312880	269.501	480440	299529	283027	259454	279931	283240	239848	763656	437893	224457	307898	236619
853	M221T586	2.35616	-1.32199	0.243257	3.83409e-05	221.046	220.928	221.119	585.508	563.641	600.047	27	2	1	1	0	0	0	3	0	1	2	0	0	1	2	1	2	0	0	0	6	10222.8	1911.17	500.366	2505.43	6797.45	615.571	1984.91	1555	896.539	4258.52	1980.67	874.061	4139.35	700.502	1063.62	816.06	1179.58
854	M377T943	2.41721	-1.33881	0.243303	0.00710741	377.291	377.271	377.359	942.548	931.611	960.184	67	3	4	4	3	1	0	4	3	2	4	3	0	2	2	2	1	1	4	1	13	7307.69	16563.8	524.393	31629	7505.36	1320.24	5716.41	5475.09	10097.1	3673.64	10756.3	17175.2	30192.8	8840.66	676.837	5411.27	7651.99
855	M491T13	1.0274	-1.25943	0.243391	0.378087	490.899	490.806	490.926	12.634	11.971	38.519	23	0	1	0	1	1	2	2	2	1	1	0	0	0	1	1	1	1	0	1	5	8171.76	7885.89	8502.1	8045.06	7808.99	7904.61	7835.72	8273.24	7529.21	7793.25	7558.25	7582.77	8341.05	8263.76	8070.9	8419.65	8045.23
856	M787T638	2.51273	1.28703	0.243443	0.000297779	787.1	787.097	787.187	638.241	606.908	668.52	98	5	2	2	2	2	3	3	4	4	4	3	4	1	3	4	3	4	4	0	18	1441.15	69319.1	486.167	95435	6772.21	20766.5	139052	201919	34344.7	39759.6	144409	162989	50792.3	145023	136622	151514	212774
857	M435T499	3.87457	1.33796	0.243566	0.00216977	435.223	435.057	435.225	499.298	454.701	517.636	86	2	5	3	1	0	0	5	3	3	2	2	3	3	3	3	2	3	4	0	14	9479.02	29835.9	1514.65	71426.8	4418.1	1984.99	147406	15551.9	254392	32729.2	3226.01	38053.4	19084.9	8128.17	2874.52	15251.8	75316.6
858	M443T46	1.82846	-1.32492	0.243595	0.00355625	442.975	442.896	442.997	45.8065	38.371	73.735	30	1	1	2	0	2	3	2	1	0	1	1	0	0	1	0	0	1	1	0	8	1561.48	935.063	2030.61	4944.23	1484.51	403.789	1197.74	1863.52	1077.91	1448.91	6732.21	1272.58	1350.29	1479.84	7688.91	1005.29	1132.34
859	M511T465	2.06703	-1.25819	0.243875	1.50527e-09	511.145	511.073	511.23	465.018	456.231	481.314	25	0	3	1	0	1	0	2	1	0	1	1	0	2	3	3	1	0	0	0	1	46442.7	24676.5	1055.39	27007.4	42561.4	8209.67	12923.8	46054.1	907.254	478.61	24318.1	303.812	16068.7	4541.77	15556	12852.9	6198.18
860	M329T699	1.96159	1.27083	0.243901	1.00076e-05	329.139	329.065	329.162	698.556	666.46	736.303	102	4	2	5	3	1	2	4	3	2	2	2	2	2	1	1	3	2	3	0	16	23684.1	9861.06	776.969	17612.7	939.497	2317.17	35743.3	13712.3	36001.1	15944.2	19414.3	320.284	5154.16	2399.92	6691	12798.2	7169.02
861	M868T951	1.56901	-1.25796	0.243962	9.49351e-13	868.101	867.943	868.102	950.664	938.005	950.698	3	0	0	0	0	0	2	0	0	0	0	0	0	0	0	0	1	0	0	0	0	217.491	75.3409	169.061	129.297	82.2729	165.845	33.2829	85.5537	128.345	16.2031	176.119	68.4019	32.5573	134.892	13.2164	89.8781	88.0452
862	M97T47	1.81933	1.28142	0.244098	0.30318	97.0296	97.0037	97.0663	47.111	38.342	73.273	39	2	0	0	2	2	2	1	1	1	1	2	2	2	2	1	1	2	1	0	9	589.606	19221.1	2726.07	31692.3	1656.38	7042.02	18376.2	26057.6	23865	26333.2	13567.3	18391.9	19539.5	18312.8	21127.4	18795.9	19033.7
863	M163T169	1.57713	-1.26961	0.244578	1.8018e-07	163.04	162.968	163.063	168.913	122.61	195.405	86	1	2	5	2	2	1	3	0	4	1	3	5	0	3	2	2	3	2	1	13	177272	255113	24383.6	148221	202142	130496	147204	20097.8	62026.5	151947	487330	801298	1.23898e+06	479830	1.80461e+06	814660	414535
864	M668T671	1.22182	1.33669	0.244756	0.0927633	668.029	667.964	668.109	671.437	659.165	674.638	4	1	0	0	0	0	0	0	0	0	0	0	0	0	0	0	0	0	0	2	1	487.117	325.575	248.164	612.713	602.741	601.163	593.695	501.549	549.325	535.506	454.267	562.297	510.996	662.582	446.318	601.701	714.085
865	M523T414	1.84014	-1.26438	0.244874	0.00134865	523.145	523.004	523.183	413.838	354.782	436.168	63	4	5	2	3	0	0	4	3	3	3	1	2	3	2	1	1	1	2	0	11	39159.7	34385.6	423.541	62810.6	33935.4	17245.4	3615.44	23277.3	5051.63	43582.9	25905.2	7148.69	6194.46	21498.6	30983	10399.6	21963.6
866	M578T943	9.79542	1.35911	0.245251	0.204883	578.198	578.129	578.357	943.366	894.716	959.686	106	2	4	2	4	2	1	4	2	4	4	2	3	1	4	3	3	3	4	0	14	4114.84	3697.7	452.901	11835.5	4934.86	1573.41	173217	2709.63	51901	15836.1	3542.08	1193.82	14063.4	3437.76	2332.54	4246.91	53281.9
867	M558T753	2.2614	-1.31547	0.245509	0.0197803	558.147	558.084	558.207	752.936	735.951	757.879	22	2	1	0	0	0	0	3	0	1	0	2	0	2	0	1	0	2	1	0	2	1951.42	911.097	385.094	3606.47	584.77	335.248	541.133	1492.21	465.044	455.85	459.147	877.045	588.605	607.24	363.182	406.164	351.815
868	M479T751	150.137	1.35858	0.245843	0.118612	479.157	479.146	479.357	750.904	743.268	775.418	97	3	5	4	4	1	2	5	2	2	3	2	1	2	3	3	3	2	1	0	18	9960.84	9259.55	980.698	17169.4	3429.21	1.49783e+06	5609.44	3738.07	2298.71	4.61604e+06	5750.02	5311.15	12284.1	10749.9	5724.41	6.32593e+06	5532.27
869	M611T620	1.76462	-1.33306	0.245845	4.89523e-05	611.159	611.001	611.238	619.746	594.824	626.924	22	3	0	0	1	1	0	2	1	1	2	0	1	1	1	2	0	1	0	0	1	3376.28	1356.83	555.976	4837.64	1950.76	672.248	1262.42	1776.03	1522.77	1610.78	704.914	543.259	514.618	600.709	616.677	576.186	1571.76
870	M439T400	2.54107	-1.33548	0.246203	0.000136469	439.091	439.001	439.175	399.72	357.232	421.02	98	4	5	5	3	0	1	4	4	2	2	0	0	2	4	3	1	3	0	0	18	55396	25157.5	331.377	25957.9	4158.11	4390.69	4500.5	15205.4	6386.01	13200.1	7755.34	3982.25	6891.19	3607.05	3428.8	15584	2541.3
871	M495T838	2.10836	1.30471	0.246495	0.132889	495.122	495.046	495.19	838.376	827.735	876.338	27	0	1	2	2	0	0	3	0	0	2	1	2	0	2	0	0	0	3	0	6	947.049	442.847	165.442	1757.74	1097.73	370.398	1768.97	1761.17	4440.42	958.6	326.836	490.559	2368.8	1879.56	851.879	285.818	2289.41
872	M824T955	1.52439	-1.28814	0.246901	5.98402e-11	823.689	823.505	823.748	955.011	926.844	960.008	70	3	3	4	4	1	0	4	1	5	1	3	1	4	3	2	2	3	4	0	14	20376.1	19552.9	3643.11	9671.23	22767.4	7180.13	8879.03	8465.7	8385.87	16952.3	13333.7	6649.85	17282.9	7726.22	12793.9	17676.7	5968.57
873	M649T50	1.71709	1.251	0.246926	0.000649277	648.573	648.513	648.69	49.656	37.882	97.908	54	1	1	3	4	0	0	3	2	2	4	3	1	0	4	0	2	2	3	0	7	1722.54	132.289	218.013	2190.58	2766.55	279.833	2740.09	3951.26	2144.39	2955.51	9505.66	8597.46	7693.46	897.059	5017.83	4343.12	12222.2
874	M520T798	2.07042	1.25508	0.246998	6.32239e-06	520.19	520.001	520.213	798.367	775.095	843.846	112	4	5	3	3	3	3	5	3	3	2	4	3	4	3	3	2	4	4	1	16	1732.84	38253.2	919.113	19051.7	7092.69	5713.66	28210.5	48478.6	9250.32	47167.7	71417.6	68347.2	77819.3	16442.8	45179	89305	44538.8
875	M500T643	1.80833	-1.25827	0.247054	6.00572e-06	500.105	500.009	500.2	642.823	622.916	665.994	80	2	3	1	4	3	3	3	3	2	2	1	3	2	3	2	2	4	3	0	13	5061.68	9038.15	668.211	3493.5	5467.41	4673.25	967.505	229.505	2056.64	5195.11	7818.76	768.232	5644.36	1454.35	4636.56	7334.21	2003.77
876	M659T882	1.15413	-1.26988	0.247114	0.0707624	659.124	659.063	659.232	881.938	862.004	906.037	18	0	1	1	0	1	2	1	0	2	0	2	2	0	1	0	0	1	0	0	2	701.776	889.663	917.783	806.576	967.7	472.256	863.317	914.646	706.756	754.482	1304.84	2102.73	654.157	868.493	1343.2	800.196	1586.9
877	M827T944	1.74975	1.252	0.247372	4.07664e-07	827.313	827.15	827.352	943.871	877.582	958.568	94	4	2	4	5	2	0	3	3	2	4	5	4	2	3	3	2	4	5	0	14	15921.6	327.844	507.424	7558.08	6411.24	1801.46	13757.9	14371.2	13061.9	10770.9	12082.7	10657	8801	8580.41	11861.3	8397.28	905.903
878	M402T474	2.21591	-1.27425	0.247378	9.98923e-07	402.149	402.045	402.186	473.99	457.127	483.114	33	1	2	0	1	0	2	3	2	2	0	0	0	1	2	2	1	0	1	0	4	14026.6	2184.53	251.519	7078.35	10742.3	2289.36	153.293	7397.21	134.354	5497.24	5082.13	3197.8	3398.97	4253.21	3736.31	2160.38	10549.2
879	M130T50	1.94239	-1.29561	0.247802	0.000822158	130.023	129.963	130.088	49.532	7.661	75.389	227	4	4	5	5	4	3	5	4	5	3	4	4	4	5	4	4	5	4	1	19	3951.45	18919.1	2067.51	16574.4	27266.4	6863.96	14801	5613.87	3426.79	4703.9	2115.22	8913.71	2627.42	18824.9	727.916	3367.59	3514.29
880	M656T49	1.82504	1.25071	0.247805	2.31581e-14	656.065	656.015	656.235	48.7505	35.596	83.261	98	4	3	5	4	2	3	2	4	3	1	3	4	2	2	3	2	3	5	0	15	8974.56	781.662	390.256	3259.94	6757.46	202.673	12137.4	8552.23	10084.7	5822.98	25671.3	16502.5	27761.5	14806	23526.3	22287.4	32150.2
881	M582T657	1.87505	1.25438	0.248052	0.292986	582.189	582.01	582.23	656.526	633.304	668.465	78	2	2	1	3	2	1	3	2	3	2	2	3	2	2	3	2	4	3	0	14	3342.53	416.747	616.583	3912.91	756.727	864.572	4251.23	6678.83	3410.77	1755.39	2749.11	367.445	1319.43	4495.08	3901.82	2771.35	2724.33
882	M388T625	5.55732	1.34496	0.248328	0.179994	388.17	388.051	388.209	625.383	558.966	667.037	175	4	4	5	5	0	1	5	2	2	5	4	3	3	5	4	4	4	5	0	14	7599.78	5290.58	652.634	4072.14	767.494	284.703	60698.5	1385.52	38299.7	1489.71	2936.29	1974.79	20538	1207.7	1947.65	1070.81	69042.2
883	M104T46	1.52684	1.2531	0.248539	3.62609e-15	104.035	103.989	104.036	45.954	2.465	90.64	96	4	5	2	2	5	4	3	2	3	4	4	3	2	3	1	2	2	2	0	15	31954	6976.91	6166.36	8398.62	22086.5	14745	25332.5	36115.6	22398.4	16810.4	16683.3	2329.05	9077.02	14762.6	8767.4	3810.8	8015.3
884	M513T718	2.89314	-1.32685	0.248617	5.05548e-10	513.08	513.014	513.199	718.197	709.699	734.822	60	2	2	2	3	2	1	2	1	1	1	4	4	1	0	1	0	3	5	2	11	5537.56	7597.68	330.151	1043.01	816.971	503.257	881.4	2412.14	916.925	583.423	7283.96	1083.09	3113.99	3566.08	1186.58	1644.29	1386.27
885	M574T71	2.90286	1.27069	0.249137	0.0624368	574.049	573.885	574.092	70.637	27.082	134.497	90	1	4	4	4	1	1	3	5	4	3	4	3	3	3	2	2	4	4	0	13	633.272	706.014	186.572	7398.97	570.992	6626.64	271.798	804.491	5815.43	14046.7	438.918	7191.77	8494.14	3042.64	6337.16	6352.52	8021.84
886	M593T12	1.11596	-1.24603	0.249567	1.41473e-05	592.874	592.873	592.88	11.53	9.069	12.092	12	0	1	0	0	1	0	1	0	1	0	1	0	0	0	0	0	3	0	0	4	2040.36	2030.93	2594.83	1949.45	1796.73	1837.37	1473.27	2122.43	1983.05	1914.25	1684.1	1664.44	2295.5	2259.42	2029.61	1752.63	1723.74
887	M338T640	1.65933	-1.3049	0.250053	9.86194e-14	338.208	338.208	338.209	640.103	639.912	640.294	2	0	0	0	0	0	0	0	0	0	0	0	0	0	0	0	0	0	0	2	0	95.9019	193.309	40.7357	87.4999	50.6564	59.5041	31.8935	87.498	49.6948	53.5135	17.7756	64.8226	16.2473	16.2996	76.1959	47.1606	65.7293
888	M155T39	6.22548	1.33592	0.250602	0.000667989	154.948	154.946	155.107	38.754	2.422	107.681	429	4	5	5	5	4	3	5	3	5	4	5	5	4	4	5	5	5	4	2	21	1000.88	9355.8	722.287	10804.4	1509.89	100091	25488.8	11024.1	2141.82	6888.23	3110.63	3680.58	11059.3	195365	271113	12868.1	4964.72
889	M462T945	1.77885	1.2513	0.250829	0.0205449	462.206	462.02	462.244	945.1	920.303	958.516	266	4	5	5	5	4	3	5	4	5	5	5	4	5	5	3	4	5	5	0	19	13342.1	13378.9	1359.66	32389.8	39799.6	9641.28	69012	37889	18754	43068.9	40476.9	32876.5	21557	18219.7	44542.5	21678.9	91325.7
890	M803T579	1.25356	1.26223	0.25107	2.17109e-07	803.307	803.143	803.371	579.064	549.544	609.182	10	0	0	0	0	0	0	0	3	0	1	0	1	0	0	0	1	1	1	0	1	166.918	81.2814	228.412	143.183	108.042	222.809	154.467	159.418	162.995	212.695	176.799	140.595	42.1044	221.684	191.963	222.694	205.22
891	M590T404	1.73992	1.26829	0.251176	0.00213878	590.136	590.133	590.333	404	378.751	409.828	48	1	3	1	2	0	0	3	1	4	2	2	1	2	2	0	4	1	2	0	8	31589.2	7851.38	15758.6	52400.4	38115.3	33733.7	46960.4	95685.4	7737.95	69415.2	54454.2	9041.69	53587.8	14173.7	29839	96427.1	45859
892	M186T46	1.84491	1.27241	0.251356	0.00020686	186.059	185.949	186.078	45.5305	33.832	71.453	44	0	1	1	3	4	2	3	1	0	0	1	0	2	0	3	3	2	2	0	6	1639.71	1101.64	37.4494	1446.24	652.495	2211.42	3893.06	836.865	853.697	1203.59	510.4	550.468	594.723	996.946	355.929	4179.34	2902.18
893	M465T50	1.72817	-1.24511	0.251459	0.789411	465.096	465.017	465.215	50.313	40.403	106.967	132	5	4	4	3	4	3	4	4	5	3	4	2	4	4	4	3	2	3	0	14	11751.1	5676.54	2511.01	6683.41	15423.8	342.283	5321.81	8713.34	8205.5	1746.8	4054.28	7242.42	2951.5	5130.01	6271.76	2346.78	3433.96
894	M666T946	1.62363	-1.23824	0.251654	3.34633e-07	666.151	666.038	666.24	946.409	875.21	954.286	103	3	3	4	4	5	3	3	3	4	3	3	4	0	3	3	3	3	5	0	13	4797.88	4404.55	879.009	5438.98	4928.91	1878.25	3749.62	439.377	5650.9	876.67	2364.44	3692.24	4620.46	9689.31	4485.42	2814	5394.62
895	M494T943_1	1.99433	1.2467	0.25174	0.138181	494.231	494.027	494.237	943.452	873.367	953.97	193	4	5	5	4	4	3	5	4	5	5	4	4	4	5	4	5	5	4	0	21	157710	59116.5	7078.13	925.083	168980	16891.5	157461	215413	313125	82498	78829.1	4918.24	45875.9	2754.01	78493.8	94864.4	94166
896	M391T560	1.67214	1.26215	0.251781	0.0207964	391.116	391.029	391.22	560.273	549.673	574.986	38	1	3	3	2	1	1	1	3	2	1	1	2	0	0	2	0	2	2	0	6	1216.23	1248.91	181.337	1902.31	860.812	421.251	2557.67	1701.57	3251.07	1114.05	2370.43	542.662	2037.17	133.507	1665.76	2102.61	9724.64
897	M301T282	3.9908	-1.28892	0.251841	0.409618	300.999	300.89	301.12	281.995	218.829	397.368	492	4	4	5	4	3	3	4	4	3	4	5	3	4	4	4	4	4	4	2	17	2545.16	5.16379e+06	30611.7	770969	4.1317e+06	88076.1	3222.22	2.20814e+06	151.08	231131	49847.1	21957.5	4662.14	1.01416e+06	2.02358e+06	1.88896e+06	534768
898	M319T691	1.83802	-1.32621	0.251845	5.03712e-13	319.082	319.014	319.175	691.179	665.315	710.962	36	1	3	2	2	4	1	3	1	0	0	2	2	0	0	0	0	1	2	0	7	1134.39	1704.96	195.849	3936.59	3534.01	1142.8	1429.59	1367.41	766.196	1009.82	27061.4	8529.25	17422.2	5928.05	11124.9	10364.9	12528.3
899	M566T50	1.92762	1.25343	0.25185	0.00916917	566.037	566.025	566.158	50.246	37.816	103.712	122	3	4	2	4	3	1	4	4	4	4	3	2	1	5	1	3	3	4	0	15	551.069	18498.1	612.017	18030.5	22320.9	336.204	44191.8	13142.5	29312.2	28698.7	2327.76	15013.7	18658.1	2503.91	6822.91	17399.5	22897
900	M452T445	1.75554	1.26082	0.25191	0.00777596	452.221	452.019	452.223	445.118	429.366	475.471	56	3	3	3	2	1	0	4	2	2	1	2	2	3	3	3	2	0	1	0	11	12902.4	25937.5	192.761	27877.2	31748.4	12183.6	28876.5	31419.3	27160.3	73558.6	15165.5	19638.4	4947.67	13792.6	9109.58	48016.1	11981.2
901	M647T948	2.95242	1.29298	0.252124	0.00294677	647.274	647.266	647.484	948.188	923.094	961.061	88	4	3	1	3	3	1	3	4	3	5	3	4	3	4	2	1	5	3	0	8	11864.8	2203.01	112.95	4299.58	1615.8	1441.7	22603	28544.3	1908.29	4834.85	7035.91	5414.61	7885.22	5092.53	4781.46	4436.68	61.2196
902	M163T46	1.44621	-1.24724	0.252214	8.20963e-09	163.04	163.024	163.085	46.4595	3.81	100.599	340	5	5	5	5	5	3	5	4	5	5	5	5	5	5	5	5	5	5	0	21	229099	217925	106274	251791	285937	109746	16012.4	225149	270085	133410	173906	183044	204159	226606	225505	190942	112320
903	M570T780	1.6779	-1.23378	0.252318	0.0377419	570.263	570.261	570.309	779.748	756.328	782.318	23	1	1	1	1	0	0	3	2	2	2	1	0	0	1	0	1	2	0	0	1	5986.53	3479.63	1139.22	2584.42	4739.23	1276.33	628.174	2255.1	1273.46	5252.33	6530.22	1180.42	2043.68	960.149	3207.78	1735.71	6946.56
904	M481T410	1.61581	1.23902	0.252566	0.000210569	481.136	481.029	481.243	410.379	358.854	430.63	40	1	1	1	1	0	1	5	1	1	1	1	0	1	2	1	2	2	1	0	7	1391.2	929.568	131.8	2582.65	2248.07	857.753	3606.72	3633.83	2367.29	1302.78	1511	1023.74	1288.4	1681.7	1847.08	3769.57	2634.76
905	M311T393	1.71149	-1.23534	0.252588	0.033648	311.053	310.9	311.114	393.055	367.629	419.936	50	0	4	1	3	1	0	2	1	1	2	1	1	0	4	1	2	4	1	0	10	14448.6	16648.6	180.037	12136.2	12602.9	1039.28	11136.3	13088.3	1527.68	5937.94	10452.6	184.307	16318.1	13704.2	14944.4	706.328	9839.68
906	M675T50	1.91185	-1.25769	0.252706	0.000303431	675.192	675.004	675.195	49.616	3.351	73.244	82	4	4	5	3	1	0	5	3	4	0	2	1	4	4	3	4	2	3	0	16	31440.5	19643.1	199.409	16532.7	44046.7	148.916	10881.4	23538.2	5644.39	18297.2	32272.7	21730.9	48124.4	3160.89	24350	20542.6	10394.2
907	M379T707	2.15236	1.28396	0.252825	0.00323426	379.19	379.047	379.229	707.29	695.613	737.34	23	0	0	0	1	0	0	3	1	1	2	2	0	1	1	0	1	0	1	1	7	955.121	1977.71	45.3938	588.796	1321.8	336.099	1134.71	4628.96	1028.38	3394.34	807.521	1767.75	1147.12	314.116	591.353	1579.12	459.965
908	M301T908	1.64772	1.2368	0.252876	0.2134	301.107	300.998	301.109	908.278	875.115	919.198	33	3	0	1	1	2	1	2	1	1	1	1	1	0	1	0	2	2	1	0	6	3894.06	6765.42	253.67	709.13	2773.04	1219.8	5658.1	4722.42	6768.05	5351.07	8307.5	10090.4	110.09	7044.73	6105.48	3720.22	9635.13
909	M515T955	4.91048	-1.33347	0.252939	9.65932e-06	515.061	514.89	515.122	955.048	915.745	961.029	30	3	1	1	1	2	1	1	0	1	2	1	1	3	1	2	0	1	0	0	5	255.246	4155.7	109.808	828.483	880.403	151.776	298.879	183.084	332.537	302.366	291.151	230.732	160.336	265.953	390.122	219.06	798.466
910	M709T949	1.28178	-1.24812	0.253084	0.000206922	708.66	708.657	708.705	948.744	928.574	952.325	32	2	3	3	2	0	0	2	1	0	0	2	0	1	1	2	1	2	1	0	7	4199.3	3178.67	2247.04	3426.32	3304.26	1362.55	2111.9	3987.11	3359.22	1939.26	2357.42	3948.97	3971.16	3764.43	3885.55	3941.7	2562.34
911	M560T781	1.51951	1.24461	0.253107	0.0020319	560.198	560.034	560.224	781.018	730.657	794.701	78	0	4	4	5	0	1	4	2	5	2	1	3	2	4	4	2	3	2	0	13	9609.4	9366.6	923.297	6838.05	6635.81	2832.83	16944.9	8353.25	10682.8	11897	4813.49	4068.71	18277.3	2516.42	544.818	7915.71	13456.3
912	M575T752	1.6609	1.25172	0.253138	0.216283	575.188	575.006	575.208	751.875	722.799	778.421	96	4	3	4	4	4	2	5	3	1	3	3	1	2	3	3	4	1	4	0	14	7361.3	12026.7	1035.87	9140.64	16141.8	298.25	19108.8	25234.5	16441.2	14830.8	24119	5104.88	29125.3	5091.55	14897.5	4848.27	13680.8
913	M300T72	1.76033	-1.24774	0.253282	7.75731e-08	300.044	300.042	300.081	72.242	71.143	82.372	33	0	2	4	1	0	0	4	0	1	1	3	3	2	0	1	1	4	2	0	3	2398.75	4616.93	238.509	2572.84	2121.1	418.884	1352.4	2942.6	593.895	1479.65	474.329	9698.98	6907.02	7047.23	5910.78	4018.89	3656.71
914	M179T946	1.6562	1.23233	0.253303	0.1993	179.056	178.874	179.073	946.488	899.193	961.004	65	2	1	2	3	2	2	1	2	2	4	3	2	3	1	2	2	2	3	0	13	9277.37	9830.13	553.062	6324.11	1413.27	2475.41	10614.8	8632.62	7695.44	15958.2	7922.91	6852.38	8633.15	4818.24	6429.2	15623	5667.97
915	M567T621	1.86913	1.24499	0.253469	0.000279938	567.169	567.006	567.243	620.678	612.035	649.4	56	3	1	3	1	0	1	3	2	0	3	2	3	2	0	2	1	2	3	0	13	3248.93	1727.59	179.913	259.548	2945.44	1322.88	3059.26	2066.42	2325.11	6854.95	3023.55	1809.2	1119.84	4061.2	3776.42	4044.82	4390.94
916	M570T782	2.05989	1.28875	0.254195	0.000143419	570.226	570.067	570.229	781.684	748.514	818.254	100	3	5	4	4	1	1	2	3	2	2	2	3	1	3	3	3	4	3	0	13	23722.9	23444.4	1204.1	14324.3	13136.6	1364.72	65234	49841.4	12203	27562.6	20293.8	5800.66	44482.1	7066.8	14804.2	21073.4	878.894
917	M860T587_2	1.47192	-1.27709	0.254676	0.000126715	860.074	859.908	860.081	587.37	580.467	601.221	6	0	1	0	0	1	0	3	0	0	0	0	0	0	0	0	0	1	0	0	0	2828.96	1636.4	407.735	1541.53	2035.82	563.487	1227.38	1489.09	1094.98	1366.15	4573.87	2013.76	2335.76	2180.5	3867.37	1402.27	2108.43
918	M589T816	2.6688	-1.29433	0.255031	0.378507	589.204	589.051	589.231	816.124	781.745	832.368	156	4	5	4	4	0	2	5	4	4	3	3	4	4	3	3	2	5	2	0	16	48276.1	524.96	1296.09	18025.5	51240.6	4287.78	19629.2	7729.8	302.063	12776.7	18367.4	4831.67	2537.64	8843.86	8598.45	3522.53	13682.4
919	M363T949	1.77262	1.26359	0.255048	0.200825	363.043	363.006	363.24	948.558	927.493	961.027	65	4	1	3	2	2	3	0	2	1	1	2	3	1	3	2	3	2	2	0	11	98864.7	22364.5	6969.01	31196.7	364.247	52921.7	63219	57655.8	80931.5	28464.6	277.31	281.289	54757.3	90500	40215.7	53821.6	52500.5
920	M505T500	2.40526	1.30307	0.255078	0.270096	505.133	505.045	505.231	500.025	475.558	515.137	37	2	3	2	0	0	0	2	2	1	2	0	0	1	1	2	2	0	1	0	7	3819.31	5157.8	550.077	6916.23	3403.54	25704.8	4207.78	8178	6857.06	2789.43	2258.13	2529.09	1315.87	563.606	1270.88	1978.12	1818.44
921	M331T908	1.4134	1.22737	0.255304	1.24974e-12	331.119	331.067	331.146	908.25	903.458	917.483	22	2	1	2	1	0	0	4	0	0	0	0	0	0	0	1	0	2	1	0	5	1483.54	941.846	764.322	1704.56	235.404	1692.12	2194.07	902.023	1299.32	1162.75	550.737	1383.66	1354.76	1402.03	1291.44	753.754	1606.55
922	M145T954	1.61906	-1.23143	0.255376	1.76029e-05	145.03	144.923	145.052	953.647	916.268	960.858	31	1	1	0	2	3	1	1	0	2	3	0	2	1	0	0	1	1	1	0	6	6886.83	4887.17	277.737	5406.35	5286.56	899.641	612.41	4776.99	3595.56	4163.46	5678.56	3571.96	5137.18	4903.09	5360.45	179.068	5596.63
923	M630T828	1.67919	1.27238	0.256142	0.00854167	630.119	630.115	630.225	828.059	820.182	851.818	14	0	0	0	0	1	1	0	1	0	0	0	2	1	0	1	1	3	1	0	2	1334.47	602.281	588.315	1703.37	1491.78	595.612	3508.75	1505.5	2978.68	1016.83	1325.53	1170.52	1252.76	1492.79	2058.94	784.672	2678.32
924	M181T46	2.26699	1.22935	0.2565	0.0117643	180.969	180.912	180.974	46.217	40.236	85.419	48	3	1	2	2	3	1	1	1	2	2	4	2	2	2	2	1	0	1	0	7	1672.99	1169.86	905.642	9586.33	522.201	2257.76	13569.8	9758.94	3315.25	2511.98	8667.58	8361.59	2343.83	8362.65	472.758	7269.93	10595.7
925	M424T635	2.07452	1.25391	0.256537	0.000157571	424.182	424.144	424.356	635.488	600.741	664.473	83	4	3	1	2	0	0	3	3	5	2	0	2	2	4	3	2	3	3	1	15	20239.9	11695.7	1150.47	5233.28	4574.78	1631.64	25370.7	16239.4	38366.2	7376.75	1047.31	1756.41	4303.42	3308.61	718.146	2629.78	19012.8
926	M618T573	2.77165	-1.29569	0.256867	0.000813579	618.118	618	618.246	572.847	528.57	603.932	82	3	4	3	3	2	0	4	1	2	2	4	2	4	2	4	1	3	1	1	17	85153.4	17567.5	2289.32	6243.88	77621.6	3798.58	5707.07	24143.3	26063.2	8433.39	68279.3	712.403	5607.82	4541.28	90216.7	8106.84	3539.53
927	M617T707	2.75882	-1.3123	0.257567	0.0159698	617.045	616.962	617.108	707.304	701.114	723.56	15	2	0	1	1	0	2	1	0	0	0	1	3	1	0	0	0	0	1	0	2	3662.46	2147.97	170.212	423.296	523.13	248.169	767.462	474.942	433.498	586.808	1381.41	1713.33	884.615	983.66	757.642	406.273	1556.69
928	M585T62	1.67948	1.23365	0.257665	4.55491e-06	584.521	584.409	584.608	61.6085	3.044	112.617	78	4	4	3	1	1	2	5	3	2	4	2	2	3	3	3	2	1	1	0	11	3772.97	7246.9	234.92	9929.62	10038.4	646.923	14855.1	17201.2	8519.75	11215	6116.31	5391.4	10592.4	3377.79	3248.54	4491.16	6331.27
929	M233T937	14.7464	1.31795	0.257914	0.566536	232.925	232.924	233.121	936.977	901.4	959.505	79	1	1	2	2	2	2	3	3	2	3	0	3	1	2	2	2	4	2	0	9	508.457	417.171	244.11	399.257	328.177	289.434	3614.43	21216	2522.27	334.31	513.513	68753.1	14093.2	397.732	81.0299	397.176	2797.67
930	M872T856	2.46902	1.31566	0.258043	0.00504709	872.154	872.14	872.177	855.857	852.304	859.367	7	1	1	0	1	0	2	0	0	0	0	0	0	0	0	0	0	0	1	0	1	228.93	284.191	287.996	215.789	198.606	145.986	756.952	275.933	226.446	1595.8	310.472	259.834	253.554	278.694	314.489	1359.52	347.581
931	M205T393	1.46451	1.21866	0.258239	1.85329e-05	205.05	205.011	205.052	392.868	383.875	398.974	21	1	2	1	0	0	0	1	1	1	0	2	3	0	1	0	0	0	1	0	4	4185.97	3072.9	166.272	2837.48	2932.79	2706.33	5854.26	2251.91	5522.81	2989.51	1937.52	6570.07	4898.42	2902.56	1922.92	4350.6	5537.67
932	M496T400	1.76602	-1.23976	0.258338	1.22405e-08	496.117	496.036	496.157	400.316	395.789	430.426	29	2	3	2	1	0	1	1	2	1	1	0	1	3	0	2	2	1	1	0	4	10115.7	4150.59	261.399	5432.21	8350.11	383.949	1519.94	4940.37	5655.24	3530.91	2093.36	2220.35	5686.9	2134.17	6281.69	2397.59	1177.09
933	M836T9	1.32054	-1.2797	0.258349	0.02347	835.908	835.847	835.914	8.907	8.121	11.629	19	0	3	0	1	0	1	0	2	1	0	1	0	1	1	0	2	0	2	0	3	2073.62	1676.57	1510.48	1535.1	1763.24	2116.96	1189	1079.33	324.665	1771.51	1620.2	1324.49	1835.18	1413.42	1455.14	1479.07	1463.45
934	M153T50	1.80142	1.21744	0.258788	0.00249287	153.019	152.969	153.066	49.583	14.932	56.038	95	3	3	3	2	2	3	5	2	4	5	1	2	3	4	1	3	4	4	0	16	48852.2	10208.4	1692.14	26685.3	2426.6	4592.53	33475.5	35477.5	35736.7	52601.8	13136.6	13222.2	9800.82	1368.74	2357.96	19489.5	22387.9
935	M395T638_2	2.45693	1.26201	0.259053	0.141198	395.13	395.008	395.243	638.287	604.645	663.456	53	2	3	1	4	0	2	1	1	1	3	0	1	2	0	1	3	2	4	1	8	455.759	113.04	74.6103	909.326	187.768	348.846	1110.98	220.905	2201.02	394.541	1795.48	1074.51	409.602	1319.18	947.822	1272.08	1811.24
936	M321T529	1.58446	1.23429	0.2591	0.000191974	321.062	321.06	321.101	528.568	511.173	547.888	33	1	0	0	1	0	0	3	1	0	0	3	3	0	0	1	0	1	2	0	9	3083.33	1831.59	294.885	2697.7	3417.21	1440.01	4737.78	3715.91	1742.7	6307.11	6579.84	7373.18	10547.6	2617.6	3057.34	9365.19	6086.33
937	M539T942_2	1.31145	-1.21619	0.259363	0.140319	538.959	538.757	538.962	941.926	913.352	953.985	43	0	3	0	2	2	1	1	1	2	2	1	3	1	3	3	4	1	2	2	7	3105.88	4603.78	2466.8	2393.48	3070.71	2006.15	821.751	3239.76	3372.73	2485.87	3119.22	3121.54	2970.14	2721.9	280.225	3996.92	5647.6
938	M541T667	2.82785	1.25871	0.259421	2.02781e-05	541.174	541.023	541.23	667.087	647.375	706.711	181	3	3	4	4	3	3	5	4	4	5	5	5	4	4	4	4	5	4	0	21	15268.1	3214.54	684.726	3556.1	783.72	2530.06	3537.25	9533.03	36957.8	13916.8	23807	36834.1	1559.72	10120.2	23750.8	28568.5	6827.71
939	M500T613	4.24448	1.30597	0.259569	0.0645258	500.185	500.095	500.187	613.367	608.626	618.743	19	1	1	1	1	0	2	0	0	1	0	0	1	0	0	0	2	0	1	0	8	4077.79	5555.03	311.673	1379.68	4356.32	17975.8	1345.24	3421.74	2104.08	41708.6	1938.54	1945.77	1293.99	892.002	330.897	67597.7	805.604
940	M451T514	3.38908	1.27392	0.259692	0.00138596	451.125	451.087	451.22	513.712	478.888	545.13	230	5	5	3	4	3	2	5	3	4	5	2	2	4	5	3	5	5	4	0	20	54696.2	100515	52615.1	469651	17646.3	71567.1	1.42769e+06	186402	219547	450624	544378	65790.5	302979	61421.1	289474	164145	855299
941	M191T439	1.68241	1.22581	0.259771	8.93791e-05	191.035	190.93	191.109	439.489	394.407	470.195	67	1	4	5	1	0	1	4	1	2	2	2	3	0	2	0	3	1	3	1	12	32509.2	91768.2	5556.93	50348.3	199.188	32683.1	95203.5	40436.7	72575.1	62578.8	43550	84189.8	101509	9969.76	9135.48	50021.4	14644.4
942	M311T945	1.56531	-1.22066	0.259837	0.0155842	311.067	310.901	311.105	945.432	905.691	961.052	97	4	4	1	3	2	4	4	3	2	2	4	1	2	1	2	3	4	4	1	15	3945.42	3349.18	11651.4	11453.7	6922.59	2096.51	6287	4766.68	8837.7	1855.51	8592.5	2242.65	10281.8	3602.85	1399.7	10213.4	11966.6
943	M689T598	1.61247	-1.2163	0.25985	6.62803e-09	688.552	688.394	688.593	597.809	567.539	651.125	21	0	3	1	3	0	0	1	0	1	0	1	0	0	0	1	0	1	1	1	3	1221.6	1247.15	120.79	715.131	1153.29	215.908	145.425	852.41	1052.07	498.86	7283.37	17808	5021.04	1766.18	6921.39	1752.94	1521.17
944	M239T715	2.29721	1.23914	0.259902	3.63599e-10	239.129	239.128	239.202	715.216	699.632	718.566	6	1	1	0	0	0	0	0	0	0	1	0	0	0	0	1	0	0	0	2	0	178.885	201.12	56.96	798.84	101.018	72.6128	630.643	198.521	1466.23	702.96	130.09	171.368	104.726	182.043	90.3977	143.47	301.38
945	M475T465	1.61573	1.24004	0.260003	0.412748	475.11	475.033	475.218	464.723	438.106	494.073	97	4	2	2	3	1	2	2	4	2	3	3	2	3	2	3	2	4	3	0	12	3009.38	7631.78	869.695	9522.41	197.915	3868.7	8315.83	8518.55	8597.97	5002.7	2058.38	3127.06	5380.97	10661	4465.19	6527.93	4165.2
946	M507T574	1.91395	-1.22698	0.260043	0.00716985	507.12	507.03	507.244	573.916	518.634	599.796	187	4	5	4	5	3	1	5	4	5	4	3	3	4	4	3	4	4	5	0	19	22847.6	7026.52	486.636	23760.7	28032.7	1928.35	4111.19	6702.29	8267.07	21914.9	18672.8	6719.33	1570.62	24205.4	686.234	7251.47	6415.23
947	M535T50	1.55366	-1.279	0.26064	0.0103626	535.044	534.969	535.1	49.739	39.389	107.762	120	2	3	3	3	3	3	5	3	4	3	4	4	4	2	3	3	3	5	0	14	5926.85	2988.92	801.278	6278.26	3084.69	2275.6	2664.9	2052.09	3502.34	1785.7	2637.62	2129.7	3354.51	7814.39	15917.8	2244.93	3195.64
948	M445T413	2.09199	1.22547	0.261066	0.000520416	445.135	445.024	445.172	413.01	391.272	443.251	39	3	1	2	2	0	0	1	2	1	1	1	1	1	1	3	3	1	2	0	8	1351.76	10827.6	674.386	1367.77	11830.5	4535.69	10110	1206.67	23098.9	15549.2	11742.8	589.882	1094.46	7320.21	12396.3	20240.7	3743.91
949	M478T579_1	1.42498	-1.22205	0.261102	0.00056898	477.752	477.693	477.85	579.456	575.487	635.234	59	2	1	4	3	1	2	3	1	1	2	2	2	1	1	3	1	5	1	0	8	6776.11	5056.47	2222.92	6897.08	2902.34	1871.33	2456.72	4463.54	2651.06	5297.85	6859.8	4169.42	3580.44	5000.86	4216.59	9939.78	1873.41
950	M344T952	2.27318	1.24401	0.261201	0.000891532	344.121	344.049	344.216	951.572	943.071	960.932	24	2	3	2	1	0	0	1	1	0	2	0	0	2	1	1	1	0	1	0	2	224.248	2039.47	85.8524	1336.29	447.225	222.231	993.181	2252.3	1304.6	4622.91	965.071	647.296	803.27	1041.06	453.203	957.373	215.701
951	M527T608	3.81695	1.28351	0.26129	0.035703	527.2	527.016	527.205	608.174	580.469	625.718	76	1	2	3	4	2	1	3	2	4	2	2	3	2	2	2	3	2	4	0	6	24963.9	7472.14	206.312	4974.99	2997.56	6651.62	22761.3	26980.7	1222.82	97408.6	8600.49	6978.21	616.42	1475.22	1754.14	18290.1	28880.2
952	M506T771	1.77519	-1.20932	0.26148	0.0658799	506.151	506	506.229	771.049	745.792	805.584	71	1	3	4	2	1	2	4	1	1	1	3	3	2	4	2	0	2	3	0	10	7276.46	8313.08	497.984	6041.76	5946.17	1399.99	431.146	2849.24	2141.69	8993.41	3469.04	8358.5	13839.5	181.944	3807.34	3013.52	356.171
953	M639T943	1.35603	1.21928	0.261702	0.0637678	638.953	638.95	639.082	943.088	937.852	959.639	29	1	1	0	1	0	0	0	2	2	2	2	4	1	0	1	3	2	1	0	3	1934.69	2418.52	1797.18	118.661	2124.51	1837.11	3046.87	2853.78	1739.47	1904.73	2257.98	1618.68	2365.14	2409.53	319.193	450.364	2126.38
954	M729T461	1.16894	1.23915	0.26171	0.000198013	729.459	729.414	729.567	460.886	453.851	467.825	3	0	0	0	0	0	1	0	0	0	0	0	0	0	0	0	0	0	0	2	0	205.322	220.584	105.545	244.375	202.832	234.524	217.912	260.763	188.475	242.319	322.173	249.916	269.783	317.026	205.057	258.55	289.442
955	M610T530	1.99208	-1.21225	0.261884	2.31421e-06	610.149	610.147	610.372	529.919	492.601	557.444	107	4	3	4	4	2	3	4	3	3	5	3	3	3	4	3	4	2	3	0	17	114925	91801.6	2353.91	43148.3	148230	4095.14	27627	110537	57737.8	1028.4	48297.7	25849.9	24780.6	11126.9	46494.7	29983.4	59669.9
956	M676T943	2.25866	-1.26679	0.261996	0.000835948	676.36	676.152	676.365	943.253	928.85	960.062	106	3	4	5	2	1	0	4	2	5	3	3	3	3	4	4	3	1	4	0	18	54932.7	7699.78	1043.51	17946.2	46405.5	3721.23	5186.85	23771.6	14330.8	9672.54	27488.6	1634.9	3366.77	576.755	3289.99	6115.6	1231.3
957	M802T953	1.55413	-1.2619	0.262712	5.57951e-09	802.182	802.16	802.355	952.978	918.095	957.489	83	3	3	4	3	4	3	4	4	5	2	4	4	2	3	1	3	3	5	0	17	25271.6	13378.6	3174.79	10506.8	21298.5	4080.91	11625.1	11228	9551.13	10892	20914.9	16399.6	20829.7	13566.5	28276	15236.5	15407.5
958	M257T770	1.26885	1.20904	0.262729	2.78933e-14	257.239	257.239	257.239	769.509	769.485	769.532	2	0	0	0	0	0	0	0	0	0	0	0	0	0	0	0	0	0	0	2	0	150.26	94.2422	63.6053	110.019	137.761	187.973	166.805	83.1058	157.267	110.187	64.5443	53.3254	132.21	50.1646	131.546	209.514	61.3981
959	M750T579_2	1.63747	-1.20543	0.262801	0.000337823	750.079	750.032	750.201	578.968	519.258	602.273	17	0	1	1	0	1	1	0	0	2	1	1	1	1	1	3	0	0	0	0	2	940.985	592.795	352.988	1351.18	1334.07	320.171	436.09	144.476	490.2	1401.18	2085.15	1046.28	1288.45	1352.19	761.342	1348.49	1000.76
960	M766T9	1.13677	-1.23212	0.262879	0.0129003	765.873	765.814	765.875	8.588	8.06	12.778	54	0	4	4	2	1	2	4	2	3	3	2	1	4	2	3	1	3	2	3	7	7639.92	5563.49	5162.31	6076.1	7928.85	5890.02	6074.2	4661.23	6401.13	5449.41	4730.77	4994.95	4725.53	5918.59	6061.14	3813.22	4880.54
961	M642T705	1.66543	1.24073	0.262962	0.490808	642.179	642.046	642.249	705.089	666.967	725.339	19	1	2	0	2	0	2	2	1	2	2	0	0	1	1	0	1	0	0	0	0	850.594	879.247	1333.64	1220.4	155.427	1490.42	1094.55	1301.94	457.459	3048.99	1203.59	936.108	963.986	998.668	1084.28	2804.8	885.442
962	M515T50	1.71139	1.22791	0.263229	1.18768e-11	514.541	514.4	514.609	50.253	41.067	83.442	41	4	3	3	3	0	3	3	4	1	0	0	1	4	2	2	2	0	0	0	5	11264.9	15445.3	283.18	6927.66	10800.3	227.956	26728.6	21941.6	13279.7	14357.7	4054.77	5733.45	7171.35	3311.49	3049.67	3419.39	5407.42
963	M633T906	2.06701	1.28951	0.263255	0.00616838	633.223	633.15	633.257	906.229	873.687	914.776	25	0	2	1	3	0	1	1	1	3	0	0	0	0	1	2	1	0	2	0	3	2531.31	2208.45	942.071	2222.48	2299.34	857.53	2541.34	4700.6	2575.42	10416.2	1767.81	3169.66	4643.18	984.043	1301.2	2356.56	2134.94
964	M496T83	1.8226	-1.21191	0.263302	0.353588	496.081	495.992	496.115	82.786	75.315	114.997	33	1	3	2	1	0	0	2	0	1	3	2	1	1	1	1	0	1	1	0	8	4527	5599.46	7046.88	13843.8	6492.03	12907.6	1811.08	789.073	1208.69	3863.61	11721.9	4182.66	5005	15501.7	2080.58	5599.73	1995.27
965	M328T560	6.88725	1.29972	0.26334	0.00345078	328.148	328.147	328.357	560.425	554.887	563.607	12	0	2	0	0	0	2	0	1	0	0	0	1	0	2	0	1	0	1	0	2	195.624	281.661	80.0582	194.469	162.755	1462.45	154.838	173.782	98.6266	4409.15	158.572	281.348	122.606	181.026	114.389	14645	121
966	M407T702	1.61792	1.20612	0.263352	0.310728	407.135	407.077	407.193	702.339	687.05	733.118	43	0	3	2	2	1	1	4	2	1	0	1	1	2	4	1	0	2	0	0	7	779.473	1907.85	93.6179	756.481	918.693	296.438	2143.31	1188.5	2213.07	1368.31	1028.4	773.721	745.376	893.978	829.465	883.198	118.205
967	M611T730	21.1629	1.29981	0.263489	0.0396483	611.197	611.014	611.243	730.471	701.834	751.049	58	1	5	1	1	2	0	1	3	0	1	2	2	0	3	0	2	2	4	0	16	1160.42	1028.4	722.977	248.893	1111.28	12014.7	5286.48	1464.71	1132.51	70508.9	983.875	1769.25	1164.2	825.07	678.516	39070	875.208
968	M470T593	1.99834	1.20304	0.263514	0.00278381	469.549	469.546	469.673	592.516	569.977	598.686	28	1	0	1	2	0	1	2	2	1	2	2	0	1	0	1	2	3	0	0	3	2011.32	18440.4	175.41	4529.58	2168.93	5386.73	12210.1	22191.8	5490.08	9327.15	7197.23	19044.4	4198.78	10412.7	14172.4	13928.2	11749.1
969	M634T843	2.16586	-1.26125	0.263647	0.00170728	634.15	634.069	634.153	842.783	836.372	856.884	15	0	0	3	2	0	0	0	1	1	0	0	0	1	0	1	1	1	0	0	2	23910.9	6221.07	1544.82	4049.72	16665.3	1780.39	6958.29	9289.94	2037.75	4123.43	17755.3	3364.5	1359.49	713.538	17579.9	5958.57	9208.37
970	M523T8	1.32377	1.24076	0.264154	0.196074	522.915	522.913	523.043	8.093	7.67	11.115	103	5	4	2	5	4	4	5	3	4	4	5	4	4	5	3	4	4	4	3	17	24063	17068	17714	19893.1	1618.43	23235.7	21599.5	16886.9	26525.7	18125.7	13604	16641.4	18766.8	17942.8	19765.2	17713.9	16477
971	M447T556	2.28931	1.20202	0.264275	0.00766015	447.15	447.011	447.225	555.869	520.574	634.637	173	5	4	5	4	1	2	5	4	5	4	3	4	4	3	4	3	4	2	0	17	33507.9	1423.43	175.91	3853.61	850.225	2154.23	9252.22	18952.7	30258.1	30522.4	11290.9	14673	13714.3	1423.36	16607.3	5198.08	1655.25
972	M449T400	2.12286	-1.20104	0.264503	4.37555e-05	449.194	449.047	449.203	400.052	381.3	409.407	50	0	5	2	1	0	0	5	2	3	1	0	0	1	2	2	2	1	2	1	11	52973.2	13603.4	427.45	48617.2	43193.1	6494.21	5906.39	3968.79	6242.37	52199.6	18050	8752.11	16367.4	4098.58	7776.91	18024.5	3125.14
973	M531T791	1.63078	1.20155	0.264531	0.0243078	530.571	530.401	530.575	791.36	763.475	830.17	14	1	0	0	2	0	2	0	0	2	0	0	0	0	0	1	2	0	1	0	3	873.537	223.219	126.697	1522.67	1039.85	256.851	2038.45	1285.48	1601.39	991.914	2081.07	186.359	1349.07	1313.54	1405	789.586	1303.17
974	M459T616	1.95892	1.21877	0.26456	0.00255251	459.13	459.064	459.224	616.194	586.933	642.286	101	1	4	3	4	2	3	5	3	3	4	3	3	3	4	2	3	4	2	0	11	8499.34	14771.6	568.627	6709.66	1192.61	2499.92	24572.2	20482.5	7213.25	7411.87	3658.38	5641.44	1137.39	8131.37	10321.6	4372.41	1446.39
975	M192T44	1.90414	1.23094	0.264721	1.12919e-14	192.059	192.023	192.077	43.829	34.449	76.293	263	5	5	5	5	5	3	5	5	5	5	5	5	5	5	5	5	5	5	1	21	209273	26817.9	100079	42674.2	208829	186696	502487	136851	245515	47460.9	1.41866e+06	1.73542e+06	1.5025e+06	1.39401e+06	1.46269e+06	22659.9	1.84683e+06
976	M588T636	1.75399	-1.23114	0.265364	1.98151e-05	588.099	587.999	588.23	636.36	617.849	671.496	106	3	4	5	4	2	3	5	3	2	2	3	3	2	3	3	2	5	3	0	16	32087.1	65678	3235.61	23165.3	39344.3	7806.71	11734.5	37212.3	16482.4	19986.1	84908.9	663.834	161451	64996.4	69202.5	48458.1	51379
977	M593T485	1.19691	1.25819	0.265603	0.586069	592.965	592.751	592.992	484.628	445.71	509.981	12	0	0	0	0	0	0	0	1	0	0	0	3	0	0	0	0	1	2	0	3	607.041	786.588	276.824	645.543	769.374	623.254	742.676	758.615	780.156	788.192	1032.48	808.55	929.704	924.397	758.445	982.882	766.716
978	M550T758	4.39917	1.27828	0.265964	0.0497539	550.258	550.129	550.26	757.806	722.119	774.459	49	2	2	4	3	0	0	4	2	2	1	0	0	2	1	3	1	0	1	0	12	730.761	7176.51	1631.21	11992.1	881.967	4673.84	21115.1	4535.99	3572.12	64699.8	2217.71	1704.99	5514.58	3815.15	401.025	5525.17	12557.4
979	M423T642	2.17549	1.21967	0.266099	0.0139388	423.178	423.011	423.185	641.744	630.182	675.478	117	2	5	1	4	1	0	4	3	3	3	3	3	4	4	3	3	2	3	0	17	16410.3	36332.3	1198.35	90237.3	18587.3	6313.51	92318.3	71319.6	160552	23591.3	4815.78	15390	44314.8	16120.7	4238.51	7684.2	87309.8
980	M499T615	4.90837	1.28639	0.266551	0.1347	499.181	499.026	499.193	614.649	606.276	626.993	42	1	1	1	2	1	3	1	2	0	1	1	3	1	0	0	3	3	2	0	7	17594.7	8114.4	776.985	14732.6	21098	72702.1	6352.11	15033.5	8042.12	203744	2076.06	12834.3	5971.69	4366.88	7589.12	283823	3305.84
981	M419T215	2.21985	-1.19965	0.266574	0.000438077	419.119	418.879	419.121	215.104	152.642	297.885	153	4	3	1	3	3	0	3	2	2	3	2	3	3	2	0	1	3	1	0	13	415445	208964	163972	1.23778e+06	709537	20419.2	659.454	832915	110527	267863	385473	37843	249112	72741.8	338073	39083.4	48579.5
982	M487T140	2.10393	1.20247	0.266628	0.0402611	487.109	487.014	487.194	140.452	111.17	170.177	69	4	1	3	3	1	0	1	2	4	3	3	4	1	1	0	0	3	4	0	11	15423.1	358.571	43634.1	314526	181313	96536.1	281987	501865	28983.4	258850	373259	137274	405685	130356	253685	450775	417365
983	M429T609	1.92117	1.20342	0.266688	0.0116855	429.153	429.077	429.211	609.099	577.342	632.282	103	4	5	2	3	2	1	4	4	2	4	2	1	3	3	2	2	3	2	1	16	33059.6	10080.1	1400.52	18770.7	2567.23	6723.42	8636.3	48669.3	38574	23960.2	11376.3	5641.07	966.551	7123.91	6753.86	23880.4	6991.78
984	M547T951	1.9885	-1.24682	0.266735	2.3328e-06	547.117	547.08	547.124	951.43	936.432	959.672	10	2	0	2	0	0	0	0	1	0	3	1	0	0	1	0	0	0	0	0	0	26491.2	30695.3	303.101	4963.25	16404	905.559	10425	5921.74	8403.76	14000.4	1107.54	11487	15241	3864.68	1256	9030.28	2998.96
985	M768T677	4.37066	1.28443	0.267638	0.283646	768.093	767.888	768.115	676.606	630.499	690.651	26	1	2	2	0	1	1	3	2	1	0	1	0	2	1	0	1	2	2	0	2	393.804	672.412	200.655	346.184	592.848	210.211	6203.75	2545.86	408.705	272.728	3243.35	137.319	342.235	226.305	610.149	220.715	408.42
986	M319T46	1.69725	1.27314	0.268126	1.11304e-05	319.042	318.999	319.14	45.601	37.182	72.072	57	1	4	5	2	3	1	1	1	1	2	2	2	3	2	1	2	2	1	0	4	1654.11	1831.41	1116.39	1795.13	2100.19	2867.39	206.824	4850.59	1591.04	4906.07	3347.79	4056.81	19475.3	19455.7	1952.63	1262.17	1843.46
987	M543T781	3.62272	-1.26297	0.268556	0.0711618	543.233	543.088	543.236	781.179	766.912	795.158	25	2	1	4	0	0	0	0	1	2	0	2	0	0	0	1	0	2	0	0	6	29896.9	2493.13	281.784	1633.6	17993.7	762.665	2284.42	8285.71	2523	580.621	17379.4	676.928	2024.42	802.972	8799.31	3071.89	2465.14
988	M369T268	1.65983	-1.189	0.26862	8.7026e-07	369.109	369.058	369.181	268.204	245.421	299.632	38	1	3	2	0	1	1	0	0	0	1	2	2	1	1	0	0	2	1	0	7	13541.6	8674.25	3762.85	9419.69	19723.6	10303.4	12127.4	609.444	9782.38	386.722	41575	28464	918.34	20531.6	51469.3	15534	49517
989	M529T593	1.84103	1.18941	0.268968	4.94521e-05	528.995	528.84	528.997	593.131	590.927	621.078	26	2	0	0	1	2	0	3	1	1	2	2	0	0	1	2	0	0	0	0	5	1896.58	6401.43	209.397	1388.98	1558.7	1126.87	5090.84	8056.76	2106.48	4708.16	5537.62	6333.6	3059.09	5900.73	7394.42	8711.96	6646.11
990	M548T949	2.56645	-1.23727	0.269037	0.00156708	548.243	548.127	548.354	948.766	918.364	960.1	131	3	4	4	5	1	1	5	4	3	3	4	3	4	3	2	1	2	4	0	16	22627.6	2859.56	375.521	4567.43	18490.5	2526.37	427.542	1373.56	4438.65	10295.5	3538.09	1024.61	4226.38	1050.85	6294.07	9456.09	1710.67
991	M604T776	2.425	-1.22963	0.269079	0.116296	604.105	604.059	604.248	775.819	757.971	798.446	69	3	2	3	3	4	2	4	2	3	0	1	2	1	4	2	0	4	1	0	10	6715.59	844.097	601.481	10844.1	17610	513.161	2875.66	8258.81	2750.82	700.649	36768.9	2637.73	1003.98	930.928	17814.7	574.25	1351.77
992	M460T717	2.08445	1.2451	0.269161	1.91073e-05	460.157	460.096	460.227	716.758	694.781	727.404	18	0	2	0	2	0	0	1	0	2	3	0	0	0	1	0	1	0	0	0	2	451.879	1286.17	109.854	988.285	1193.82	395.465	906.984	3980.35	763.924	2353.64	402.722	414.566	838.326	458.443	425.584	1393.39	586.808
993	M409T789	3.64049	1.23887	0.269347	0.0317355	409.199	409.058	409.201	789.132	767.66	813.687	66	4	5	3	4	0	0	3	1	5	0	1	1	3	4	2	3	2	1	0	8	126179	543.6	435.763	4167.72	29936.9	8672.78	128.614	82823	352931	142520	58607.1	288.732	99.288	705.902	31457.2	9455.77	12808.6
994	M386T654	2.57251	1.26508	0.269398	5.50019e-06	386.189	386.121	386.192	654.405	641.807	664.7	11	0	3	0	0	0	0	1	0	0	0	0	1	1	0	2	0	0	0	0	1	1356.4	1093.59	78.0109	754.551	978.776	201.453	2054.96	5931.41	2447.56	326.901	380.797	909.614	360.605	358.906	564.635	173.265	266.98
995	M549T446	1.88047	-1.22943	0.269769	0.00480948	549.123	549.067	549.222	445.986	428.966	452.272	30	0	2	2	0	0	1	1	2	2	2	0	1	0	0	1	0	1	3	0	8	10554.4	2589.25	339.699	5016.19	9587.69	838.531	3422.38	1234.74	4465.39	4975.25	10670.3	1618.51	6320.77	2990.7	4926.63	4949.31	2665.53
996	M499T945	2.62162	-1.22595	0.270179	0.282895	499.183	499.124	499.347	945.135	911.986	960.337	226	4	5	5	5	1	3	5	4	5	5	4	4	3	5	3	5	5	5	0	21	36437.8	19231.1	1792.32	102015	26382.8	5659.39	1450.65	19736	2641.99	41406.7	34173.7	169820	70546.7	38275.4	873.996	71958.2	39418.9
997	M607T939	1.13898	-1.23175	0.270267	0.47434	607.466	607.386	607.545	938.693	926.774	956.795	7	0	0	0	0	0	2	0	0	1	1	1	0	0	0	0	0	1	0	0	0	161.856	139.495	224.111	187.705	143.067	148.36	162.37	166.8	140.999	133.224	154.711	150.628	148.188	111.424	172.493	148.704	155.173
998	M692T777	2.78993	1.25442	0.27037	0.0532367	692.15	692.052	692.23	777.064	759.798	850.618	134	2	5	3	5	0	2	3	3	3	4	3	3	3	3	3	3	2	3	0	17	28840.9	6140.27	1898.49	10688.5	20694.7	6167.91	93226	73087.4	976.6	16990.4	19331	5294.13	20867.7	38064.8	3013.47	23471.9	91129.2
999	M375T126	2.00188	1.18449	0.270377	2.15587e-05	375.129	375.068	375.131	125.596	85.959	152.936	73	3	1	0	1	2	0	3	3	4	1	0	3	2	3	3	2	4	2	0	12	1151.09	61863.7	4717.91	4631.65	99246.2	34855	125107	95990.7	6976.5	80614.8	104107	59064.6	74639.3	82341.7	79886.2	193830	178364
1000	M469T668	3.94461	1.27293	0.270614	1.45751e-06	469.147	469.047	469.173	668.414	648.826	689.351	51	0	2	2	3	1	3	1	0	2	3	1	2	2	1	1	0	1	3	0	11	1390.01	529.673	351.462	1416.84	825.079	645.453	1746.9	2430.23	1197.64	11782.1	1187.25	422.06	949.158	1396.69	924.206	17982.1	5765.89
1001	M833T953	1.47945	-1.1843	0.27073	2.54659e-06	832.693	832.542	832.74	952.606	940.945	960.082	22	2	2	2	1	0	0	0	1	0	1	0	0	2	1	1	3	2	0	0	3	2925.53	2400.69	757.011	1743.92	2293.61	1275.24	999.829	1695.36	177.347	2693.11	1555.79	2186.8	2502.55	1284.64	963.357	2063.67	1206.43
1002	M597T8	1.12762	1.18285	0.270858	4.29247e-06	596.896	596.754	596.897	8.1275	6.068	35.869	30	3	1	2	1	2	3	0	1	0	0	0	1	1	1	1	1	1	2	0	8	4861.9	3891.66	2964.1	3822.54	4149.25	5390.14	4417.56	3550.13	4583.84	4260.56	2273.03	4043.67	4084.12	2557.1	4326.93	4349.91	5324.02
1003	M677T947	1.71808	1.20909	0.271372	6.13541e-08	677.37	677.249	677.49	946.649	922.373	959.99	42	5	2	2	4	0	0	4	1	0	1	2	0	2	1	1	1	1	1	0	8	3091.9	1111.37	240.663	2220.31	2537.59	822.245	1493.5	4893.15	2757.77	5842.81	1825.06	835.159	1090.36	848.279	4726.15	8808.48	22242
1004	M177T359	1.76403	-1.18733	0.27138	9.67216e-08	177.019	176.931	177.02	358.76	331.004	376.102	27	0	1	0	3	0	0	0	1	0	1	0	0	2	2	1	0	0	1	0	6	367572	175975	1981.36	250348	343438	9972.54	135126	97848.9	88743.8	314168	38252.3	61789.7	58443.3	33248.6	25506.1	20530.9	144961
1005	M774T704	1.18831	1.18094	0.271675	0.84062	774.357	774.26	774.437	704.124	674.773	738.191	7	0	0	1	0	0	2	0	0	0	0	0	0	0	1	0	0	0	1	0	2	362.958	395.558	577.42	364.56	303.456	586.718	518.048	352.948	395.959	527.634	443.176	304.728	451.639	556.238	457.993	606.488	412.834
1006	M958T792	1.85512	1.18321	0.27169	0.771298	958.224	958.146	958.355	791.885	758.228	805.412	46	2	2	1	1	0	1	3	2	2	0	1	2	3	1	1	2	4	2	0	9	6636.72	377.005	133.768	3555.39	2138.99	229.822	6191.68	7197.97	7522.66	2681.09	10314.4	301.571	5455.39	3129.48	5216.75	2440.44	418.721
1007	M502T518	1.84226	-1.2445	0.27175	0.0166941	502.164	502.018	502.245	517.607	503.49	544.246	25	1	0	3	0	1	0	2	0	2	1	0	0	1	0	3	0	2	0	1	6	5263.43	2079.5	288.896	1466.92	5126.61	405.655	1685.71	2093.25	1936.82	1600.28	2121.48	1450.66	1613.62	1068.15	1771.36	1591.19	1619.26
1008	M825T50	1.62052	-1.18324	0.271757	0.112095	825.068	825.043	825.196	49.682	35.432	65.568	13	0	3	1	0	0	0	0	2	0	0	2	0	0	0	1	1	0	1	0	1	730.271	694.596	116.912	843.101	718.206	65.2304	902.555	93.9488	522.08	331.056	162.972	738.229	635.632	503.485	537.433	567.534	596.946
1009	M426T589	5.71998	-1.26247	0.27178	0.000923593	426.094	426.022	426.199	589.262	532.382	598.071	119	4	3	3	0	2	1	4	3	4	3	3	4	3	2	4	2	3	2	0	15	124885	74912.2	3881.43	576.97	468570	299.912	476.082	74173.5	41713.4	964.313	125736	131580	169445	475.265	234340	825.828	609.454
1010	M353T593	1.62638	-1.20485	0.271796	0.0087561	353.182	353.028	353.2	593.398	572.512	617.007	50	1	2	4	3	0	0	4	1	4	1	1	2	3	2	2	2	3	1	1	8	16668.7	22091.1	377.022	12073.8	12868.1	1574.33	11862.4	12234.3	8059.05	5669.5	4827.97	16456.6	18563.3	11917.5	273.346	10898.7	8987.99
1011	M413T957	1.71321	-1.18626	0.271847	5.60154e-08	412.595	412.594	412.699	957.488	941.045	960.009	52	2	3	3	2	0	0	2	1	4	2	3	1	0	3	1	3	4	3	0	10	12624.8	7233.76	406.187	7674.2	12967.2	1303.75	5372.03	502.488	6867.1	9831.51	9255.16	7261.21	11314.2	7048.86	10620.3	8948.6	10480.9
1012	M137T392	1.33407	1.21195	0.272188	0.00121141	137.024	136.937	137.037	391.614	356.787	436.855	71	0	1	3	3	1	2	2	1	2	3	3	3	0	1	2	2	2	2	1	14	91541.2	113167	9115.32	60591.6	92253.5	83753.9	112684	73363.9	122163	97197.2	19706.5	39474.2	97627.5	19686.6	81095.8	107022	911.436
1013	M780T579	1.64305	-1.17861	0.272418	6.69914e-05	780.067	780.013	780.222	579.219	527.528	613.883	20	1	2	1	0	3	1	1	1	1	2	1	0	0	1	0	1	0	1	0	1	833.773	435.212	409.181	1374.43	1284.29	377.108	144.864	724.406	164.873	1228.29	198.261	1126.35	1171.69	1620.46	1801.99	1856.6	909.432
1014	M451T748	2.24152	1.22696	0.272455	0.00332485	451.199	451.124	451.337	747.936	729.007	792.644	43	4	1	1	3	0	0	0	1	3	1	0	0	2	3	2	2	2	2	1	6	4251.86	3836.75	498.594	2785.11	118.158	967.853	13416.8	4091.27	2586.02	4694.14	3339.34	7940.64	2913.2	8513.44	2485.2	2465.22	14627.3
1015	M465T703	1.77511	1.21073	0.272456	0.0571984	465.271	465.258	465.353	702.74	690.05	725.555	44	3	2	2	3	1	2	1	2	0	1	2	2	0	0	1	2	3	2	0	10	2493.6	6131.72	886.284	2223.72	3742.44	1906.47	5044.95	3032.58	5381.23	12109.5	4527.87	9364.75	1962.35	3941.09	292.63	4104.57	3439.51
1016	M576T882	3.11611	-1.26645	0.272773	0.257219	576.183	576.016	576.234	881.749	842.089	899.685	24	2	1	1	0	0	0	2	1	2	1	0	0	1	1	1	1	3	0	0	4	3946.66	1705.29	297.318	331.06	351.032	352.792	351.391	484.236	677.977	261.692	330.342	126.702	390.841	269.742	498.587	240.852	351.827
1017	M599T744	1.43375	1.19294	0.272983	0.0427618	599.104	599.021	599.247	744.244	719.599	787.177	306	5	5	4	5	5	4	5	5	5	5	5	5	5	5	4	5	5	5	2	21	6.03434e+06	2.37326e+06	535770	8.76483e+06	6.73696e+06	3.80186e+06	9.26874e+06	8.60964e+06	6.62924e+06	6.73878e+06	5.20899e+06	1.01005e+07	6.19659e+06	8.08217e+06	5.7921e+06	2.38461e+06	9.73491e+06
1018	M612T822	1.52349	1.18422	0.27305	0.00602529	612.237	612.182	612.366	822.303	797.656	865.058	25	2	1	1	3	0	0	1	0	2	0	1	1	1	2	0	1	1	3	0	3	5428.74	1956.73	755.845	3205.45	3638.8	1845.88	7034.37	6111.82	2199.51	5638.75	5334.37	1563.61	1575.13	2207.03	2476.05	5899.99	550.653
1019	M503T601	1.50082	-1.19757	0.273201	0.264832	503.118	502.885	503.121	601.034	576.485	635.783	34	0	2	2	1	1	2	0	0	0	4	3	2	1	1	0	0	1	2	2	6	879.107	1797	286.716	1243.45	928.404	453.347	299.523	820.536	719.576	1128.26	1538.57	2787.92	856.319	1234.92	1062.06	3826.93	2492.82
1020	M413T541	1.64128	1.19326	0.273258	6.31595e-08	413.181	413.09	413.183	541.105	522.95	553.664	18	0	2	1	2	0	1	3	0	2	1	0	0	0	0	0	1	1	1	0	3	1500.04	2771.59	83.2033	1761.93	1434.7	241.478	3734.94	3284.96	3622.38	1510.28	1649.09	3161.81	1503.97	2309.4	1127.4	865.185	3528.14
1021	M452T819	1.59355	-1.21701	0.273556	7.02475e-05	452.092	452.089	452.11	818.984	814.375	822.319	16	0	0	0	0	1	1	1	1	0	0	0	3	0	1	1	0	2	0	0	3	4159.77	2963.98	258.553	1591.63	3462.87	648.964	1634.58	2160.43	1123.53	2236.95	11849.1	3870.1	8877.89	2091.93	10316.5	5948.97	2281.94
1022	M513T872	1.99439	1.21425	0.273675	0.468788	513.081	513.021	513.182	872.091	852.659	909.118	36	1	1	4	4	1	1	0	0	0	1	2	3	0	1	1	0	4	0	0	5	4631.79	990.585	266.035	5400.78	3745.93	634.126	10770.7	4808.68	11694.8	2077.55	10782	991.094	272.087	2377.03	2478.6	539.005	13484.5
1023	M468T50_2	3.06245	-1.22168	0.273696	0.0370752	468.042	468.001	468.248	50.271	9.6	102.491	203	4	4	5	5	3	3	5	4	5	5	4	4	3	4	4	3	5	5	0	17	20604.1	34111.9	351.247	93519.2	11316.1	250.438	15007.6	1103.33	1438.65	34413.9	34768.5	45271.4	31050.5	103998	21017.1	1679.18	38350.2
1024	M634T944	1.52951	1.17866	0.273706	2.36483e-05	634.259	634.251	634.472	944.293	895.083	951.471	111	4	4	5	5	2	1	5	4	5	5	4	4	4	4	3	3	5	5	0	16	17708.8	7203.34	1421.34	11556.9	9053.48	3840.87	12359.2	13999.4	23608.4	17993.3	24254.5	25141	26449.2	829.255	24332.9	18132.7	20322
1025	M686T581	1.23026	-1.18978	0.2741	0.000416552	686.042	685.909	686.104	580.721	561.347	603.707	12	0	0	0	0	1	0	0	0	0	1	3	0	0	0	1	1	1	0	1	3	523.058	419.951	272.96	573.15	642.915	284.741	350.18	391.257	417.562	533.1	605.386	367.004	520.172	579.419	594.616	979.898	681.619
1026	M647T943	1.89549	1.26414	0.274292	3.00963e-09	647.133	647.016	647.238	942.966	934.824	955.601	28	0	1	0	0	2	1	2	0	0	0	2	1	0	1	2	0	3	2	0	6	350.46	345.523	382.946	432.619	421.411	478.004	532.326	1819.36	482.405	351.805	654.609	595.071	687.464	563.027	402.506	351.116	347.956
1027	M773T547	2.57223	-1.2484	0.274323	4.19528e-05	773.388	773.264	773.462	546.527	519.609	577.503	21	3	2	1	0	0	1	3	1	1	0	0	0	0	1	2	1	0	0	1	0	12445.8	1994.4	526.294	1114.15	10116.4	561.188	1618.01	2926.26	1424.56	3654.52	2130.13	746.04	2332.89	345.421	594.067	1062.04	954.948
1028	M593T945_2	1.72934	1.17954	0.27445	0.000140238	593.315	593.26	593.491	945.165	905.956	961.065	96	2	4	4	3	4	3	2	3	3	4	1	3	3	2	2	2	3	2	0	11	4301.43	10753.9	1371.08	10730.1	1335.29	1613.56	14161	14073.4	14879.7	4544.61	6716.92	1881.5	2387.19	3865.81	8861.35	5861.07	2853.13
1029	M722T949	1.94177	1.20028	0.274593	0.054363	722.333	722.147	722.37	948.726	923.07	955.556	62	2	4	4	3	0	0	1	0	4	4	4	3	3	4	2	2	1	2	0	7	1921.59	850.932	391.137	2969.77	519.392	589.327	1275.6	1641.99	5545.52	3865.78	4707.23	982.414	2156.75	2008.22	879.806	1614.25	7802.52
1030	M481T718	2.02079	1.19736	0.274923	0.0317362	480.544	480.421	480.6	718.456	712.173	759.269	48	1	1	4	4	1	0	2	0	2	2	1	1	0	2	1	3	2	2	0	10	5968.2	11852.2	112.831	14774.1	1787.16	4505.55	17951.1	32347.3	6018.63	8883.5	15545.4	10144.5	3201.75	56274	380.971	6578.43	13918.4
1031	M621T946	2.06051	1.20983	0.274944	0.103596	621.256	621.125	621.347	945.505	895.672	959.096	49	3	2	2	2	1	0	2	2	2	3	1	3	2	2	1	0	4	1	0	5	1683.93	3179.48	626.802	214.278	1336.12	910.463	1663.95	7065.15	3420.7	1447.03	2148.22	226.575	2095.78	2102.71	1318.87	1878.05	2012.12
1032	M95T216	1.38169	-1.24206	0.275266	0.343253	94.9805	94.98	95.0403	216.238	181.58	249.05	53	0	2	2	0	0	1	1	1	1	0	3	2	0	1	0	0	0	2	0	2	203773	173377	234050	186275	187471	249511	65740.1	181357	21545.5	194702	196589	193910	69879.8	213035	93228.2	186641	203538
1033	M587T47	1.50642	1.17119	0.27529	0.0390082	587.121	587.008	587.248	46.7305	33.736	53.287	28	2	0	1	2	0	0	0	2	0	4	1	2	1	1	1	0	1	2	0	7	445.033	1917.63	342.082	744.571	1560.8	418.015	1506.75	1732.58	1652.17	2237.82	1485.26	1934.4	1394.32	1087.46	506.32	164.154	1464.84
1034	M309T622	1.88898	-1.21034	0.27533	3.02185e-05	309.098	308.918	309.12	621.923	545.29	661.916	138	3	5	5	5	1	2	5	3	4	3	2	1	4	4	4	3	3	3	1	18	48116.6	10646.9	856.733	23895.4	37495	2315.15	7926.16	24253.3	18021.6	11545	3977.6	3381.05	17766.5	23122.1	1183.56	5786.83	12245.6
1035	M550T45	2.30707	-1.2026	0.275413	0.0801489	550.032	550.025	550.201	45.165	8.171	72.993	254	5	4	5	5	5	3	5	4	5	5	4	4	4	5	4	4	5	5	0	21	6599.55	349448	3834.82	546123	573363	75463.4	6527.51	6834.25	253957	298451	556377	8405.13	154778	2336.12	421718	111626	243982
1036	M902T9	1.28041	1.1867	0.275796	0.00216033	901.849	901.84	901.851	8.562	8.068	12.624	36	2	1	0	2	1	1	1	3	2	1	1	0	1	3	3	1	1	2	1	9	3149.18	3054.29	4257.57	1454.17	5726.03	4382.32	3926.66	3460.09	6038.76	4780.16	1806.26	2781.99	3944.59	3885.43	4221.45	2322.02	3649.02
1037	M632T944	2.7453	1.24849	0.275928	0.135699	632.244	632.142	632.34	943.71	930.868	958.639	70	3	4	2	3	3	0	3	3	1	2	1	3	2	4	0	2	1	3	0	14	3940.67	2769.43	834.81	6272.99	3618.99	12238.9	1697.29	2625.4	4068.7	27239.3	5059.68	951.924	4882.45	3849.64	869.152	28368.2	3407.7
1038	M604T467	3.37388	-1.24231	0.27596	0.0221033	604.075	604.029	604.243	466.782	425.354	500.487	59	1	2	4	4	2	2	2	0	4	0	0	0	3	3	2	2	1	1	0	10	2996.02	3326.08	484.449	15787	2287.93	571.9	453.948	1227.89	1205.09	3915.93	5272.14	7831.71	7384.28	5416.58	2130.9	1466.4	1714.15
1039	M533T944	3.88527	-1.23619	0.276041	0.0225356	533.167	533.124	533.368	943.885	886.497	960.517	269	5	5	5	5	1	3	5	4	4	5	2	3	4	5	3	5	5	5	1	21	11704.1	5948.67	3560.69	126259	206730	62141.7	7526.93	5262.19	12176.9	4057.83	5777.15	89010.9	8499.74	39422.4	65251.9	2311.29	43340.2
1040	M443T143	1.66936	-1.17853	0.276191	2.70386e-05	443.116	443.011	443.194	142.975	110.564	180.04	46	1	3	3	3	0	1	1	1	2	1	2	2	0	1	2	2	2	0	0	6	3728.73	7610.68	946.362	3219.3	3752.49	1367.55	539.891	1429.56	3829.41	4369.48	2604.72	1397.74	1647.83	1022.62	2795.28	2038.89	1344.99
1041	M638T948	1.49216	-1.17142	0.276233	0.000159687	638.15	638.142	638.342	948.453	904.522	959.186	111	4	3	4	3	1	0	5	4	5	3	4	4	4	5	3	2	4	4	0	17	11555.2	12220.9	2426.77	11412	17067.7	7617.24	6167.62	1767.02	7061.85	14032.8	21240	1169.98	3318.06	17576.8	23637.2	22469.9	8528.5
1042	M486T50	2.00916	-1.22351	0.276259	0.00216314	486.011	485.934	486.099	49.707	45.811	97.342	132	4	5	5	5	3	3	4	4	5	4	5	3	3	4	3	2	4	5	0	14	17091.7	2574.32	627.826	29256.6	25369.9	3210.44	6310.64	3408.86	11782.9	12576.5	2929.57	8935.5	31390.9	145775	51301.2	26667.5	19376.2
1043	M916T9	1.17441	1.17636	0.276358	0.986755	915.865	915.861	915.891	8.595	8.085	12.935	17	4	1	0	2	0	0	1	0	1	0	1	1	1	0	0	2	0	0	1	2	3363.47	1967.78	2017.5	1910.65	2825.05	3305.5	2795.83	2155.42	3257.69	2677.71	2726.49	2076.84	2671.91	2065.73	2261.97	2213.47	2848.94
1044	M689T857	1.94361	-1.21991	0.276476	2.73888e-05	689.336	689.168	689.34	857.161	852.309	886.106	15	0	2	2	0	0	0	0	2	3	0	0	0	1	1	0	0	0	1	0	3	3857.1	517.036	487.609	1375.9	3550.52	420.071	408.353	1804.08	1254	1149.58	1737.32	141.568	716.267	364.233	889.154	301.756	256.978
1045	M363T44	1.74175	1.1801	0.277334	0.307546	363.024	362.875	363.108	44.418	3.142	88.003	151	3	4	2	5	4	3	5	4	4	4	2	4	5	3	4	3	4	3	0	17	10763.4	9041.5	2541.99	1586.29	3304.57	1120.83	16835.6	5208.62	10016	14260.3	9125.53	8091.4	17509.6	188.122	22484.2	9196.18	5161.99
1046	M735T564	1.28635	-1.16555	0.277376	0.373866	735.123	735.008	735.241	563.744	526.1	589.488	14	0	1	1	3	0	0	1	0	1	1	1	0	1	0	0	0	1	1	0	2	407.562	442.938	306.136	357.944	649.116	236.168	503.116	177.63	374.635	390.493	283.858	362.062	319.375	356.054	243.875	755.806	371.675
1047	M566T758	2.78175	1.23098	0.277427	0.0580171	566.199	566.09	566.247	758.013	744.888	770.921	27	1	3	1	1	0	0	3	2	0	1	1	0	1	3	2	1	0	0	0	2	427.534	2877.53	570.757	3927.35	1136.79	660.096	5081.4	2102.43	2490.62	14534.2	589.784	1913.43	1425.49	792.206	671.494	1353.73	2471.52
1048	M787T946	1.44637	1.18799	0.277676	0.000736846	787.27	787.133	787.374	946.462	917.304	959.007	37	3	0	1	0	3	1	0	0	2	2	2	0	4	3	1	2	1	2	0	5	797.702	164.59	254.189	1385.98	1333.95	715.617	1609.2	1117.32	1224.57	1026.79	1651.68	1150.28	981.168	889.512	2504.2	1601.94	2411.48
1049	M122T669	1.45533	1.2119	0.277722	0.00149212	122.011	121.999	122.025	669.384	665.942	683.697	6	1	0	0	0	0	2	0	0	0	0	0	0	0	0	1	0	1	0	0	1	713.517	365.118	410.104	378.482	471.814	531.39	559.941	503.38	1333.01	476.337	592.491	270.432	658.553	582.172	785.818	1042.76	674.171
1050	M655T642	1.32041	1.22524	0.278307	0.000521407	655.079	655.02	655.229	641.806	625.726	678.537	21	1	2	0	2	0	0	2	0	3	1	2	1	0	0	0	0	0	0	1	6	833.003	126.806	449.312	867.494	1056.13	727.089	869.055	878.826	885.129	1040.49	953.856	603.398	715.645	510.073	629.811	1002.06	381.551
1051	M641T527	1.79293	1.17003	0.278618	0.231054	641.169	641.132	641.303	526.504	452.125	556.055	46	1	3	1	1	1	0	2	3	0	3	2	4	0	2	0	0	2	1	1	9	2065.82	443.458	498.272	400.459	572.95	524.377	2569.78	671.48	2380.82	991.105	630.578	361.323	350.986	447.816	304.091	7754.92	2183.44
1052	M67T40	1.58707	1.17261	0.278675	0.127614	67.0193	67.0191	67.0196	40.2075	38.034	55.383	52	3	2	1	3	4	3	3	0	2	0	3	2	3	1	1	0	2	1	0	10	13954.9	10925.4	133.191	21656.8	15002.8	4369.76	30647.8	13203.6	19102.5	30556	9146.74	10015.6	11508.1	18648.1	9055.47	16283	18203.4
1053	M463T50	2.37587	-1.16994	0.278977	0.023682	463.053	462.886	463.111	49.811	12.09	72.394	178	4	4	5	5	2	1	5	5	5	5	5	3	4	5	4	4	4	5	0	20	54910.6	52381.4	579.532	109358	16555.4	578.435	8039.53	79.0338	17468.7	72234.3	14165.3	46960.9	16845.4	21970.2	7895.59	22699.4	22789.9
1054	M738T756	1.48672	1.19693	0.279173	0.000271676	738.107	738.018	738.232	756.415	738.35	761.239	14	1	1	1	3	0	0	0	0	0	0	0	1	1	0	0	0	1	1	0	3	762.483	692.8	352.508	535.044	302.465	230.633	520.168	803.657	1019.91	1358.44	1622.94	770.902	1202.03	517.582	949.978	1472.08	272.556
1055	M683T944	1.50593	1.16086	0.279227	0.00202619	683.215	683.042	683.237	944.244	910.348	954.224	27	1	0	1	2	3	0	1	1	1	3	2	3	0	0	2	0	1	1	0	1	3159.82	179.21	932.932	2838.65	2554.08	2044.98	2709.56	1540.34	3189.91	5069.56	7379.33	6085.87	7165.13	4056.51	3453.03	4392.5	13604.6
1056	M548T416	1.10157	1.16168	0.279236	0.314558	547.901	547.758	547.985	415.603	403.257	425.104	16	0	0	1	1	1	0	2	1	0	0	0	0	0	0	0	1	0	2	2	3	357.441	281.007	246.979	300.139	339.226	272.262	326.407	345.05	362.96	372.981	288.493	318.546	336.695	326.213	745.356	440.075	256.256
1057	M488T49	1.52007	-1.17195	0.279299	0.185978	488.065	488.008	488.232	49.227	8.084	77.929	82	1	2	4	3	3	2	4	2	2	1	4	5	1	1	0	3	5	4	0	9	3911.11	5035.91	603.69	2422.5	3701.63	1102.1	1890.51	823.032	3235.56	3260.74	2770.52	4724.58	2100.37	144.201	3424.5	4359.82	2602.08
1058	M669T568	1.25896	1.17702	0.280243	0.0776438	669.166	669.103	669.24	567.801	528.109	584.445	14	2	1	1	1	1	2	0	0	0	1	1	0	0	1	0	0	1	0	1	0	540.889	503.985	482.295	518.477	1104.13	853.106	906.021	958.932	629.907	617.484	561.209	502.407	694.141	692.906	303.671	503.02	775.138
1059	M390T953	1.69457	-1.15938	0.280419	7.09012e-10	390.085	390.058	390.226	952.998	939.019	961.116	150	3	5	5	4	4	3	5	4	5	5	5	4	4	5	5	5	5	4	1	20	182333	108139	4332.25	115614	147875	16970.5	455.254	127141	65286.1	119607	135941	1690.78	116681	148962	163313	94003.6	158145
1060	M367T414	1.81047	-1.18205	0.280448	0.000247236	367.103	367.019	367.199	414.101	377.948	441.175	136	4	4	4	5	0	2	4	3	4	5	2	2	4	5	3	4	3	1	0	18	89348.6	279978	15383.2	334728	167684	41812	190649	71226.5	28265.5	158042	85101.2	108531	150696	141326	13019.1	164598	257410
1061	M307T957	1.95486	-1.15982	0.280586	1.15628e-09	307.19	307.038	307.193	956.618	942.972	961.008	61	3	3	2	3	2	3	1	1	2	3	1	2	1	0	0	1	1	2	0	12	73037.6	72379.7	671.234	22843.2	83591.1	6107.91	37788.4	74097.4	1243.97	9939.04	16837	11686.8	11745.1	4675.66	9106.76	5101.79	12341.2
1062	M521T480	5.43342	1.23591	0.280955	0.000599944	521.096	521.003	521.225	479.716	447.542	503.909	68	2	4	3	2	1	0	5	4	2	2	0	1	2	2	0	1	1	1	0	9	9274.64	1261.87	393.156	20749.8	1807.92	2552	128211	1090.76	15900.9	34196.8	715.742	2672.05	5218.27	918.931	743.397	1026.66	1069.68
1063	M480T722_1	58.8014	1.24428	0.281326	0.211189	479.538	479.434	479.623	721.556	718.078	747.678	27	0	1	0	2	0	0	1	1	0	3	0	1	0	2	0	1	0	1	0	6	435.273	279.872	242.204	288.242	429.984	16864.2	394.097	371.562	251.899	80644.5	413.072	434.017	386.945	315.754	511.79	9151.86	395.778
1064	M444T80	1.51855	-1.17643	0.281364	0.014803	444.196	444.194	444.317	80.438	77.644	89.468	35	2	2	2	2	4	1	2	0	0	0	1	0	0	1	2	1	1	3	0	7	10090	13447.8	1327.43	6219.67	10220.9	3490.97	6031.27	1946.29	8387.46	7344.89	7990.33	16992.8	8338.93	5650.31	270.933	3945.3	8986.13
1065	M432T930	1.95437	-1.15569	0.281404	0.077198	432.102	432.032	432.234	929.592	899.635	958.491	121	3	4	4	5	2	3	5	4	4	5	2	1	3	3	1	3	1	3	1	15	209531	93285.4	2287.73	98066.7	135844	15737.4	6496.45	3310.11	89610.9	160644	46401.8	226840	95297.6	126.253	84642.4	139173	623.472
1066	M401T603	13.3414	1.24347	0.281424	0.0390394	401.145	401.015	401.183	603.477	588.274	640.972	36	4	2	0	2	0	1	1	1	3	2	0	2	2	3	2	1	0	2	0	5	1841.86	784.535	264.793	153.598	1467.28	677.062	47454.8	2919.28	1098.44	8047.67	1610.61	940.591	1137.58	1374.31	951.208	1974.12	2934.02
1067	M626T560	1.62043	-1.17307	0.281444	8.58438e-07	626.144	626.005	626.226	560.097	536.274	573.869	48	1	2	2	2	1	2	3	0	4	2	2	2	3	0	3	2	4	1	1	7	17576.3	18783.9	1358.69	8308.16	21688.7	1638.47	5689.61	8750.03	15301.4	10409.2	3187.25	18770.8	12862.9	6085.6	12856.2	5278.42	6125.74
1068	M489T50	1.80607	1.20207	0.281578	2.69684e-06	489.089	489.004	489.224	49.612	8.539	73.232	128	3	4	2	4	1	3	5	4	5	4	3	3	4	4	4	4	3	4	0	20	5955.19	5733.18	866.232	7062.92	3392.38	2071.8	18821.7	4692.24	9243.63	6728.1	5155.36	5656.29	5327.28	5232.65	16655.6	6268.36	2679.98
1069	M768T949	1.27082	1.16211	0.281604	5.10952e-08	768.328	768.169	768.368	948.899	940.607	954.716	37	0	1	1	1	0	1	0	1	2	2	3	1	2	1	2	1	1	2	0	7	502.876	449.438	295.088	720.11	506.051	348.715	914.565	707.558	625.153	547.473	1321.04	761.028	955.896	589.591	1782.17	1148.93	2035.35
1070	M480T722_2	10.3826	1.24278	0.281606	0.0887595	479.842	479.647	479.86	721.817	696.646	754.916	34	0	1	0	2	0	0	0	1	1	1	0	2	0	2	0	1	0	1	0	11	443.638	333.526	1506.57	594.309	501.551	6591.7	641.904	540.049	449.018	26866.3	485.232	428.509	518.533	632.667	587.868	36761.8	574.539
1071	M603T643	2.41163	-1.19861	0.281797	0.437997	603.099	603.004	603.247	643.327	619.644	666.026	82	3	3	3	3	2	1	2	2	2	3	4	4	3	2	2	3	2	2	1	7	31896.4	14445.6	1156.81	11851.9	2037.06	758.522	11246.4	2599.36	9759.72	1090.94	38974.2	9337.84	1424	10457.4	37684.1	11462.9	2828.03
1072	M472T492	4.6768	1.24075	0.281821	0.20935	472.144	472.025	472.177	492.36	476.757	517.179	10	1	3	0	0	0	0	1	0	0	0	0	1	0	1	1	0	0	0	0	2	310.207	106.091	109.804	250.3	332.007	152.243	414.455	3632.33	698.56	286.222	214.943	283.68	255.801	172.131	244.519	309.142	211.562
1073	M476T711	1.46197	-1.15472	0.281834	4.01438e-09	476.042	476.039	476.224	711.351	682.919	755.852	45	1	3	3	0	4	3	1	1	1	1	2	4	0	0	0	0	4	2	0	10	840.682	593.441	408.199	1273.59	988.394	967.867	900.39	121.937	278.61	538.573	1958.79	862.752	1024.22	1429.53	130.78	1486.34	2497.22
1074	M810T639	1.24162	1.16264	0.281958	0.0144463	809.574	809.538	809.715	639.043	619.286	654.593	10	0	0	0	0	3	0	1	0	1	0	1	1	0	1	0	0	0	1	0	1	172.69	260.485	138.22	257.432	263.369	170.135	318.686	380.342	270.501	216.429	311.666	317.879	316.993	392.121	267.363	239.385	317.818
1075	M205T519	1.42267	-1.17313	0.282007	1.67408e-11	205.123	205.011	205.125	519.171	491.822	553.225	53	0	3	3	1	1	1	1	1	2	3	3	2	1	3	2	2	1	4	0	5	18140.9	11055.4	3298.84	16869.8	19786.4	8047.64	7675.39	13164.7	5138.89	14579.9	8576.97	9163.08	7090.96	12741.4	10889.2	9951.47	13950.9
1076	M679T648	1.73559	1.15325	0.282101	0.00152579	679.097	679.003	679.202	647.579	634.627	671.997	22	3	1	0	2	1	1	2	0	1	2	0	2	0	0	0	2	1	1	0	1	284.03	192.266	1535.69	5275.5	4521.7	4155.74	5121.66	6580.76	4437.99	199.691	5917.77	6284.8	5651.07	3985.22	3814.13	2029.71	6732.62
1077	M573T641	1.73941	1.15507	0.28213	0.0678574	573.161	573.135	573.355	641.012	584.659	662.996	110	5	4	3	3	4	2	5	2	4	3	4	3	4	3	2	2	5	2	1	17	2076.27	4754.23	1318.88	10884.9	2108.5	1299.88	5390.95	13710.4	9203.93	7170.69	2254.39	2537.75	11873.3	2387.63	1443.73	1878.72	2320.56
1078	M697T838	1.4949	-1.1767	0.282324	0.00641174	697.191	697.105	697.243	837.96	821.425	866.13	20	0	1	2	3	0	0	2	2	2	0	0	0	0	2	1	0	1	0	0	3	4249.3	1942.79	604.702	4104.73	3013.47	982.801	1591.97	3243.9	1548.15	1941.45	8663.27	2399.91	2708.92	3680.06	3727.82	1577.91	4571.97
1079	M332T189	1.58679	1.15812	0.282363	0.00165911	332.106	331.947	332.107	188.557	170.066	244.301	25	2	1	1	0	1	0	3	2	2	1	1	0	0	1	1	1	0	1	0	4	536.547	9240.19	287.252	4872.23	7411.2	2179.22	8003.37	8665.76	10260.5	6351.79	5055.72	6945.38	738.907	4892.46	2524.98	7129.94	5659.85
1080	M458T527	2.57175	1.2368	0.282442	0.00672442	458.177	458.131	458.353	526.601	487.238	568.611	17	0	2	0	0	1	0	3	2	0	2	0	2	0	1	1	0	0	0	0	1	335.277	264.155	153.332	228.344	344.719	63.2981	223.349	402.233	788.533	1932.29	207.446	158.803	199.354	184.795	165.646	252.166	165.043
1081	M344T519	2.20264	1.2114	0.282664	0.00690399	344.142	344.098	344.144	519.345	476.198	549.154	14	1	1	0	0	0	0	3	0	2	0	0	0	0	0	1	1	0	0	0	2	475.896	1336.01	131.823	648.949	904.14	339.332	4109.5	1315.62	1159.89	777.927	634.464	966.957	918.768	706.669	718.392	663.201	2988.64
1082	M807T597	1.50197	1.23275	0.28272	0.00798583	807.293	807.171	807.361	596.943	572.411	613.956	13	1	1	0	0	0	1	0	1	0	0	0	0	3	1	0	0	0	0	0	4	419.699	429.877	383.972	477.8	532.77	338.228	1257.99	787.988	740.72	245.663	331.201	297.601	315.533	300.972	280.213	229.362	852.493
1083	M557T588	2.05533	-1.20533	0.282859	1.32375e-05	556.533	556.403	556.551	588.477	551.518	619.021	35	2	2	0	1	1	0	1	1	1	0	1	1	1	0	0	2	4	4	0	7	3632.38	607.062	187.778	1210.18	1834.99	411.117	1302.74	1059.34	683.153	179.282	6251.61	469.176	389.917	1131.67	3289.06	7399.22	2141.84
1084	M415T47	1.50624	-1.18595	0.283246	1.27386e-14	415.145	415.018	415.183	46.533	39.748	87.323	140	3	5	4	3	4	3	5	4	3	5	4	4	4	2	1	2	3	4	0	19	25687.8	13677.9	1527.81	19370.4	23047.6	6988.65	7382.19	10014.1	13406.5	17519.6	6274.35	1665.75	4113.61	5782.92	3152.56	3554.64	5029.32
1085	M315T465	2.29954	-1.22669	0.283292	0.0487433	315.108	315.024	315.183	465.266	442.122	499.829	55	1	4	0	1	2	2	2	0	4	2	1	1	0	1	0	1	0	3	0	15	5725.4	9054.64	188.107	124.241	3676.34	1706.46	2205.9	918.355	929.007	2402.21	10690.7	10996.8	7390.8	1898.62	5975.62	11604.3	12068.6
1086	M302T333	1.59891	-1.16331	0.283372	0.999848	302.002	302.001	302.198	332.764	315.859	351.86	17	1	1	0	0	1	2	0	0	1	0	0	0	1	0	0	0	0	0	0	4	8083.48	5795.16	1665.97	14180.2	7862.97	3558.89	6986.98	5703.71	71.7288	7187.01	8450.39	4121.86	5923.05	7681.86	5549.15	6958.93	7079.89
1087	M676T242	1.18172	-1.14958	0.283577	0.000316811	675.832	675.653	675.865	242.38	231.882	243.9	5	0	0	1	0	0	0	0	0	0	0	3	0	0	0	0	0	0	0	0	0	390.728	325.939	214.16	376.628	374.678	189.372	297.183	374.227	248.655	314.025	302.079	310.763	74.0292	298.506	261.479	423.699	318.999
1088	M629T948	1.93123	1.18581	0.283701	0.000445794	629.318	629.256	629.428	947.753	932.878	960.392	76	5	4	1	2	1	1	4	4	3	3	2	2	1	4	3	1	2	0	0	12	4012.53	8058.75	221.194	7299.08	2749.27	1003.24	4698.04	5314.15	18181.9	13948	3005.26	3358.03	2939.8	2242.38	2065.59	625.478	4932.29
1089	M169T644	1.38653	1.17195	0.284409	0.000266336	169.014	168.947	169.087	643.813	625.782	668.977	21	1	2	1	1	1	0	2	3	0	0	1	1	0	2	0	1	0	0	0	4	1162.12	1600.51	827.132	2043.46	1117.11	1206.48	2005.28	3339.29	1342.17	1466.34	2157.82	4283.21	1415.02	3252.6	145.966	1473.14	5269.37
1090	M418T803	1.87933	-1.21908	0.284622	0.0522264	418.086	418.005	418.206	802.785	783.09	815.701	57	1	1	3	1	1	2	1	2	3	3	2	1	1	2	2	2	4	1	0	6	2110.24	1127.95	206.106	4670.57	5556.14	703.663	1361.36	1942.76	1436.68	1829.92	39073.7	94818.2	1149.63	7817.63	4386.93	1538.08	2880.14
1091	M468T581	1.56051	1.14811	0.284628	0.246378	468.045	468.042	468.208	580.894	549.259	635.199	189	3	5	4	5	2	2	5	3	4	4	4	4	3	5	3	4	2	4	0	16	11666.5	30778.8	786.698	23249.5	13297	1795.44	33938.2	29293.3	28402.6	31065.8	7314.42	12958.7	357592	4764.15	6621.85	5213.51	12342.5
1092	M559T831	7.65124	1.23005	0.284731	0.321239	559.178	559.141	559.314	830.826	808.602	886.769	137	3	4	4	4	0	0	4	3	3	4	4	2	4	5	3	3	4	3	0	16	43622.2	4512.7	1097.36	5882.93	13595.8	11504.4	394411	89951.6	26790.4	3066.21	73080.4	3653.33	7056.07	9572.96	19169.9	54292.4	474084
1093	M743T61	1.19445	-1.14697	0.284746	1.71365e-13	743.392	743.275	743.443	61.063	24.736	90.427	12	0	1	0	2	0	0	0	0	1	0	0	0	0	0	1	3	1	0	0	2	267.313	254.067	346.506	367.86	221.572	170.272	199.942	265.14	237.61	347.107	240.061	293.775	242.975	224.208	194.57	157.123	527.182
1094	M671T684	3.80309	1.22994	0.284814	0.000523284	671.256	671.252	671.459	684.252	643.317	717.25	59	1	1	3	4	2	0	3	1	4	4	2	3	1	3	2	2	3	3	0	4	6070.78	7253.98	456.516	6750.55	5841.31	1885.75	65355.6	22832.9	8527.14	1697.96	182.589	277.043	3845.65	3300.32	1572.14	49944.6	53741.2
1095	M479T366_2	2.17143	-1.16907	0.284983	2.03645e-05	479.119	478.953	479.121	366.049	328.865	396.054	97	2	5	2	5	4	2	3	2	4	4	3	1	2	2	2	2	4	4	0	14	27497.6	210.338	260.516	25651.4	28480.2	5248.91	2945.06	5589.91	1992.53	22032.9	29443.2	6633.2	33152.9	6219.5	28537.2	11404.9	2761.88
1096	M490T535	6.4983	1.23181	0.285217	0.250407	490.128	490.02	490.232	534.695	512.952	561.271	80	4	4	3	4	3	3	4	1	1	0	2	1	1	3	2	0	4	3	0	14	1345.65	1494.36	274.668	1822.43	1456.11	6805.47	2164.04	744.876	1131.26	30699.4	3083.77	2587.4	2140.97	575.661	2248.68	27174.8	810.961
1097	M217T545	1.68958	-1.15352	0.285222	5.38461e-06	217.05	216.953	217.087	544.908	529.348	572.42	16	0	2	1	1	0	0	0	1	3	0	0	0	0	1	0	1	0	1	0	3	8960.79	13007.7	227.55	7500.63	6432.74	1888.23	1469.59	3250.1	5084.34	9691.39	2259.12	566.552	999.03	1676.28	1405.67	2933.06	3631.64
1098	M307T50	1.9189	-1.15667	0.285328	2.01577e-08	307.086	306.999	307.176	50.062	8.091	98.636	199	4	4	5	4	5	3	5	3	5	5	5	3	4	4	3	4	5	4	0	21	14105.7	11382.7	980.965	7256.92	25519.2	2863.78	7493.19	2304.25	1859.83	16353.7	3354.06	1336.17	4218.83	4969.14	9626.97	1642.96	9125.71
1099	M267T119	3.18888	1.20071	0.285387	0.336424	266.817	266.816	266.94	118.848	82.86	126.799	22	0	0	3	1	0	0	0	0	0	0	0	0	1	1	1	0	1	0	0	7	72.554	0	851.138	65.564	1195.42	328.991	965.43	0	1411.32	4260.92	67995.8	4293.85	77.3138	162.842	25.9223	60.3026	126.161
1100	M98T43	2.68194	1.22063	0.285523	7.81433e-05	97.9601	97.9593	98.0331	42.992	40.363	50.838	31	1	0	0	2	1	1	0	2	0	1	2	1	2	3	1	2	2	1	0	3	385.56	951.575	153.744	806.394	696.84	362.704	916.898	849.947	1080.76	4819.73	2378.7	1784.2	1446.72	1613.25	3424.6	1257	1266
1101	M365T399	2.18991	1.19689	0.286644	0.0164638	365.181	365.18	365.183	399.427	394.872	404.788	49	1	1	2	4	1	2	4	3	3	1	2	2	2	2	0	0	3	2	0	8	4100.07	4020.45	28.5408	6580.39	8604.27	327.861	26581.5	9677.1	8939.73	5572.46	5830.79	5509.07	8781.15	6535.54	8289.39	4945.24	16344.9
1102	M488T592	1.87976	1.14136	0.286757	0.00681137	487.52	487.418	487.523	592.326	574.059	618.777	24	1	2	1	2	1	0	1	1	0	1	3	1	0	0	1	0	0	1	0	3	2507.34	10294	151.246	1626.75	2046.58	1047.07	8755.81	10655.6	2814.07	7980.18	8427.82	11926.7	4302	3968.89	11127.7	10293.1	9160.76
1103	M843T952	1.49811	-1.17344	0.286868	0.000103239	843.206	843.166	843.374	952.059	921.194	955.051	40	3	3	3	3	1	2	3	3	1	2	1	0	2	0	0	1	2	0	0	2	5894.32	4158.82	737.095	2495.07	5450.29	1523.27	3539.05	1277.13	2966.24	3200.48	4105.65	3312.77	4803.91	2866.31	1133.09	3872.54	3046.67
1104	M885T578	1.53304	-1.16826	0.286964	2.41123e-07	885.244	885.031	885.246	577.979	549.353	590.965	20	3	2	0	0	0	1	2	1	2	1	0	0	1	1	0	0	1	0	0	4	2371.65	4271.71	201.863	2627.43	3047.42	289.727	1828.39	2227.18	1962.42	1859.12	2029.42	5253.04	4927.48	1910.36	1385.82	2499.77	1541.7
1105	M521T892	2.56409	-1.19935	0.287232	0.0277418	521.202	521.038	521.204	891.739	877.133	911.678	45	1	0	2	1	0	0	4	1	3	3	1	0	1	2	3	1	3	0	0	6	23760.1	6669.46	1889.02	17011.4	64266.2	2059.8	5872.43	20933.1	4924.84	10512.7	151624	6515.6	11219.9	10511.5	31672.7	4277.97	2359.94
1106	M571T576	1.66117	1.14146	0.287296	0.000546455	571.202	571.036	571.222	575.924	560.648	595.902	29	1	1	4	1	0	0	2	0	1	0	2	0	1	2	0	1	2	0	0	4	11387.3	689.92	382.587	8437.26	9431.86	4331.5	7815.04	9071.4	9072.76	20090.9	393.849	8871.34	3872.98	3438.23	3344.84	379.585	2990.34
1107	M351T47	1.68189	-1.14745	0.287742	0.00172048	351.11	350.999	351.204	46.742	39.384	88.851	139	4	4	4	3	2	2	5	4	4	3	2	1	3	3	2	3	4	3	0	19	13067.6	7421.64	880.332	5251.59	7661.06	1692.57	3821.1	1603.56	9335.97	3929.84	7173.19	6271.68	3947.31	373.968	9169.23	3755.99	4198.96
1108	M799T946	2.4888	-1.17218	0.287768	0.00342038	799.2	799.141	799.36	945.94	899.024	958.127	99	2	2	3	2	0	3	4	3	4	2	4	3	2	4	2	3	5	4	0	12	972.762	934.033	530.86	6232.83	7376.66	657.499	621.451	4064.73	273.372	830.69	774.68	9424.22	878.467	7170.13	7011.97	5547.19	1071.99
1109	M925T944	1.24795	1.14049	0.287772	5.66077e-07	925.182	925.068	925.222	944.016	911.258	948.134	7	1	0	1	0	0	2	1	1	0	0	0	0	0	0	0	0	0	1	0	0	212.687	158.067	215.739	378.506	192.81	241.885	230.133	284.159	274.535	414.179	334.657	1461.4	665.259	267.764	355.229	438.539	347.448
1110	M454T400	1.70841	1.13928	0.28798	0.00321362	454.198	454.04	454.221	399.847	370.963	414.479	19	1	1	0	0	1	0	1	1	0	0	0	0	0	4	1	2	1	0	0	2	1758.53	419.244	122.091	467.844	2167.3	783.927	1947.6	812.748	1602.87	3283.86	367.165	201.009	560.456	243.421	427.363	1127.38	390.154
1111	M477T870	1.78814	1.14719	0.288729	0.261565	477.105	477.013	477.141	870.067	853.826	887.887	21	1	0	1	1	3	0	0	0	0	0	0	1	3	1	0	0	1	2	0	6	31656.9	2128.7	1592.1	18422	21266.9	3089.68	39734.9	35144.5	46175	10085.5	56008.7	345.058	20914.5	24160.8	29225.9	10273.3	52707
1112	M537T560	2.11984	-1.13616	0.288819	1.92458e-06	537.254	537.124	537.359	559.904	509.61	597.985	188	4	5	5	4	2	2	5	4	5	4	2	1	4	4	4	3	3	3	0	18	70650.3	173269	1481.44	245035	203694	3126.82	2402.12	15249.2	246386	60280.5	4299.84	52525.6	1073.13	6428.63	11235	13151.8	5524.68
1113	M525T466	2.33053	1.17005	0.288826	0.00167076	525.125	525.098	525.246	466.052	443.707	484.057	37	3	1	0	2	0	1	2	3	1	0	1	0	1	3	2	1	1	1	0	6	1215.67	49850.3	1533.15	19678.2	19835.9	8239.87	113265	51511.2	22241.2	19415.7	15508.8	9122.59	13683	5678.02	12900.7	10409.7	30642.8
1114	M566T718	1.79801	1.15109	0.288843	0.411488	566.137	566.134	566.35	718.238	694.094	743.367	72	2	3	5	2	0	1	4	3	1	2	2	1	3	4	2	2	4	1	0	14	5471.27	1117.81	1352.4	5766.58	1045.82	153.306	8836.33	9398.52	4795.08	3344.42	9185.77	2666.8	11465.5	1766.12	1883.23	4868.05	8760.65
1115	M311T50	1.68345	-1.1432	0.288908	0.00031886	311.098	311.001	311.135	49.738	37.766	94.125	305	5	5	5	5	5	3	5	4	5	5	4	3	4	5	4	5	4	4	0	21	57062.2	70680.5	2914.63	27881	48645	18083.6	1736.63	19073.4	54425.2	29751.7	24265.2	20683.9	14757.3	12989.6	21722.4	11467.4	7171.27
1116	M520T532	1.5757	-1.13585	0.289129	0.00354681	520.116	519.999	520.219	531.934	490.453	594.99	68	2	2	3	2	0	1	3	3	1	1	1	3	2	1	2	2	3	1	0	12	2884.85	4717.07	498.109	2986.36	4005.88	861.521	1007.61	4454.04	1430.66	1824.28	6215.3	5537.26	1446.84	13658.4	806.671	1447.24	2344.99
1117	M286T86	2.51076	1.20287	0.289283	0.171008	286.065	286.053	286.094	85.699	70.879	93.605	39	1	2	2	4	1	1	0	1	0	1	0	1	0	2	0	2	0	0	0	10	2226.65	1648.15	257.705	1196.77	3136.66	620.175	6006.08	1430.52	11625.5	1573.66	5592.38	2234.19	1320.48	1084.5	3472.11	6920.52	31687.2
1118	M381T674	2.20104	1.1949	0.289285	5.76765e-08	381.132	381.13	381.232	673.731	633.183	683.638	24	1	2	3	2	1	0	1	2	0	1	0	1	0	1	0	0	0	0	2	2	778.865	1037.97	69.8061	552.03	1280.79	865.709	129.168	3568.76	459.964	3163.11	1576.01	773.388	2366.07	425.826	552.618	1149.95	317.66
1119	M399T734	1.7197	-1.16762	0.289299	2.82688e-05	399.072	398.895	399.073	734.022	726.497	746.859	14	0	1	1	0	0	0	0	0	0	1	1	3	0	0	0	0	3	2	0	1	1475.11	2551.53	71.5875	3090.71	1081.86	294.758	1397.93	893.831	1664.97	557.952	583.119	452.198	491.802	89.6052	581.732	503.554	1328.02
1120	M589T707	2.04272	1.13926	0.289322	1.46929e-08	589.132	589.052	589.231	707.082	682.054	730.985	82	3	5	3	4	2	2	3	3	1	0	0	1	3	3	3	2	0	2	0	12	9743.32	1079.71	974.82	25878.8	3688.52	755.008	33156.8	14971.6	27247.6	8366.41	12959.2	759.706	5734.67	5633.39	13399	17729.4	45299.3
1121	M525T891	2.1476	-1.15772	0.289486	0.031008	525.161	525.114	525.233	891.283	871.572	906.383	30	2	2	0	2	0	0	2	1	2	3	0	0	2	0	1	1	0	1	0	6	4700.67	9575.61	282.636	3036.21	2008.48	468.964	428.07	3901.66	4022.65	306.814	5616.68	10590.7	4821.16	1209.01	3612.6	283.922	2902.34
1122	M440T561	1.66643	-1.15955	0.289505	2.07016e-08	440.07	439.976	440.073	560.986	543.249	563.571	14	0	1	1	1	0	0	0	0	0	3	2	0	0	0	0	0	1	0	1	4	1352.39	3140.64	137.47	1926.43	1422.37	315.515	1718.73	464.35	1000.32	1289.34	668.364	1144.08	1047.26	773.364	505.18	758.524	1629.42
1123	M415T503	2.22857	-1.20701	0.289589	6.90822e-08	415.125	415.032	415.237	503.138	475.919	542.964	82	3	5	3	4	2	1	3	4	4	1	0	0	4	3	4	3	3	3	0	12	165976	888.248	9066.3	178099	66280.5	14657	49688.3	26327.6	51492.1	46436.3	61690.7	16825.1	65921.3	10375.7	28124	593.509	19902.6
1124	M71T950	1.24584	1.17781	0.289661	8.34693e-09	71.0142	70.9994	71.0153	949.552	915.562	959.301	57	0	0	0	2	0	1	0	3	4	3	4	3	4	3	4	5	2	2	0	10	1696.65	1441.35	1057.2	1267.39	1463.83	1459.44	1344.66	1410.94	2783.99	1630.18	3312.81	2204.38	3584.73	1878.85	2218	3553.64	3833.54
1125	M539T692	2.68542	1.17806	0.289749	0.0453936	539.211	539.124	539.331	692.057	673.121	720.515	89	2	2	4	2	1	2	3	2	2	2	1	2	2	2	4	3	2	3	0	19	2815.34	15160.5	7073.46	79051.8	27884.9	17645.3	191330	12770.2	21992.1	110700	2559.08	4843.6	81784.3	21925	10394.3	34638.8	102820
1126	M459T946	2.13915	-1.15893	0.289815	0.0024885	459.187	459.011	459.225	946.437	913.923	955.673	232	5	5	5	5	5	4	5	4	5	5	5	4	4	5	3	3	5	5	0	20	35753.3	72569.1	566.881	8238.27	75035.1	4219.13	6407.28	7019.21	24262.2	47923.3	15959.2	35779.1	2317.58	23084.7	11921.3	8065.35	58238
1127	M705T49	1.6064	-1.15036	0.289835	8.66492e-05	705.202	705.037	705.245	49.408	29.387	72.457	116	4	4	5	5	1	0	5	3	5	2	2	1	4	5	4	4	1	2	0	13	34978.7	25551.7	2726.01	19220.4	44603	1485.03	19299.1	28220.3	13345.1	16759	32024.4	24242.8	50952.5	4786.45	22172.9	5455.94	1981.7
1128	M191T44_2	1.65955	1.16143	0.29011	0.00127922	191.235	191.14	191.373	44.089	39.777	55.601	172	0	2	5	5	1	0	0	1	5	5	5	4	0	0	3	3	5	5	0	19	2056.89	4436.12	757.745	2165.86	2146.97	1910.39	3407.61	5115.68	7644.67	1111.93	15236.9	9994.28	57723.8	44984.3	55426.1	13591.4	81005.3
1129	M832T952	1.30122	-1.13873	0.290256	1.92995e-09	832.193	832.131	832.373	952.413	926.912	955.465	28	3	1	1	4	0	0	2	1	2	1	0	0	0	0	1	0	1	0	0	7	3583.23	3320.93	1311.12	2573.27	4103.88	1345.62	1930.62	2140.19	2491.88	3536.7	3066.17	2455.44	2231.83	1618.24	1177.39	1843.61	2264.27
1130	M485T579	2.00285	-1.1542	0.290591	7.94944e-06	485.167	485.107	485.227	578.939	539.579	594.84	103	5	3	4	3	0	0	4	4	3	4	1	1	4	1	3	3	2	1	0	17	50524.2	28027.3	545.004	25989.3	8906.12	1859.9	9303.49	19341.2	1020.08	25390.1	12647.9	727.338	18030.9	4656.55	868.336	8196.33	15224.8
1131	M586T583	1.81037	1.14796	0.290753	9.9718e-06	586.221	586.004	586.225	582.954	565.625	588.476	63	2	2	4	2	1	3	4	2	4	3	2	1	2	0	3	2	1	2	0	7	4777.13	9014.31	769.939	908.712	5561.2	2196.55	16488	9759.61	4853.84	4776.4	3611.66	5362.12	4113.14	6491.27	1927.86	5154.32	7045.83
1132	M701T757	1.57357	1.13034	0.291558	0.00469021	701.106	700.88	701.109	757.278	716.579	785.615	26	1	0	2	2	2	1	0	0	2	3	0	0	1	0	2	0	0	3	0	6	1847.64	467.101	234.333	635.77	1015.29	428.176	788.018	1635.31	1533.99	2223.69	2335.19	1549.96	1590.62	956.756	1770.75	280.506	1715.62
1133	M458T55	2.14737	1.17893	0.291843	0.2026	458.029	457.877	458.102	55.377	45.776	80.934	57	3	4	5	4	1	2	2	1	3	0	1	1	2	1	1	0	2	2	0	10	2174.16	401.533	240.146	1981.25	1376.8	388.31	6067.86	4521.61	477.016	1802.83	3088.01	2938.54	1242.85	26830.3	374.343	6938.66	5355.65
1134	M564T814	1.84689	-1.17603	0.29194	0.00301488	564.216	564.061	564.23	813.565	777.933	851.455	84	2	2	3	4	0	1	5	1	4	4	3	1	2	1	4	2	3	2	0	16	9619.72	22629.1	991.58	28691.6	7652.6	3813.53	9283.37	13169.5	8406.69	3003.47	21658.5	41794.5	31367.1	3443.95	15085.2	27924.4	13586.5
1135	M606T792	1.79031	1.139	0.292001	0.15098	606.042	606.038	606.245	792.409	773.829	819.272	17	3	0	1	2	0	0	1	0	1	1	0	1	1	1	0	1	1	0	0	3	2835.8	522.069	130.476	428.184	409.619	369.959	2093.11	2294.76	1595.03	1392.26	631.768	487.966	2654.62	1991.03	2706.37	97.3104	2527.05
1136	M299T950	1.72348	1.16355	0.292011	0.000154327	299.055	299.02	299.222	949.831	920.973	961.19	86	4	3	1	2	4	3	3	1	2	2	4	3	1	3	3	2	1	2	1	18	1318.91	1686.39	275.81	2717.93	1640.23	634.945	4877.48	2709.05	755.141	4189.49	753.09	1193.88	959.376	617.791	1120.85	830.781	777.512
1137	M275T426	1.74912	1.16166	0.292217	0.000163448	275.02	274.903	275.106	426.413	388.33	459.78	40	1	1	1	2	2	2	2	2	1	0	1	0	1	2	1	1	1	0	0	6	11135	7744.24	600.283	12341.2	15799.5	2207.51	18718.4	12622.3	13528	36217.4	14141	15906.4	27365.6	49032.3	30328.2	181.579	24421.7
1138	M595T482	2.56254	1.17825	0.292538	0.000660048	595.132	595.124	595.263	481.625	434.387	517.129	108	4	4	3	3	2	2	4	4	5	3	3	1	4	3	2	3	1	3	0	15	17769.5	10929	1127.39	421.848	24695.6	2123.96	9580.65	41854	11091.2	76144.8	8225.92	7895.51	11431.2	1883.84	9610.63	9973.59	7558.04
1139	M193T272	2.37375	-1.19052	0.292839	6.55681e-05	193.051	193.015	193.052	271.571	216.392	307.324	96	2	3	0	3	1	0	1	1	2	2	2	3	3	1	1	2	3	2	0	11	44630.1	17277.4	9982.32	19954.1	117067	132.289	28360.8	16703	25634.5	17178.2	115031	79320.5	217044	90749.1	132714	55419	79075.7
1140	M622T49_1	2.73244	-1.18338	0.293082	0.00430478	621.55	621.513	621.746	49.1385	42.524	65.234	42	3	2	2	2	0	0	3	3	2	2	2	1	1	3	2	0	0	0	0	6	10771.4	598.135	341.793	8069.09	1340.46	710.923	852.743	915.042	4100.09	1150.88	5691.19	967.996	4904.02	919.174	754.311	2309.92	1047.23
1141	M407T421	6.65785	1.20279	0.29326	0.0712327	407.062	407.06	407.221	420.881	404.731	457.308	55	2	4	2	3	0	0	2	2	2	2	0	1	2	2	1	1	1	2	0	12	1022.38	15084.3	195.544	54068.5	9273.76	3344.04	47998.2	397995	76258.2	4666.09	6254.56	9994.49	3829.75	19774.3	3584.36	3754.09	10611.3
1142	M756T959	1.51494	-1.15186	0.293294	0.108718	756.426	756.374	756.538	959.064	933.967	961.091	29	1	2	1	2	0	0	0	1	3	1	1	2	1	2	0	0	1	0	0	6	1237.25	321.042	365.785	798.64	1353.64	169.344	677.066	405.616	671.575	767.162	1735.79	653.424	300.208	779.007	1032.45	921.976	1526.44
1143	M529T654	1.96712	1.15795	0.293426	0.416301	529.038	529.013	529.248	653.902	633.806	664.489	63	1	3	2	1	0	2	3	3	2	4	3	1	1	2	1	2	3	3	0	11	5739.27	678.786	281.529	4822.26	5009.68	6192.93	2685.25	2878.46	4574.38	16188.5	3978.99	963.583	3938.13	5411.13	457.912	2371.18	3334.17
1144	M789T639	2.09836	1.16486	0.293541	0.0151282	789.105	788.934	789.109	638.802	622.06	681.405	63	2	3	2	2	2	2	4	3	0	3	3	1	4	1	3	1	3	4	0	10	2045.28	6319.19	364.871	5850.17	1825.09	1045.62	11688.9	15630.9	3119.9	2937.37	11590.7	17943.1	1072.5	9525.92	9250.71	9577.61	11552.6
1145	M165T48	10.3945	1.20534	0.293793	0.198832	165.04	165.019	165.153	48.0355	34.092	82.998	280	5	5	5	5	5	3	5	4	5	5	5	5	5	5	5	5	5	5	1	21	27150.5	14141.1	199830	25551.7	30491.9	272009	72170.4	43890.9	2.45645e+06	244358	18388.6	15640.1	4899.74	20732.1	349631	18293.1	41113
1146	M624T942	2.26481	1.18379	0.29401	0.296497	623.641	623.64	623.728	941.962	938.028	949.719	50	1	2	2	2	0	0	1	2	1	2	3	3	2	2	2	2	2	4	0	14	5143.53	1898.8	807.882	6620.25	4240.97	1283.55	7316.76	7683.09	23090.7	3003.71	2315.15	739.568	8248.93	19179.6	992.727	3457.64	6034.56
1147	M488T798	1.49427	1.12294	0.294039	0.00175481	488.118	488.029	488.19	798.114	774.652	840.403	60	2	2	2	2	3	1	4	2	3	1	1	1	2	3	3	2	1	3	0	8	5137.47	8569.24	400.851	3193.89	3923.66	1697.93	6068.18	7260.28	6960.1	9729.59	3999.25	8391.93	4243.77	1656.65	1913.43	1032.41	4892.48
1148	M613T474	2.09873	-1.17322	0.294384	5.36625e-10	612.578	612.521	612.741	473.948	459.843	497.795	15	0	3	2	0	0	1	1	0	0	2	1	1	0	0	0	0	0	0	0	3	2680.22	10961.3	192.951	7670.7	2071.91	1575.24	4076.48	3036.1	68.3264	2477.82	556.699	37093.9	36428.3	28420.6	21398.4	18281.9	9923.13
1149	M386T957	2.13152	1.13	0.294397	0.000612812	386.132	386.075	386.227	957.162	941.674	959.468	85	4	4	4	2	0	0	4	4	5	4	0	0	3	4	2	3	3	3	0	18	74882.5	4440.98	1564.07	105476	1747.62	22825.5	579.456	105393	102971	169194	2521.54	733.765	62429.6	76633.1	54207.9	91030	115000
1150	M77T312	1.75886	-1.16041	0.294454	0.190753	76.9702	76.9583	76.9707	311.586	273.535	343.849	102	2	1	0	2	1	2	0	2	2	2	1	2	0	0	3	1	0	3	0	5	79436.2	62853.6	98798.5	288638	83210.8	97846.4	165.181	78221.1	95860.4	76393	64046.6	65771.5	74282.6	88632	78857.4	82065.8	72365.9
1151	M405T594	2.94355	1.18579	0.294481	0.00964713	405.119	405.026	405.248	594.153	573.133	608.047	37	1	2	1	0	2	2	3	1	2	3	0	0	0	0	1	1	0	1	0	6	650.265	321.672	124.254	428.992	1521.36	73.9928	3378.65	309.964	390.775	4814.28	1905.25	213.399	264.867	251.538	329.939	309.563	205.768
1152	M494T945	1.4917	1.12268	0.294773	0.0738157	493.923	493.806	493.983	944.696	897.894	957.106	16	1	0	1	0	0	0	0	0	0	3	0	0	1	0	0	1	2	2	1	4	427.045	106.678	364.079	210.219	718.452	172.988	605.637	844.234	725.158	376.526	431.181	204.633	720.869	253.129	193.118	354.336	281.616
1153	M338T44	1.12183	1.13364	0.294849	0.0041914	337.908	337.863	337.989	44.455	23.998	45.835	7	0	0	0	0	0	2	0	0	0	0	0	1	0	0	0	0	1	0	0	1	605.593	375.493	631.136	471.506	500.47	583.169	696.047	529.799	548.113	541.916	469.357	387.862	555.348	555.143	569.873	351.213	393.352
1154	M441T511	1.60422	-1.12145	0.29486	7.24567e-12	441.177	441.074	441.244	510.548	485.337	535.951	38	1	3	2	0	1	0	4	1	3	1	0	0	2	2	1	2	3	1	0	5	9091.22	5845.62	547.086	6055.31	6953.32	651.501	2203.38	8052.98	4644.26	2208.9	1957.74	1177.99	1532.31	987.942	1378.84	1428.29	2399.93
1155	M536T49	1.85306	1.11979	0.29532	0.165182	536.056	536.024	536.22	49.1355	40.431	86.527	94	3	3	4	2	1	2	4	2	3	4	5	1	2	3	2	4	4	4	0	13	985.206	1428.02	310.626	5901.17	738.385	547.426	2178.57	4255.03	6421.06	3948.82	3198.33	7290.63	6406.34	4005.15	4590.63	4289.82	2887.32
1156	M656T510	20.0092	1.20216	0.295593	0.00335838	656.3	656.126	656.329	510.366	470.247	514.37	20	1	2	0	2	0	2	0	1	0	1	1	1	0	0	0	1	1	0	0	4	324.329	160.018	413.651	372.544	323.911	4781.94	208.325	321.342	344.617	26247.5	399.915	316.631	406.653	409.292	417.255	88101.5	344.29
1157	M724T47	1.71527	-1.16034	0.29566	2.97933e-07	724.141	724.019	724.234	46.9865	16.535	50.329	26	1	1	2	0	1	2	1	0	2	0	1	1	1	1	1	2	2	2	0	3	4629.99	982.468	151.048	3320.49	3432.4	266.145	1561.7	2364.38	1462.96	1641.86	5246.79	2660	3628.03	2338.62	4048.18	1537.88	1150
1158	M663T945	1.47747	1.12352	0.295703	0.000139524	663.266	663.129	663.374	944.565	905.16	960.602	136	4	4	5	4	0	0	5	2	5	4	3	3	4	4	3	4	4	4	0	20	25866	16758.2	1530.34	13619.7	18335.3	4142.71	23213.3	28564.5	34622.7	21906.7	9592.53	13241.7	21600.2	6276.2	8313.35	11524.9	7937.87
1159	M375T177	1.82736	-1.11879	0.296001	2.46646e-05	375.093	375.047	375.164	177.341	155.9	205.747	36	2	3	2	0	1	0	2	1	2	0	1	1	1	0	1	0	4	0	0	6	125267	54949.3	7508.59	87919.6	86937.5	1097.92	35774.2	119861	600.368	41085.1	81900.4	15092.5	127689	28308	38990.3	31646.4	22592.2
1160	M699T505	1.44178	-1.12019	0.296163	0.000750749	699.085	698.876	699.114	505.003	464.365	532.985	17	1	1	0	0	0	1	0	0	0	1	3	0	2	0	2	0	1	0	0	3	1373.63	1412.43	382.008	1057.45	624.343	440.859	876.936	1180.56	664.935	200.512	1754.47	1919.46	1112.02	1267.2	967.352	1061.32	1490.92
1161	M345T947	1.20276	1.1213	0.296198	0.460296	344.979	344.874	345.108	947.393	903.105	960.584	76	2	1	2	3	1	2	2	5	4	3	2	4	3	1	2	2	2	3	2	13	4652.92	4756.38	8026.03	4924.16	3693.49	4900.03	6216.16	8384.06	5511.28	6323.96	6557.39	4914.2	5272.63	5110.35	551.562	4990.77	3838.29
1162	M780T947	1.3989	1.12079	0.296214	7.68792e-05	780.296	780.157	780.341	947.369	926.496	953.629	43	3	0	2	1	1	0	2	3	2	3	3	3	2	2	1	1	1	3	0	6	3243.06	3369.43	333.05	3854.3	3165.13	959.367	5421.44	4766.68	4308.19	4079.96	6199.66	5063.28	3829.27	4434.53	3254.59	5434.07	5559.25
1163	M329T761	1.98148	-1.11922	0.29634	0.71015	329.129	329.026	329.161	761.428	749.864	809.283	38	1	3	3	2	1	3	3	0	1	1	1	2	1	0	0	0	1	3	0	6	1072.69	4087.06	207.872	5634.33	4754.5	1197.86	538.118	5158.91	692.802	364.172	4673.78	4477.25	6346.97	1303.12	3962.71	8560.65	641.113
1164	M727T778	1.96046	-1.14605	0.296547	0.204729	727.2	727.011	727.207	778.053	738.703	807.266	44	1	2	3	0	1	1	3	1	3	1	2	0	0	1	3	1	3	2	1	10	12018.2	2227.65	865.518	3687.52	9746.19	2158.45	1525.79	207.739	4381.62	6286.79	19199.2	1419.03	3582.3	1140.22	449.682	4813.33	1460.6
1165	M703T40	2.12791	1.18174	0.296569	1.29863e-09	702.564	702.396	702.617	39.911	31.749	72.888	14	0	3	0	0	0	0	1	0	0	0	3	0	0	1	0	1	3	0	0	0	349.388	223.674	52.1374	230.295	320.624	147.093	324.201	569.384	144.864	1317.13	829.904	261.383	211.54	260.251	632.436	435.641	828.433
1166	M457T594	2.87713	-1.15676	0.296623	1.24414e-05	457.104	457.036	457.206	594.075	591.409	610.115	29	3	2	1	1	0	0	4	0	2	1	1	1	0	0	3	0	0	0	1	3	11925.9	3959.38	646.396	109.61	20224.3	556.944	1205.26	8871.77	1489.87	689.472	2421.14	5871.56	8746.63	314.986	10730.1	521.96	569.933
1167	M469T9	1.11015	-1.11725	0.296627	0.350559	468.943	468.875	468.97	8.59	2.915	11.487	81	3	4	2	4	5	3	3	3	2	4	3	3	3	4	4	3	4	3	3	12	15486.5	11503.9	11467.2	12309.1	13791.1	14153.9	12198.7	8886.26	11757.9	11155.3	12450.3	9958.47	13301.2	11019.7	13057.2	10862	12381.7
1168	M633T661	1.85554	1.12106	0.296713	0.000204325	633.11	633	633.216	661.244	632.01	685.057	51	4	2	4	1	0	1	3	1	2	2	1	1	3	1	3	1	2	3	0	10	13178.5	25471.4	1724.91	166.758	474.135	4493.97	10295.4	20650.9	26394.8	14271.1	25006	16159.2	9785.81	12948.9	11253.5	15592.6	12995.1
1169	M742T665	1.65326	1.11704	0.296867	0.00137728	742.264	742.127	742.371	665.457	614.467	670.289	28	1	2	1	3	0	0	4	1	0	2	1	0	0	0	0	2	1	0	1	6	1562.7	251.36	395.774	3723.63	1192.27	673.539	3192.44	1571.75	3729.9	2613.04	1348.12	234.266	646.879	1526.93	1091.19	2085.57	2280.78
1170	M434T943	1.6344	-1.18052	0.296929	0.000425257	434.118	434.013	434.248	943.219	899.703	960.915	73	3	0	2	3	3	1	3	1	2	3	2	0	4	2	3	2	5	4	0	13	712.565	1717.92	1300.93	4680.28	2309.2	1482.6	1735.39	1430.02	777.89	1133.63	479.274	1867.68	1384.06	803.031	5805.87	3074.03	947.095
1171	M812T745	1.14059	-1.11862	0.297096	0.00959684	812.15	812.074	812.219	745.343	720.369	785.532	7	0	0	1	0	0	0	0	0	0	0	0	0	1	0	0	0	1	3	0	1	306.721	244.62	382.716	263.986	260.538	267.72	189.323	303.917	284.456	233.376	344.463	197.363	300.804	202.286	265.006	292.749	253.419
1172	M529T401	2.03326	1.12815	0.297394	0.0237182	529.145	529.006	529.248	400.929	350.763	420.381	88	2	3	3	5	1	3	4	3	3	2	0	1	2	4	2	3	4	1	0	14	983.19	4306.86	6334.99	40986.9	45468.4	47643.2	4984.6	58620.2	5955.23	82219.5	28155.9	13986.1	87893.1	11162.8	47530.6	97468.1	1955.52
1173	M602T883	1.76319	-1.14127	0.297468	0.106248	602.208	602.124	602.234	882.875	861.014	897.095	32	1	1	2	1	1	0	1	2	2	0	1	2	1	1	0	1	1	3	0	6	5567.81	2816.62	712.367	11069.6	5619.67	944.332	1978.66	6132.68	2154	3415	4432.94	2613.56	1879.49	1135.22	2607.33	3085.14	2036.55
1174	M587T709	1.88632	1.15156	0.297492	6.58936e-08	587.19	587.138	587.326	709.401	676.636	731.804	83	4	5	3	1	1	0	5	2	4	3	1	1	4	4	3	3	1	0	0	14	14366.2	4470.64	465.275	11262.5	12625.2	2853.68	38006.4	7927.32	19671.7	13010.8	1064.77	10024.5	12626.6	2215.2	1466.34	1442.17	10457.9
1175	M449T758	1.65648	-1.11521	0.297511	0.0949885	449.099	449.008	449.224	757.878	737.339	785.641	138	1	2	4	5	2	3	5	3	4	2	4	5	4	4	2	5	5	3	0	20	430738	421836	32907	311937	455260	174386	18703.2	412722	388659	3235.25	1634.89	1154.16	873.497	310513	938555	205476	318777
1176	M439T851	2.74878	1.18422	0.297518	0.0116231	439.183	439.063	439.246	850.678	844.208	863.036	22	1	2	1	0	0	0	2	1	2	0	0	2	0	1	1	0	1	3	0	5	604.121	592.737	58.0054	1015.22	438.263	893.89	1327.01	158.571	533.475	4531.72	186.668	552.468	896.551	490.297	225.937	2039.57	777.613
1177	M573T918	1.74507	-1.1819	0.297596	0.662443	572.86	572.75	572.99	918.001	865.991	961.129	16	1	1	0	0	0	0	0	0	1	2	0	0	2	1	1	2	1	0	2	1	274.437	1048.75	216.645	314.397	329.144	233.454	280.323	276.848	327.994	132.552	243.877	284.294	200.186	303.505	369.917	254.484	206.574
1178	M621T742	1.87433	1.11672	0.297628	0.00832385	621.086	621.007	621.237	741.857	711.912	776.144	142	4	5	4	5	4	2	5	2	4	4	4	3	4	4	3	3	4	4	0	18	11511.1	24627.3	697.243	1191.77	826.794	924.711	23938.1	15730.4	12909	19323.2	4947.11	58829.3	14984.7	297.391	5134.66	8798.92	22157.5
1179	M461T365	2.48671	-1.18367	0.297769	0.0660588	461.171	461.035	461.204	365.204	283.61	378.602	77	2	3	1	3	1	0	4	3	3	3	1	1	1	4	2	1	2	3	0	13	13816.6	1147.56	138.109	2367.67	13626.4	3728.76	1341.22	3557	791.654	3086.39	6285.96	5721.07	11325.6	4109.31	7274.49	17179.8	739.33
1180	M573T946	1.55614	1.11431	0.297777	1.52563e-09	573.234	573.124	573.364	945.736	921.8	959.813	175	3	4	5	4	3	3	5	3	5	5	5	4	4	5	3	3	4	5	0	20	1557.47	12717.6	1183.98	11243.4	18173.2	3400.01	18239.3	10985.7	18686.3	18521.4	4261.9	27963.4	1490.57	16922.8	13865.2	12680.5	11759.4
1181	M73T42	1.67914	1.11706	0.29799	0.203263	72.9936	72.9931	73.0301	41.62	27.71	72.963	249	5	5	5	5	5	3	5	4	5	5	5	5	5	5	4	5	5	5	0	21	218520	59180.4	10654.5	57987.8	179184	56949.5	177434	72464.9	297228	278355	66360.5	201891	301648	150185	292945	256620	175878
1182	M457T519	1.61924	-1.11292	0.298066	0.0201627	457.091	457.001	457.206	519.052	496.604	532.296	28	0	3	1	3	0	1	2	1	2	1	1	0	2	0	1	1	0	1	0	5	5940.36	4619.11	329.375	4409.8	5803.89	813.572	860.93	6189.51	3624.44	1543.93	2197.93	2570.46	3657.3	834.637	2493.46	2241.86	617.917
1183	M447T758_1	1.2899	1.11535	0.298391	0.0331458	446.569	446.464	446.603	757.86	754.803	765.484	9	0	0	1	1	2	0	0	0	0	0	3	0	0	0	0	0	1	0	0	1	598.153	369.625	143.563	367.576	576.636	325.49	442.938	682.755	536.096	664.179	547.109	236.316	605.304	524.097	610.188	603.195	358.486
1184	M645T946	1.43907	1.11396	0.298874	0.000378963	645.255	645.136	645.351	945.518	916.685	960.509	152	4	4	5	4	3	2	4	4	5	5	2	3	4	4	3	4	3	4	0	15	12193.2	17608.4	1510.68	21934.4	19317.7	4070.3	24844.3	27803.9	27617.8	20088.7	14713.9	10799.1	16898.1	6427.73	5641.78	7654.11	10084.5
1185	M376T946	2.00099	-1.175	0.298923	9.08323e-05	376.278	376.146	376.333	945.551	918.989	961.013	52	1	3	3	2	0	0	3	0	3	2	4	2	2	3	3	1	0	1	0	5	1078.48	2281.16	357.403	6047.59	2104.85	511.245	1521.97	791.444	1315.14	1792	1674.54	3987.59	8310.73	3281.62	1031.42	1537.11	1262.83
1186	M582T641	2.91644	1.16929	0.299416	0.0992679	582.284	582.266	582.471	640.775	597.577	661.943	23	1	3	0	1	0	1	0	3	0	1	0	1	0	4	0	2	0	1	0	3	8118.26	1330.93	1419.87	750.321	4531.97	1062.18	2103.2	17935.8	25257.5	745.742	2753.89	732.923	541.689	704.093	1785.65	1045.96	995.438
1187	M311T606	2.38869	1.11974	0.299683	4.83669e-07	311.072	311.001	311.169	605.654	553.02	624.323	72	2	2	3	5	1	1	3	2	1	4	1	2	1	4	1	1	2	1	2	11	30139.9	6560.84	333.499	2892.18	589.5	1993.39	3179.77	21832.5	21922.1	47852.4	5078.65	17475.9	14039.8	16141.8	3188.71	192.485	1197.98
1188	M289T395	1.80278	1.12266	0.299779	0.204928	289.072	288.999	289.196	394.887	323.439	462.104	297	5	5	5	5	4	3	5	4	4	5	5	5	4	5	5	5	5	5	0	21	5.25014e+06	2.96888e+06	675212	4.25422e+06	2858.5	2.77006e+06	9.512e+06	4.99992e+06	128994	6.29798e+06	2.46515e+06	3.40499e+06	6.74421e+06	4.54274e+06	5.56173e+06	2.43932e+06	8.64766e+06
1189	M420T218	2.20993	-1.16597	0.300132	0.000328182	420.123	420.121	420.237	218.299	152.977	252.075	70	2	2	3	3	0	1	3	0	1	1	1	0	1	3	1	2	2	0	0	7	115815	29849.8	2285.37	49381.6	205439	4023.11	21575.9	51641.9	59132.2	45881.8	113538	9420.9	36250.7	4918.55	65039.6	19309.9	5154.49
1190	M339T789	2.05828	-1.17265	0.300237	0.0411675	339.058	338.908	339.073	788.633	767.527	821.563	18	0	0	1	0	2	1	1	0	3	0	1	0	1	2	1	0	1	1	1	2	281.975	1310.93	138.51	457.925	275.566	180.425	189.388	173.332	429.582	224.828	757.512	2253.12	323.845	717.266	472.471	765.222	864.976
1191	M478T137	1.52293	-1.15631	0.300248	0.00127309	478.072	478.068	478.131	137.282	124.716	150.573	31	1	3	0	1	0	0	0	0	2	2	1	0	2	0	1	1	2	3	0	9	5878.85	2072.42	830.956	4986.5	6999.75	2570.05	2585.52	4250.26	2410.59	1820.74	4794.31	1092	3589.64	6753.27	4055.1	4787.99	6243.74
1192	M522T491	1.4775	1.10738	0.300315	1.01893e-09	522.18	522.092	522.23	491.137	471.307	503.159	19	1	1	1	1	0	0	1	2	0	1	0	0	1	0	3	0	0	0	0	4	4811.85	1714.04	285.289	5910.74	5562.14	1528.01	5615.6	5085.97	6537.63	8247.39	1426.44	1913.46	1732.83	1179.08	1353.19	2564.32	2914.04
1193	M402T396	1.95282	-1.15716	0.30033	0.000868412	402.185	402.087	402.206	395.898	377.159	405.263	49	2	2	3	0	0	0	3	2	2	2	1	1	1	3	3	1	2	1	0	9	26027.6	8243.32	1128.54	57397.5	30165.1	11444.9	14565.6	18698	17986.3	271.475	6739.38	10440.5	6774.16	330.316	7576.96	7486.77	8208.01
1194	M379T49	2.36691	-1.16442	0.300661	0.00433922	378.926	378.83	378.988	49.016	40.403	82.97	17	1	1	1	1	2	0	0	1	0	0	0	1	0	2	2	0	3	1	0	1	842.693	61.4623	321.541	117.128	152.065	65.2778	271.759	65.9931	71.0265	157.523	145.857	125.7	118.037	1154.41	156.811	169.856	106.098
1195	M480T497	1.52328	-1.18022	0.300943	2.36765e-06	480.125	480.009	480.22	496.821	449.479	522.127	39	2	3	1	1	0	1	3	2	4	2	2	1	1	1	1	0	1	0	0	6	2685.7	6430.77	429.016	3300.12	5292.93	2701.72	2453.12	2240.67	1879.96	2632.12	5003.64	154.924	8498.49	2378.08	2782.86	2606.95	806.673
1196	M549T629	5.19038	1.18397	0.301597	0.0133012	549.255	549.249	549.488	628.91	595.749	651.345	24	2	1	1	1	0	0	1	2	1	2	0	0	3	1	1	2	0	0	0	5	5187.98	1769.45	1906.71	3582.55	4006.2	1879.14	63364.9	4533.38	6914.86	8704.52	1151.68	744.703	1290.34	1840.65	941.877	2081.67	5425.64
1197	M567T943	1.6008	-1.14668	0.3018	8.84239e-05	567.114	566.931	567.117	943.23	904.241	961.052	105	5	5	5	4	2	0	5	3	4	4	3	2	5	4	4	4	3	3	0	20	40003.8	155528	19115.6	94053.2	78499.9	36575.5	82145	43864.8	29198.7	50095.5	15919.4	146891	56286.2	55217.4	16107.7	25554	55481.6
1198	M432T49	3.73277	1.18057	0.301806	0.578192	432.124	432.024	432.145	48.772	44.76	55.393	38	3	1	1	2	1	2	0	1	2	2	1	2	1	2	1	1	0	3	0	7	1815.38	2372.66	1312.08	290.346	2643.86	2376.7	1784.5	2777.82	21809.6	2734.74	2800.93	1606.48	1089.93	1857.55	2162.38	2538.98	2076.27
1199	M957T655	2.08682	-1.13626	0.301837	0.0350123	957.183	957.125	957.294	655.419	614.776	676.522	39	0	2	4	2	2	2	4	1	1	0	1	1	2	0	1	0	2	0	0	6	11389.5	513.276	50.1266	6282.68	8327.09	166.568	3379.78	4967.06	70.923	4144.43	223.212	511.352	1161.89	3412.63	7163.78	3437.77	3500.54
1200	M355T485	2.4842	1.17216	0.301951	0.0135611	355.104	355.009	355.127	484.964	444.864	492.824	40	2	2	0	1	0	2	2	1	2	2	0	0	1	4	1	0	0	3	0	7	1318.69	978.318	204.11	578.173	1204.04	167.014	5883.37	876.715	628.191	3085.34	1244.35	1158.21	1891.88	470.481	1295.28	770.104	1357.97
1201	M536T48	2.08491	-1.16133	0.302319	0.000299002	535.529	535.389	535.601	47.9745	38.693	84.885	52	2	2	2	2	2	3	0	1	1	1	5	2	0	1	1	1	3	3	0	11	2758.95	404.4	200.905	787.953	1103.08	197.72	773.222	234.367	557.666	757.652	4761.04	276.025	331.264	436.005	2380.48	612.54	1033.26
1202	M563T721	3.84886	1.17583	0.302394	0.720433	563.104	563.002	563.235	721.43	686.24	741.35	91	3	5	3	3	4	3	4	1	2	3	3	2	1	2	2	2	3	2	0	13	3244.06	831.793	532.705	856.771	3108.55	1833.21	2748.35	1663.45	3779.54	22975.1	4959.74	1705.26	16531.5	470.629	706.477	16270.2	4699.97
1203	M439T514	2.38098	1.15786	0.302482	0.00369216	439.161	439.119	439.22	513.777	492.396	533.978	72	2	2	1	4	0	0	3	2	2	2	3	1	3	3	2	2	2	3	0	10	33742.7	19870.1	718.681	9497.61	34244.6	7411.21	55690.4	41930.2	126731	1748.06	26425.2	11778.1	21622.2	14240	16786.1	28719.7	102209
1204	M419T790	2.80658	1.13932	0.303183	0.128101	419.228	419.087	419.23	789.561	766.398	831.664	134	3	5	4	5	0	2	5	3	4	3	2	2	2	4	3	3	2	3	0	14	347039	8263.84	484.249	19024.2	187152	2319.4	44630.2	771698	657484	101068	170705	12135.7	20953.9	1263.94	2404.26	61482.2	19057.8
1205	M361T667	1.81274	1.10669	0.303207	0.0582475	361.166	361.092	361.167	666.769	657.916	670.484	15	0	0	1	2	0	2	2	0	0	1	0	1	0	1	0	1	0	1	0	3	5904.94	356.759	180.355	2327.28	3254.44	926.468	6593.63	8575.98	2094.39	3605.5	4086.92	196.77	1964.54	1976.66	2672.96	3531.08	4753.04
1206	M828T726	1.0963	-1.10064	0.303243	0.448755	828.308	828.241	828.33	725.651	709.832	738.656	5	0	0	0	0	0	0	0	0	1	0	0	3	1	0	0	0	0	0	0	0	250.626	186.491	233.618	228.768	197.385	188.609	249.489	177.755	185.028	199.658	270.74	261.36	220.254	241.218	213.127	234.308	304.028
1207	M792T944	1.53147	1.10006	0.303371	0.000766758	792.28	792.131	792.355	943.97	939.88	951.072	25	2	3	0	2	0	2	2	0	0	2	1	0	2	2	1	0	0	0	0	2	1569.91	1434.5	248.639	3634.48	4249.12	958.619	4627.17	3648.19	5336.61	2484.81	2950.44	2414.81	1572.95	809.092	1038.54	2433.14	409.945
1208	M373T790	3.22744	1.1532	0.303613	0.0342451	373.223	373.069	373.225	789.663	767.152	825.191	60	2	4	3	4	1	3	2	1	1	3	3	2	1	1	0	2	0	3	0	8	124535	17670.2	326.272	3360.38	61763.5	4864.7	46961.6	194190	409075	15104.1	43734	8951.01	9689.34	190.94	23947.2	53126.7	21844.5
1209	M480T193	1.58904	-1.10338	0.303715	0.000862303	480.086	480.025	480.166	192.737	187.203	231.611	12	0	1	0	1	0	0	3	1	0	0	0	0	1	0	0	0	1	1	0	2	2139.3	1538.67	149.229	981.821	1469.68	400.909	417.394	1805.61	668.92	658.427	1372.37	890.42	1263.81	679.366	595.587	921.801	433.577
1210	M589T885	2.80081	1.15403	0.30389	0.00421472	589.227	589.155	589.26	884.702	850.277	909.742	48	1	4	2	3	1	2	1	4	1	1	0	2	1	2	1	2	0	2	0	9	26860.8	6758.64	563.139	3543.24	17926.6	6441.99	4356.06	7457.36	48493.9	89122.2	165.05	10003.6	11606.2	6048.83	9974.3	5185.56	5951.25
1211	M454T544	1.83137	-1.12099	0.303915	0.0020072	454.157	454.042	454.18	544.278	510.521	562.071	50	0	4	4	1	1	1	4	1	1	3	1	0	2	2	2	1	3	1	0	9	8589.07	4253.78	421.992	1594.8	7289.51	517.084	5502.41	1459.78	1721.77	2893.23	5996.02	1538.02	3370.55	1291.81	207.745	2283.25	2976.51
1212	M440T446	1.60162	1.09992	0.303996	0.0258363	440.164	440.083	440.179	446.178	435.301	481.675	47	2	1	2	1	1	1	4	2	0	2	0	1	2	3	2	3	0	1	0	10	22642.9	26360.2	263.041	18829.7	4163.18	5139.39	39431.4	24317.4	15565.4	31277.7	17441.9	6001.26	18129.2	11535.8	8879.98	19156.6	25720.3
1213	M493T591	1.61656	-1.16903	0.304076	0.0255015	493.078	492.916	493.122	591.044	573.518	602.127	20	1	0	1	3	1	0	3	0	0	0	1	0	2	0	1	0	1	1	1	1	4603.5	2150.48	274.515	1573.16	4454.24	1117.85	1815.32	1941.42	1650.43	1551.32	3290.39	3088.52	3020.5	946.852	3694.73	1199.43	4339.88
1214	M539T661	1.79358	-1.16063	0.304145	0.131661	538.54	538.534	538.725	660.669	641.267	730.869	20	0	2	1	0	2	0	0	0	1	0	4	0	0	1	0	0	1	0	0	6	239.684	815.371	70.3589	245.898	328.647	133.295	249.334	209.174	251.707	104.291	195.386	966.607	846.715	244.964	411.999	209.346	251.654
1215	M528T606	2.21094	1.12885	0.304172	0.00023866	528.202	528.011	528.208	605.819	588.177	625.095	26	1	1	0	0	0	1	2	1	0	1	0	1	1	3	0	1	2	0	0	9	4717.77	2365.72	85.8596	983.253	787.409	1233.47	4483.27	3004.63	694.629	10349.9	3316.61	1593.5	520.1	1011.3	652.287	7827.23	5776.42
1216	M432T613	6.8691	-1.17367	0.304363	0.371753	432.195	432.018	432.231	613.477	600.047	628.34	55	4	3	4	1	0	0	4	1	1	1	1	0	2	4	2	2	2	3	0	11	12052	299315	921.814	71274.5	7798.07	3717.6	677.541	1356.14	22811.1	28411.9	8360.47	201102	14679.3	39717.9	71.426	971.872	25389
1217	M128T9	1.1978	1.10455	0.304478	0.0200792	128.005	128.004	128.036	8.592	5.733	25.503	77	5	3	3	3	3	3	3	2	3	3	3	4	3	2	3	4	3	4	1	10	21870.3	8761.43	12792.5	16354.9	18572.2	21054.5	19384.5	12541.4	21886.6	18982.4	6813.11	13887.2	18818.4	11223	18068.2	16477.6	14755.6
1218	M620T865	1.61488	-1.14786	0.30451	4.04089e-05	620.088	619.893	620.092	865.317	830.69	890.592	16	0	0	1	1	0	2	0	0	2	1	0	0	0	2	0	1	1	0	0	4	5403.39	12970.9	1026.5	5155.04	6019.05	1537.86	3560.37	5341.59	4194.48	4298.96	2839.84	11040.7	552.86	2421.47	3295.5	2330.63	2142.29
1219	M138T393	1.3888	1.09695	0.304659	4.57074e-05	138.027	138.019	138.028	393.293	383.971	414.81	23	1	3	0	0	0	1	1	0	2	1	1	0	0	1	1	2	0	0	0	4	3635.1	2100.95	325.851	2083.25	3453.74	3886.78	4645.87	2703.67	1328.79	3543.47	2146.78	4659.64	3452.61	2754.52	3216.94	4000.37	4292.49
1220	M546T477	1.68045	1.10283	0.304832	3.56675e-06	546.109	545.929	546.112	476.838	449.103	499.624	31	1	2	1	3	0	0	1	0	1	1	0	1	2	3	1	1	1	0	0	8	5777.89	248.087	528.325	4262.72	5123.17	2719.84	2039.66	8883.41	3681.15	9462.56	3783.72	827.334	1683.18	438.578	1861.61	3657.28	1221.94
1221	M547T720	4.30995	1.16628	0.305263	0.501938	547.176	547.006	547.242	719.875	687.836	743.85	94	3	5	2	5	0	2	2	3	1	5	1	2	2	3	2	3	3	1	0	12	6398.19	1007.61	539.382	6159.65	737.232	6681.07	2957.97	4110.01	4254.45	45965.1	562.41	13809.4	542.581	743.873	573.07	44916.4	922.81
1222	M765T50	1.71196	-1.13741	0.30553	2.24549e-08	765.095	765.042	765.215	49.7475	13.637	66.135	14	1	1	1	0	0	0	1	0	0	1	1	1	3	0	1	0	1	0	0	1	3632	2061.01	392.914	6604.21	2445.7	266.918	2223.49	1862.31	2565.29	1923.23	1807.19	2240.03	1652.96	1542.66	174.418	1291.54	997.74
1223	M581T641	3.12729	1.15052	0.306065	0.010369	581.281	581.269	581.376	641.287	611.857	685.75	43	2	2	1	5	0	0	3	3	2	2	1	0	1	2	2	1	0	0	0	12	31812.7	4190.31	1330.54	2592.18	23284.9	1389.41	6003.75	64855.5	116805	8623.83	8493.49	1142.28	735.114	192.802	5459.45	3487.82	1450.19
1224	M261T292	1.21413	-1.11935	0.306326	3.05253e-05	260.943	260.94	261.043	292.287	269.184	311.203	11	0	1	0	0	0	0	1	0	1	1	0	0	0	0	3	0	0	0	0	2	729.829	660.334	880.016	662.775	921.313	831.033	549.304	252.003	823.086	719.075	988.965	693.044	758.419	789.451	811.837	801.255	882.913
1225	M489T455	4.40611	1.16645	0.306462	0.0893703	489.197	489.14	489.344	455.493	438.829	463.322	40	0	3	0	2	1	1	0	1	1	3	0	2	0	2	0	1	2	1	0	13	7632.32	2873.71	216.076	2079.22	5322.84	14532.2	2832.26	2557.86	2941.27	56993.6	2903.85	2001.24	2489.85	975.265	2474.92	21355.8	1792.11
1226	M358T625	1.84359	1.0976	0.306673	2.01801e-08	358.066	358.063	358.195	624.678	606.008	661.528	46	2	5	2	3	0	1	3	1	1	1	0	0	0	2	1	3	0	1	0	9	12226.7	1712.61	900.86	11224.7	1484.14	2083.57	13807.9	2210.91	18669.4	14017.3	5139.15	5835.76	4975.29	3323.47	7139.76	18213.6	11275.8
1227	M375T729	2.02495	1.11768	0.306863	0.0568338	375.146	375.008	375.204	729.495	704.071	781.211	112	3	5	3	3	0	2	3	3	4	3	2	3	3	3	2	2	2	2	0	14	10729	17515.2	54.4785	24900.9	2463.69	3197.18	49653.4	33824.9	2105.56	23934.6	1064.47	757.512	726.835	342.981	1403.58	36110.2	1620.22
1228	M359T910	1.4819	1.0991	0.306873	0.133241	359.15	359.108	359.151	910.359	903.514	917.065	51	0	2	3	0	1	2	1	1	1	2	2	3	2	3	2	1	2	2	0	9	42619	61389.3	1093.64	58571.7	50464.7	6493.14	90954.5	57643.8	81729.9	80509.8	126108	75481.5	31881.3	47280.8	16221.2	39195.5	23452
1229	M758T579_2	1.5537	-1.10342	0.307052	4.34531e-05	758.061	758.049	758.095	579.468	561.014	620.496	17	0	0	0	0	1	2	1	0	0	0	2	1	1	0	0	0	2	2	0	2	2096.53	769.98	279.747	2201.73	2173.28	419.944	682.251	966.468	809.191	1963.01	3589.58	1406.2	2045.49	2622.56	2732.56	3110.34	1498.5
1230	M473T498	1.48892	-1.0906	0.307218	1.85121e-05	473.164	473.063	473.236	498.132	468.937	518.715	26	0	3	1	2	1	0	1	2	1	2	0	1	0	2	2	1	2	1	0	2	3511.48	3921.91	446.573	3849.32	3787.48	177.354	2617.72	3808.19	2800.19	1018.07	378.204	3153.49	4164.17	1256.46	1611.75	3361.18	1470.74
1231	M425T950	3.14284	-1.16577	0.307521	0.15675	425.123	425.01	425.241	950.484	937.364	961.046	42	4	2	2	1	2	1	2	0	1	0	1	1	0	0	1	1	2	2	0	7	1115.73	281.51	384.084	8191.25	15068.1	711.375	1746.54	1624.09	1533.39	2352.14	793.404	809.956	704.902	1619.95	537.501	1059.58	29264.5
1232	M643T948	1.45412	1.1083	0.307949	0.205261	643.242	643.131	643.371	947.648	932.524	960.317	261	4	5	5	5	2	1	5	4	5	4	4	4	3	5	4	5	5	4	0	20	13425	3223.76	1307.62	13962.2	22424.8	10892.5	16145.8	22960.7	17539.2	11483.5	3697.2	9586.05	20765.7	39911.9	32193.4	524.172	9235.43
1233	M676T887	1.93057	-1.14136	0.307953	0.0770677	676.229	676.061	676.234	886.623	873.554	908.906	20	0	1	1	0	0	0	1	0	0	1	0	0	1	0	4	1	2	0	0	4	17298	4975.13	847.252	3313.58	16703.5	1643.33	6964.77	5908.63	2167.28	5660.37	17400.1	812.629	3831.17	2251.41	9737.63	3616.44	4836.86
1234	M368T417	1.63225	-1.11648	0.308084	3.11009e-05	368.107	368.05	368.164	416.907	384.326	434.576	65	2	3	3	2	0	0	4	1	3	1	2	0	3	2	4	3	1	2	0	11	21760.4	27124.6	549.81	50099.2	27352.3	6657.59	9462.84	12721.7	21265.6	27629.3	14134.7	21306.8	291.624	23660.9	13980.4	12228.6	37043.8
1235	M386T49	1.72403	1.08867	0.308209	2.77622e-05	386.118	386.01	386.238	49.039	9.111	72.255	83	2	3	3	3	1	2	4	1	4	3	4	4	1	2	2	2	3	5	0	10	7054.81	1286.66	306.585	402.192	7097.99	423.533	6767.9	9356.28	5433.96	5858.31	9048.99	9827.18	10205	7803.27	4509.44	13730.6	7774.58
1236	M532T591	3.76615	1.15726	0.308426	0.0247517	532.02	531.999	532.232	591.017	542.212	626.193	84	3	3	3	5	3	0	4	1	3	1	1	0	2	4	2	0	3	3	0	10	4173.39	1265.88	208.417	5393.12	1418.31	499.689	391.178	30634.8	1644.2	13753	28296.7	26343.5	6535.28	15798.5	1940.96	1458.49	6238.09
1237	M460T946	2.82201	-1.14802	0.308436	6.6315e-05	460.098	460.006	460.228	946.431	940.324	952.821	90	2	3	2	2	3	3	3	2	2	4	3	5	1	2	1	1	5	4	0	15	1465.32	19754	236.458	12261.9	1545.95	964.11	2872.73	6068.16	1125.52	1465.39	5898.14	12360.8	6756.58	11896.3	1322.68	3793.65	12229.4
1238	M329T421	1.30852	1.08754	0.308519	1.4023e-08	328.993	328.88	328.994	420.993	417.271	446.667	5	0	0	0	1	1	2	0	0	1	0	0	0	0	0	0	0	0	0	0	0	227.501	169.876	99.2639	325.657	339.423	151.847	298.107	395.06	262.229	412.89	109.196	137.672	144.472	95.3138	101.742	243.097	452.088
1239	M401T750	1.45028	-1.09303	0.309002	0.00321007	401.145	401.049	401.181	749.928	741.325	778.991	36	2	1	2	1	2	1	2	0	2	3	0	0	2	1	2	1	3	1	0	6	3815.19	4460.85	373.826	3749.62	3194.96	793.673	1617.14	2496.26	3931.43	1914.23	3759.19	7016.21	15104.2	592.833	3672.57	2412.33	1965.94
1240	M694T953_1	1.56072	-1.13071	0.309248	0.00125959	693.538	693.513	693.736	953.25	934.086	958.723	10	0	0	0	0	2	2	0	0	0	0	0	0	1	1	0	1	0	0	0	3	1505.81	603.722	270.912	391.937	950.071	250.233	495.599	563.291	714.386	361.577	1215.15	299.38	926.14	700.83	324.216	590.01	447.036
1241	M305T952	6.73869	-1.1625	0.309375	0.332772	304.964	304.904	305.123	951.63	929.005	960.817	121	5	2	1	1	4	4	4	5	3	4	3	3	4	3	4	2	0	3	1	11	2034.72	2470.68	5080.29	1179.67	38842.1	1221.77	1930.06	214.96	2247.43	1747.36	1151.06	2326.64	1679.27	3332.28	4473.22	1738.4	2316.34
1242	M251T46	1.59273	1.08567	0.309888	0.00673846	251.077	251.011	251.114	46.2775	9.078	72.204	90	3	2	3	2	4	0	4	2	4	3	2	2	4	2	3	4	3	4	0	8	8543.69	3997.33	591.349	9725.59	540.511	3690.7	4086.14	7355.77	9615.18	12519.6	3310.06	5901.48	771.12	4218.61	8155.6	7757.26	3118.06
1243	M574T817	1.39418	1.08644	0.310154	0.00158026	574.236	574.176	574.239	816.938	801.18	836.336	24	0	2	4	0	0	1	0	1	0	0	0	1	1	1	2	0	2	3	0	6	7052.77	8316.85	960.404	6232.71	9494.09	2503.89	11974.2	10162	12311.9	7740.96	37467.1	3872.01	6978.21	4731.48	12663.9	9738.28	10297.5
1244	M688T901	1.41132	-1.12341	0.3102	0.00173404	688.114	687.917	688.119	901.058	852.513	926.915	22	0	0	3	3	1	1	0	0	2	2	2	0	0	0	1	1	0	3	0	2	901.211	2151.32	681.344	1293.86	686.516	523.988	738.159	757.001	1195.11	834.593	2018.74	3594.92	3041.64	637.103	1602.88	803.429	388.43
1245	M542T393	1.53103	1.0835	0.310391	3.55328e-07	541.527	541.376	541.583	392.878	371.622	440.961	51	1	0	1	2	4	2	3	1	0	0	0	3	2	1	0	0	0	4	0	12	24095.1	3604.93	559.366	18280.6	25734.9	6798.06	33239.9	30952.1	22211.2	17454	343912	92494.5	286594	102943	163712	103807	87166.4
1246	M423T945	1.86409	1.11312	0.310669	5.79947e-05	423.225	423.124	423.309	944.588	899.099	961.022	193	5	4	5	5	1	1	5	4	5	5	4	3	3	4	3	3	4	4	0	21	34194.5	14992.7	926.712	53448.6	33373	2482.45	112394	37362.6	75121.3	27900	11395.7	23328.5	64182.4	30705.6	16955.3	2615.01	9310.32
1247	M217T957	3.687	1.15032	0.310698	8.80958e-07	217.087	217.031	217.159	956.848	941.279	960.186	17	2	2	0	1	0	2	1	0	1	0	1	0	0	0	0	0	1	1	1	2	852.821	993.64	104.381	272.864	127.813	323.171	565.752	1413.04	376.603	5991.47	364.221	521.337	361.99	329.656	393.514	4773.07	1070.11
1248	M540T473	1.49639	-1.0942	0.311038	0.00858881	540.181	539.999	540.243	472.899	450.728	497.525	41	2	3	2	2	2	0	4	1	1	0	2	2	1	2	3	0	0	1	0	6	4389.23	2176.16	449.24	2896.5	2506.97	1368.42	683.577	2401.74	1034.53	2810.41	1751.38	2399.94	994.718	653.673	1263.09	699.062	1151.04
1249	M487T662	2.03744	1.105	0.311245	0.00209733	487.146	487.143	487.316	661.75	638.717	697.544	197	4	5	5	5	4	2	5	3	5	4	4	4	4	5	4	4	5	4	0	21	196353	13167.2	7264.63	208492	74495.4	46966.3	521208	190276	99581.8	160224	123910	123799	212518	114512	161964	200151	444288
1250	M595T313	2.22295	-1.13446	0.311303	0.158418	595.203	595.033	595.213	313.128	268.253	324.558	34	2	3	3	1	1	0	4	1	2	1	0	1	0	1	1	1	1	0	0	5	216.362	5536.05	459.002	6667.8	1558.09	1845.11	1990.79	437.675	1981.95	239.142	568.998	2180.82	1201	803.474	567.662	559.042	484.689
1251	M285T757	1.37015	1.08263	0.311408	0.0151965	285.04	285.039	285.042	757.193	753.13	761.797	30	1	1	1	2	2	0	1	1	0	1	3	2	0	0	0	0	2	2	0	5	4161.87	2347.28	308.946	2445.41	3922.08	1962.44	2634.39	4260.29	4023.98	5185.14	4095.7	2446.96	3422.88	3528.94	3611.2	4423.34	3722.9
1252	M443T315	9.11019	1.157	0.3115	0.0643293	443.18	443.062	443.194	315.207	293.894	355.537	48	1	3	2	2	0	0	3	3	1	1	1	0	1	3	3	1	0	1	0	5	3033.59	2139.23	43.7411	2172	2362.58	8693.97	2865.06	72209.9	2569.78	2496.01	458.912	1860.19	1695.45	568.3	413.142	1436.72	980.85
1253	M782T665	1.24092	-1.12461	0.311502	0.959345	782.073	781.912	782.086	665.383	626.837	696.82	11	1	0	1	1	1	2	0	0	1	0	0	1	0	0	0	0	2	0	0	0	374.138	757.265	337.6	448.676	405.406	273.394	406.094	428.878	400.039	363.657	338.275	757.026	378.989	160.266	442.218	312.553	143.64
1254	M370T789	1.87761	-1.10335	0.311596	2.6196e-10	369.551	369.549	369.553	789.409	785.595	793.698	18	0	2	1	1	0	0	0	0	1	0	1	0	0	0	1	0	1	3	0	3	784.832	1620.58	58.1087	975.044	257.219	210.896	617.4	853.704	73.682	212.662	3362.24	3867.7	2321.91	2940.22	1673.37	453.853	1215.5
1255	M707T721	1.98107	-1.10705	0.312248	2.85439e-08	707.218	707.006	707.221	720.689	704.08	729.221	28	3	1	2	2	0	0	2	1	2	0	2	0	0	1	2	1	0	1	0	7	13376.8	18719.1	771.255	2643.93	6311.69	1786.74	3516.61	10645.3	2651.25	2511.33	9586.59	4632.8	3075.72	5427.24	3580.15	1567.3	732.871
1256	M852T945	1.62239	1.07896	0.312447	0.00016901	852.395	852.251	852.492	944.574	915.163	960.186	30	2	0	1	1	0	0	2	0	3	2	0	0	2	2	4	4	1	0	0	5	156.234	478.513	214.696	1490.56	1309.93	359.218	834.769	897.6	1813.73	2016.28	3439.09	1428.66	119.732	1685.32	2135.43	3705.93	216.864
1257	M289T942	2.3746	-1.09933	0.312587	0.780051	289.048	288.909	289.11	942.274	881.126	960.447	38	2	1	2	1	1	2	3	2	1	1	2	0	1	3	1	0	1	1	1	7	2472.8	338.671	285.672	182.678	1874.4	333.701	94.1473	141.049	1459.58	142.088	182.919	1320.86	203.337	425.336	365.681	166.062	141.199
1258	M461T890	1.62688	-1.07685	0.313099	0.20429	461.109	461.055	461.241	889.663	870.178	911.626	63	2	4	1	3	1	0	4	2	3	2	1	3	4	0	2	1	2	3	0	8	21715.4	23745.8	503.652	22695.3	23137.4	4318.56	16814.4	3009.76	4572.34	27710.5	10875.8	20487	9645.3	10041.5	12851.4	30265.6	7663.12
1259	M173T611	1.3072	-1.11837	0.313179	0.978143	172.958	172.886	173.082	611.218	582.011	643.283	71	1	2	2	1	3	3	2	2	2	0	1	1	1	1	1	2	0	0	1	7	44494.9	50007.8	33488.8	53085.3	48561.7	56438.1	44106.1	43731.8	27261.1	4134.2	53167.1	78117.9	1307.7	49375.7	47744.7	1062.45	54206.9
1260	M543T592	1.94794	1.0757	0.313831	0.0189933	543.495	543.463	543.587	591.729	546.702	605.121	24	2	1	0	2	0	1	0	0	0	1	1	1	2	0	0	1	3	1	0	8	134.728	6270.29	299.98	2110.32	148	755.698	4493.48	6963.63	2502.09	2745.11	4340.55	7412.02	2534.25	4556.49	6905.13	7135.78	4184.38
1261	M623T356	1.99613	-1.12569	0.313835	1.12175e-09	622.546	622.374	622.608	356.451	331.255	378.717	9	0	1	1	0	0	0	1	0	3	1	0	0	0	1	1	0	0	0	0	0	1037.76	5595.53	150.08	4845.14	1326.29	442.751	1858.12	2292.32	827.787	1068.98	3916.48	5963.64	5906.54	5355.78	2277.37	866.958	2125.65
1262	M694T886	2.87089	1.15062	0.313945	0.0561508	694.163	694.132	694.265	885.768	871.691	909.282	14	0	0	1	1	0	0	0	1	0	0	0	1	0	3	0	1	2	0	0	1	957.385	795.579	822.177	875.047	901.591	1984.48	852.21	787.286	785.267	8084.23	1036.53	767.99	754.382	94.564	942.493	8300.55	368.699
1263	M533T771	1.4672	1.08412	0.314207	1.15177e-07	533.186	533.128	533.342	770.962	763.47	804.745	30	2	1	3	1	0	1	3	2	2	3	0	0	1	1	1	1	0	0	0	3	2119.92	202.387	417.006	3214.63	1907.35	1187.91	2810.28	2114.26	2006.51	3415.14	2406.79	1683.87	2055.55	1821.4	401.92	2887.08	2113.92
1264	M615T371	2.26992	-1.14322	0.314234	0.0403552	615.109	615.019	615.195	370.818	327.543	439.837	41	2	2	2	3	2	2	2	2	2	2	1	1	0	1	1	2	0	0	0	5	720.78	4314.23	575.343	844.185	907.018	487.173	789.359	868.651	781.78	316.13	1129.05	1064.24	823.538	246.065	1280.42	1283.11	829.485
1265	M591T405	1.33431	1.0744	0.314344	0.0105897	591.139	591.011	591.21	405.396	370.44	421.989	38	3	2	2	2	1	0	1	1	1	3	0	0	3	3	0	0	2	0	0	8	7032.76	5517.07	2056.82	11768.1	9412.18	8497.39	9433.81	15233.9	6782.82	7803.12	1524.7	298.516	14348.5	2787.35	6884.43	4374.04	9963.83
1266	M587T878	2.70719	1.11158	0.314764	0.331851	587.121	587.092	587.219	878.494	849.827	885.791	97	2	3	3	2	1	1	4	1	4	4	3	3	3	2	0	2	4	0	0	12	15324.8	4799.25	531.881	1900.9	1465.6	917.395	6798.28	39779.6	7538.25	9999.76	27453.7	6818.25	23910.1	7026.88	8054.35	17211.7	7290.18
1267	M723T49	1.4947	1.07619	0.314767	7.56732e-09	722.588	722.409	722.591	48.795	47.299	93.29	23	2	1	1	3	0	0	2	3	1	0	0	0	1	3	0	0	0	0	0	4	6766.46	4218.44	160.77	4625.28	8273.99	359.811	8185.32	9669.74	8351.79	9373.34	6031.19	4077.02	5323.25	3808.04	5010.64	5255.64	4415.29
1268	M353T949	1.63215	1.09472	0.314916	0.191744	353.16	353.012	353.234	949.336	896.183	961.058	85	3	1	3	3	2	3	3	3	1	3	3	1	3	2	0	2	2	4	1	15	710.832	2926.73	2892.61	1734.9	733.714	550.581	2585.98	6054.05	1971.83	3524.95	4980.63	3693.88	2818.86	1706.96	8420.26	2368.38	1133.86
1269	M926T945	1.70555	1.13283	0.31494	3.58133e-06	926.211	926.185	926.37	945.116	930.578	948.134	8	0	1	1	0	1	2	0	0	0	1	0	0	0	0	0	0	0	0	0	2	82.1744	87.3623	87.3738	161.323	121.658	134.514	443.646	84.0194	135.044	123.59	375.945	443.893	207.532	197.098	205.425	323.651	177.965
1270	M484T680	1.61505	1.07292	0.31504	4.58244e-05	484.111	484.039	484.248	679.718	649.872	716.706	71	2	3	2	0	1	1	2	2	3	2	2	1	3	4	2	2	1	1	0	11	2704.97	1981.68	1028.35	10495.1	3467.04	2328.23	8251.39	8554.95	9493.15	3151.91	1383.03	1105.8	2068.29	1468.23	970.364	5794.03	5669.46
1271	M145T47	2.09485	1.08775	0.315071	0.689898	145.014	144.945	145.099	46.859	1.979	62.89	277	5	5	5	5	4	3	5	4	4	5	5	5	4	5	4	5	5	5	1	21	24326.3	27080.3	1477.56	96154.5	11576.5	43856.9	121398	13807.1	144894	12508.6	10650	13401.3	21059.7	49326	54786.2	81673.7	18542.5
1272	M567T51	1.78899	1.07696	0.31508	0.0197971	567.041	567.011	567.227	51.18	38.524	105.458	73	2	3	5	2	2	1	3	2	4	0	4	2	1	2	3	0	2	1	0	11	1349.91	6221.26	864.005	12965.1	3521.51	546.548	18268.9	5848.22	9860.94	10060.4	1805.77	4438.32	2502.78	3313.3	2050.29	1296.16	11816.2
1273	M522T818	1.77991	1.07594	0.315162	0.00194265	522.206	522.041	522.208	817.762	776.412	852.469	105	4	3	3	4	1	0	5	2	1	3	3	4	3	2	3	1	3	4	0	12	199010	277.766	77.4928	117770	112238	17736.8	278688	252457	97629.3	117736	163749	91886.2	7006.85	56223.7	94984.9	114972	225075
1274	M671T506	2.1331	1.09366	0.315518	1.25499e-05	671.066	671.001	671.148	505.613	494.063	522.168	54	2	2	1	2	4	1	1	3	3	3	3	3	2	1	1	0	1	1	0	9	29730.1	4914.65	1968.17	1360.46	25582.7	8339.02	2075.55	68396.6	25100.6	31659.5	78875.6	94093.5	31740	33334.5	49870.5	8553.65	58034.4
1275	M386T387	2.1588	1.10486	0.31569	5.04423e-07	386.116	385.935	386.12	387.155	346.777	404.119	18	2	0	1	1	1	2	0	0	0	1	0	0	0	0	1	0	1	1	1	3	5010.49	3160.26	58.0001	101.566	4953.07	792.542	15183.8	5152.71	1630.3	5916.84	1419.26	936.285	1187.36	131.734	1562.36	805.208	1252.96
1276	M496T945	1.67659	1.07183	0.316253	9.14184e-05	496.206	496.124	496.322	945.215	917.789	961.061	87	4	3	4	5	3	2	3	2	3	3	4	1	2	1	4	4	3	4	0	11	1216.17	3931.42	230.529	875.181	1654.21	1499.78	4050.11	4938.06	1722.55	1047.16	2046.71	718.793	2083.02	962.717	1966.27	1688.73	1431.11
1277	M149T758	1.08604	-1.08476	0.316375	2.0974e-12	148.953	148.952	148.976	758.355	741.354	775.52	13	0	1	0	0	0	0	0	0	0	0	0	0	1	0	0	1	0	0	2	0	56621.1	61813.7	49818.3	56231.2	51983	42017.1	44777.9	57457.1	50444.8	59868.7	61367	59728.3	45264.8	51286.3	57822.1	60468.3	55458.1
1278	M511T615	2.06448	-1.11165	0.316479	0.00069526	511.164	511.007	511.242	614.609	596.943	631.263	69	1	3	2	2	2	2	5	3	2	2	1	4	2	2	2	2	4	2	0	14	4570.26	3200.1	459.764	2026.09	11357.1	2217.33	2547.02	137.701	4266.78	1300.3	5377.15	4090.15	12990.2	3461.53	11411.7	13478.2	2717.4
1279	M731T47	1.70811	-1.06831	0.316553	0.00273148	731.165	731.043	731.238	46.539	2.93	73.278	41	0	2	1	3	2	1	2	1	2	2	1	1	1	0	2	1	2	3	0	9	4673.01	6386.95	111.599	4508.89	7649.11	1050.54	3746.81	1366.9	200.353	7293.52	5705.32	5986.16	6256.58	2548.18	4976.38	6089.49	2823.28
1280	M462T50	3.01976	-1.1077	0.316558	0.246675	462.133	462.014	462.158	49.813	42.652	75.696	98	4	3	5	1	2	3	4	3	5	1	4	4	3	5	3	1	1	0	0	14	3839.19	43450.3	414.924	36654.1	317.386	260.439	1692.91	2456.5	20415.5	3215.26	2179.56	41496.1	1768.15	21103.6	999.393	3220.72	1348.95
1281	M612T731	6.0103	1.14352	0.31656	0.241712	612.201	612.171	612.238	730.888	713.272	735.369	15	0	3	0	2	0	0	0	2	0	1	0	0	0	2	0	1	0	1	0	1	1001.02	737.649	1204.9	1074.65	802.226	3317.57	1251.97	956.509	854.76	22591.5	944.163	669.731	824.022	942.326	804.483	17231.4	912.206
1282	M781T725	1.53593	-1.10542	0.316569	0.13649	781.437	781.389	781.527	725.346	702.135	754.524	7	0	1	0	1	0	2	0	0	0	0	0	0	1	1	0	0	0	1	0	0	200.5	230.236	601.679	177.818	182	285.15	76.8672	164.588	196.06	183.777	216.894	215.157	192.552	242.738	278.626	228.689	255.944
1283	M523T831	59.2705	1.14335	0.316664	0.719011	523.216	523.036	523.241	830.941	810.95	882.651	179	3	4	4	4	3	0	4	3	4	3	5	4	3	4	3	4	4	3	1	18	193.039	8503.76	3258.06	2627.71	11838.1	1940.8	1.38283e+06	8440.73	168920	3831.88	258098	10776.6	204787	6049.09	106455	817.73	23493.8
1284	M508T387	1.91148	-1.12451	0.316869	0.0415628	508.117	507.919	508.12	386.822	374.824	435.392	48	0	2	4	3	0	0	1	0	3	1	2	4	1	1	3	0	3	3	0	10	10071	2596.96	170.189	2515.54	10243.9	3879.42	2796.81	2165.08	897.421	3652.8	173.415	3685.32	4925.04	1239.38	14582.1	8016.03	1406.16
1285	M427T947	1.47885	1.06773	0.316873	5.12013e-05	427.161	427.03	427.236	946.584	940.715	959.628	104	4	4	4	4	1	2	3	2	4	4	1	4	0	3	3	1	2	2	0	13	4347.99	6668.81	698.389	1191.25	6271.74	1503.68	5502.44	5542.27	8504.29	7309.02	5103.77	6077.07	3899.99	4095.88	1186.58	880.403	3050.68
1286	M113T898	1.61979	-1.07927	0.316903	2.43943e-11	112.986	112.937	113.082	897.644	861.869	961.144	722	3	4	5	5	5	4	3	4	2	5	3	4	4	2	5	2	3	4	2	17	165804	272925	175670	621503	202673	202697	140353	1597.83	346231	197244	219498	78240.7	146855	189394	193689	294378	144871
1287	M468T408	1.57596	1.06892	0.317525	1.96017e-05	468.121	467.903	468.123	407.897	395.387	425.596	21	1	1	1	1	0	0	3	0	0	0	0	2	1	0	1	1	0	0	0	7	3652.13	1650.17	180.813	3175.17	123.295	835.626	2074.33	4290.42	3354.17	3284.85	151.755	914.869	1870.62	952.134	2326.88	3211.2	1369.49
1288	M937T593	1.97171	1.09411	0.317665	0.00640774	937.095	937.083	937.141	593.34	561.3	649.914	29	0	0	0	1	1	0	1	2	1	1	2	1	1	1	0	1	1	3	0	7	3293.44	8686.1	224.925	2936	2898.18	3593	5087.74	18329.1	2195.08	6362.13	9943.78	11663.7	4200.86	6158.48	12833.5	9081.3	9108.45
1289	M740T948	1.26087	-1.06599	0.317679	1.88931e-12	739.667	739.5	739.7	947.921	923.924	950.698	15	1	1	0	0	3	2	0	0	0	0	1	0	0	1	0	1	1	0	0	2	1267.44	544.385	1459.27	1462.95	1389.91	451.797	914.644	1471.5	999.142	1019.86	1260.6	635.26	1052.66	934.463	444.786	706.798	1392.53
1290	M493T950_1	1.52643	-1.08286	0.317684	6.29755e-09	492.619	492.442	492.621	949.8	917.137	952.325	35	2	1	3	0	0	0	3	2	1	3	0	0	2	3	1	0	2	2	0	8	6339.04	5850.06	242.928	3073.47	6478.69	869.826	1872.79	3271.05	3378.44	5010.23	4439.29	5746.19	5136.05	2647.61	3130	2435.76	1232.14
1291	M712T758	1.52218	1.07991	0.317809	0.0012762	712.098	712.046	712.231	757.683	732.971	783.419	30	1	2	1	3	1	0	1	1	1	1	0	2	1	1	1	1	1	2	0	5	1383.01	552.232	351.017	661.754	1419.18	414.686	677.094	2428.29	1495.07	1632.53	1485.99	747.936	821.316	1101.75	1742.9	760.94	1564.1
1292	M105T9	1.26339	1.10031	0.317843	0.175056	104.954	104.954	104.986	8.574	2.543	21.174	19	2	1	1	0	0	2	0	1	1	0	3	1	0	0	0	1	2	1	0	3	379.865	3357.47	2813	3544.46	3498.68	3820.1	4102.33	2656.16	3131.48	3463.75	3663.07	2849.12	3453.73	2787.28	2799.15	2935.6	4101.31
1293	M618T943	1.67298	1.07218	0.318053	0.359134	617.64	617.639	617.646	942.614	939.587	947.814	15	3	0	1	0	0	0	1	1	2	0	1	0	0	0	0	1	1	1	0	3	662.497	451.443	225.277	1719.42	513.707	352.577	930.404	1143.64	2551.41	998.436	1365.32	425.492	1633.01	2477.29	290.506	1020.95	728.336
1294	M427T708	1.50642	1.0629	0.318889	0.0284549	427.161	427.137	427.29	707.89	688.297	732.807	25	1	1	0	3	0	0	1	2	1	1	0	3	0	2	0	0	2	2	0	4	841.877	1250.9	108.832	174.333	775.901	169.369	1000.12	1375.78	970.663	1232.09	316.125	1036.71	741.495	759.368	434.16	443.768	571.218
1295	M594T945	1.94885	1.06408	0.318897	5.46781e-19	594.133	594.029	594.227	945.012	924.047	960.542	159	5	5	5	5	5	4	5	5	5	5	5	5	5	5	5	5	4	5	1	21	219163	10359.1	43708.1	16236.7	10330.4	173466	36928.6	151912	194156	27798.9	238740	1503.71	4359.65	77032.2	249102	7327.54	193804
1296	M435T945	1.69519	-1.06705	0.319019	0.00243507	435.13	435.068	435.225	944.577	920.451	961.005	269	4	5	5	4	4	1	5	4	5	5	4	3	5	5	4	4	5	4	1	21	44683.2	22900	2381.66	17359.6	41351.4	12697.1	11721.4	37642.5	964.273	12881	13685.1	115716	48405.2	4722.26	64786.7	27545.9	23349.2
1297	M507T810	6.46119	1.1346	0.319048	0.00046277	507.113	507.058	507.223	810.139	785.604	835.361	130	3	3	4	4	2	2	5	4	4	3	3	3	3	2	3	2	5	4	1	15	184.098	3925.66	293.488	7231.77	7510.04	1033.38	10025.5	11083.2	97797.2	3760.47	574.929	17799.1	33155	2733.04	10024.1	3407.07	472.693
1298	M276T46	1.33518	1.07466	0.3194	1.88177e-08	276.021	275.959	276.115	45.926	38.034	88.653	47	1	0	2	4	3	0	2	0	0	2	2	4	1	1	1	1	3	4	0	10	809.874	1351.26	1933.2	880.172	1734.2	689.364	2239.81	1547.36	1681.66	2799.17	8759.88	13721.7	12422.7	275.579	12817.7	14773.6	325.053
1299	M756T947	1.63958	1.06156	0.319435	0.361506	756.184	756.162	756.366	946.935	918.42	957.332	87	4	3	4	2	1	2	4	1	3	2	3	3	2	2	2	3	5	3	0	13	2301.04	1485.12	1572	11166.4	5166.41	1413.74	12003.2	8709.32	8968.88	4468.94	6727.8	2895.99	3250.03	4188.48	1402.98	4861.04	7359.75
1300	M346T44	2.17445	1.1234	0.319459	0.058302	346.075	345.999	346.12	44.429	42.617	71.312	42	1	1	4	3	2	3	1	1	0	2	2	0	1	2	0	1	1	2	0	8	1559.91	1545.41	250.769	1057.65	1550.5	376.567	7352.54	1648.44	1594.78	1996.6	5631.52	4646.73	544.316	1200.69	5247.95	4068.08	3069.1
1301	M325T951	6.12156	-1.13455	0.319568	0.00285746	325.166	325.02	325.203	951.413	941.494	961.125	98	3	4	2	3	3	2	3	2	5	5	4	3	2	4	2	4	2	4	0	13	32968.3	2440.48	689.377	1383.36	125183	2658.82	6297.16	2507.98	9881.84	5226.62	8645.47	5469.82	11212.6	539.216	4324.36	1283.6	5876.69
1302	M163T240	1.48673	-1.08421	0.319597	5.00131e-05	163.04	162.967	163.061	239.638	205.769	279.201	60	0	1	0	2	3	1	2	1	1	1	2	2	0	1	2	1	2	2	0	12	16488.2	14597.7	5169	7492.29	26448.8	4539.99	15321	11881.4	5838.43	9634.16	99587.1	48585.2	132869	29771.1	43576.4	38434.1	74406.3
1303	M733T943	1.35195	-1.08029	0.319705	0.00304261	733.2	733.042	733.239	943.043	934.434	959.694	16	0	0	0	2	0	0	3	1	0	0	1	2	3	0	0	0	1	0	0	1	2521.28	3858.35	593.162	2926.24	3107.31	880.94	2757.65	1929.33	1833.77	2218.75	2759.15	3987.42	2509.51	2266.01	765.645	1688.01	1819.3
1304	M601T691	2.09268	1.07272	0.319754	0.0594786	601.111	601.031	601.249	691.328	666.827	712.989	166	5	4	3	3	2	1	5	3	4	4	4	4	3	5	4	3	3	4	0	19	63757.9	64302.1	1567.88	2339.75	4057.27	13921.1	143637	65079.5	25699	36320.1	56805.8	129873	1239.27	48693.9	35732.5	36039.5	110120
1305	M85T503	2.36948	1.10588	0.319837	0.673751	85.0657	84.9902	85.0662	502.591	479.887	534.502	39	2	3	1	0	0	1	1	3	1	0	3	1	3	2	3	0	2	0	1	4	1963.16	764.665	119.761	3250.64	802.973	172.294	2141.2	723.182	9105.28	4210.28	603.019	20439.2	1350.35	4845.67	964.545	512.685	3720.78
1306	M655T511	33.2331	1.13412	0.320103	0.000448134	655.296	655.15	655.372	510.532	481.317	521.63	25	0	2	0	2	0	2	0	1	2	0	1	1	0	1	0	2	0	1	0	4	733.2	503.613	688.13	671.227	816.618	12036.8	586.864	522.552	504.302	99767	577.354	473.287	614.981	578.177	710.8	343446	629.744
1307	M605T9	1.27382	1.09734	0.32012	0.0332354	604.918	604.76	604.919	8.588	8.06	19.83	74	3	3	3	2	5	3	3	2	4	4	5	3	4	4	4	3	3	2	0	11	14043.9	10566.6	11089.3	10675.6	1083.89	13181.1	12091.4	9550.29	14684	10947.9	11972.6	8846.24	9771.07	10220.2	11916.1	11394.8	12450.3
1308	M771T580	1.48769	-1.08127	0.320251	7.20838e-06	771.057	771.034	771.059	579.968	546.926	582.968	18	0	0	1	3	2	3	1	0	1	0	2	0	0	0	0	0	2	0	0	3	1797.34	861.07	187.025	2154.99	1705.16	425.213	728.745	1126.04	699.097	1528.3	2435.62	1526.09	1947.73	2519.7	2430.55	1593.65	1073.98
1309	M467T468	2.37164	-1.10949	0.32038	8.7346e-05	467.083	466.913	467.12	468.052	445.673	480.746	157	5	4	5	4	5	3	5	3	5	3	2	3	5	5	5	5	4	4	0	19	2.37208e+06	763335	13839.1	166579	3.53022e+06	401960	140116	1.06785e+06	195515	1.0812e+06	1.38328e+06	283179	485257	118211	770651	811975	29142.2
1310	M465T734	2.26129	1.09802	0.320426	0.0176242	465.139	465.063	465.21	734.375	716.628	755.299	85	4	5	4	4	3	2	5	2	2	3	1	2	2	4	2	3	1	2	0	4	5956.76	3323.53	727.981	17583.4	6787.39	3099.35	14038.4	43098.5	2708.14	14796.7	8847.52	367.966	8007.78	3060.46	6119.85	26078.6	10597
1311	M483T723	1.2906	1.07863	0.320536	0.342017	483.128	483.071	483.209	722.918	710.887	736.832	55	2	2	1	1	2	1	3	2	4	3	0	0	2	3	2	1	1	4	0	11	3363.29	4593.29	336.004	4558.42	4509.3	3343.97	3466.76	4981.9	4985.36	5627.24	701.406	3389.24	3788.34	3111.55	3788.38	1437.57	3953.07
1312	M455T548	2.13587	-1.11924	0.32075	0.000106417	455.111	455.083	455.19	548.356	529.592	557.589	19	0	0	1	1	0	0	3	1	0	1	1	0	2	0	0	1	2	0	0	3	2882.07	2779.98	299.287	1281.6	8921.1	480.286	1057.85	2224.91	1968.51	1836.35	3993.58	1040.88	9544.98	868.664	6704.67	957.31	859.253
1313	M648T947	1.77499	1.07905	0.320854	0.159912	648.275	648.166	648.368	947.037	908.248	960.511	47	2	3	2	3	1	0	3	1	3	3	4	2	1	1	1	1	1	1	0	6	3563.78	399.064	624.204	1517.57	2573.67	993.568	5263.48	5792.12	344.362	3010.31	2279.23	1249.45	2875.65	238.612	1607.73	2209.98	2117.03
1314	M459T573	7.10071	1.12842	0.321661	0.0946209	459.187	459.108	459.189	572.765	562.481	579.98	30	0	2	2	3	0	0	3	2	1	1	1	1	1	1	1	1	0	2	0	4	5002.77	3996.57	292.373	13903.8	6136.79	14994.6	12614.3	12325.1	540.223	167806	2376.15	1994.45	1376.88	5087.34	3201.25	65604.6	2771.75
1315	M467T506	1.8615	-1.05676	0.321733	4.8621e-05	467.112	466.986	467.123	505.533	484.797	565.665	239	5	5	5	5	3	1	5	4	5	5	3	4	4	3	4	4	5	4	1	19	590172	1.2491e+06	33712.3	1.01411e+06	627439	17108.8	9805.23	1.02307e+06	836468	1560.42	232352	205279	39455.4	343197	1352.96	211664	235949
1316	M533T592	1.903	1.06108	0.321941	0.00108068	532.504	532.496	532.522	592.204	570.159	618.686	35	2	2	1	1	1	0	1	3	2	1	1	2	1	2	1	2	0	0	0	7	3653.04	14211.6	277.358	4684.13	1351.35	839.242	11072.6	19942.7	4027.13	10128	7027.96	16919.3	5415.13	12025.1	14944.9	14031.4	6866.1
1317	M528T673	1.45307	1.08607	0.322202	0.134825	527.548	527.527	527.716	673.068	647.224	697.351	23	1	2	0	2	1	1	2	0	2	0	0	2	0	0	0	1	1	3	0	4	2298.62	298.437	251.055	4022.22	2697.68	1776.92	2675.9	3491.89	3508.37	2449.92	2920.77	388.472	2695.45	4263.06	3854.84	4359.37	3241.81
1318	M637T741	1.5285	-1.05506	0.322283	0.026927	637.079	636.875	637.123	741.356	716.503	788.939	97	3	4	1	4	3	3	1	2	2	3	3	1	4	2	3	5	5	4	0	13	127571	136521	13391	175930	117551	100533	23815	140187	4563.11	104446	61290.3	137419	115404	155244	99561.4	68027.8	184613
1319	M476T906	1.7262	1.05401	0.3227	0.00978242	476.076	476.057	476.219	906.239	904.506	917.137	6	0	0	0	0	0	2	0	0	0	0	0	0	1	0	0	1	0	0	0	2	353.265	701.4	103.584	2577.39	684.568	214.868	2884.03	1631.88	1415.27	1484.12	2049.1	1099.81	2086.2	2846.57	895.784	1294.87	1868.07
1320	M805T410	1.85276	-1.10516	0.322705	0.105977	805.494	805.374	805.553	409.872	396.902	439.32	12	2	1	3	1	0	0	1	0	0	1	0	0	0	0	0	0	0	0	0	2	1165.53	394.939	31.635	577.99	242.248	96.4992	252.93	442.597	216.263	293.734	1326.36	630.712	934.519	302.926	522.421	128.214	369.924
1321	M714T951	1.34255	-1.1159	0.323019	0.00457119	714.153	714.128	714.34	951.454	924.497	961.144	22	0	1	3	0	1	0	2	0	2	1	3	1	2	2	0	0	1	0	1	2	361.461	733.312	1213.16	689.127	401.657	523.677	613.009	475.848	458.579	460.422	1512.29	716.835	513.751	1439.45	936.146	678.837	713.757
1322	M678T49_1	1.60936	-1.05897	0.323246	1.63491e-07	677.565	677.538	677.745	49.4425	19.281	71.994	16	0	1	2	1	0	0	1	0	0	3	1	0	0	1	2	0	0	0	1	3	870.439	2017.45	108.488	1362.14	1049.88	82.4881	944.132	1215.77	947.532	170.662	3238.01	2309.16	4658.43	972.392	859.415	2011.41	920.517
1323	M211T379	1.19695	-1.05255	0.323304	3.80934e-06	211.024	210.954	211.063	379.471	369.616	429.309	8	0	0	0	0	1	2	1	0	0	0	0	1	0	1	0	0	1	0	0	1	335.5	367.854	357.221	184.885	377.845	195.141	219.652	224.759	345.536	371.117	475.513	242.346	182.688	198.559	368.322	381.014	381.787
1324	M405T351	5.51936	1.1192	0.323398	0.108824	405.213	405.132	405.333	351.455	326.078	380.822	36	2	1	4	2	0	0	2	1	2	1	0	2	2	3	0	1	1	1	0	5	7574.16	179.275	183.722	1245.05	13185.5	437.149	93419.7	1208.33	26642.9	1747.02	9423.9	42479.9	9253.14	1875.16	4583.08	1294.78	26659.7
1325	M475T48	2.16799	-1.10528	0.323454	0.0550632	475.11	475.031	475.169	47.885	41.69	86.577	173	4	4	5	5	1	3	5	4	5	5	5	3	4	4	4	3	4	4	0	19	43313.1	1608.5	1564.99	11177.4	32424.2	2775	3449.04	9188.57	11062.7	15078.5	13331.2	1964.1	8584.7	2478.78	13584	10748.6	13627.3
1326	M957T792	1.99343	1.07127	0.323689	0.377736	957.221	957.217	957.337	792.041	757.2	794.714	77	2	4	3	3	2	2	5	4	2	2	2	3	2	2	2	1	3	4	0	15	23266.9	841.49	233.044	35255.9	14899	856.406	38217.2	34236.2	68182.8	7010.33	46497.5	834.34	19958.8	9139.32	18729.1	3150.45	44611.8
1327	M747T599	4.16995	-1.1233	0.323698	0.0272462	747.07	747.001	747.245	599.11	572.023	624.714	18	0	1	1	0	2	0	0	0	3	0	1	0	1	1	1	0	1	2	1	2	913.167	10279.9	731.258	808.26	1161.11	529.121	863.203	259.12	805.353	875.061	911.596	7053.22	4722.65	705.209	838.127	786.467	817.868
1328	M487T560	3.51314	-1.11565	0.323955	4.73696e-05	487.124	487.014	487.216	559.961	538.249	573.322	111	3	3	4	4	5	3	1	2	3	1	5	3	3	1	1	3	5	5	0	18	13117.3	43456.1	447.972	3966.81	2291.9	940.535	719.682	3237.37	5280.6	7834.22	9597.85	157195	18113.2	10512.7	12327.4	17017.9	29069.9
1329	M427T395	1.90277	-1.05519	0.324214	0.0228298	427.018	427.014	427.124	394.922	365.428	429.095	31	2	3	0	0	0	0	1	2	1	1	1	1	1	2	2	0	0	4	0	8	937.872	6762.53	240.625	5349.68	4449	2140.44	796.004	5526.82	497.97	361.872	2157.45	8138.16	5190.78	3664.81	3090.84	7081.49	6868.01
1330	M269T949	1.65257	-1.05552	0.324272	0.0129606	269.139	269.045	269.248	949.362	913.814	960.517	160	2	4	4	3	2	3	4	5	5	5	5	4	4	5	3	3	4	4	0	19	11362.8	7972.85	1024.58	4664.32	4381.29	802.888	7921.65	1093.68	2987.03	4988.83	13137.3	1458.95	25395.8	447.878	14972.3	15742.6	1212.8
1331	M338T338	1.61874	-1.08545	0.32429	0.00437789	338.096	337.898	338.097	338.005	325.486	369.635	25	0	1	1	0	1	1	1	0	0	0	3	0	0	1	0	1	2	1	0	7	27584.5	57787.8	442.589	23612.2	31354.4	16392.6	29133.3	19277.1	5300.53	16866.4	45786.4	39273.6	43590.4	16161	31098.6	18813.5	33484.5
1332	M557T590	1.50825	-1.07198	0.324455	0.000467857	557.186	557.009	557.225	589.986	574.459	615.691	68	2	0	3	4	2	0	2	2	0	4	2	3	0	4	1	1	5	2	0	11	4896.72	2284.13	531.272	5044.48	6464.25	670.779	2451.84	2526.96	2893.95	4200.28	1610.88	2040.7	1398.66	1392.21	789.899	1738.16	1489.2
1333	M505T534	48.6693	1.12246	0.32448	0.286711	505.192	505.121	505.23	533.938	518.642	546.241	31	1	1	0	2	0	0	1	2	1	1	0	1	1	1	0	1	0	1	0	13	2807.68	2800.95	331.075	4511.66	1523.49	51669.9	2452.17	4363.79	2667.57	521655	1381.9	1170.42	1174.95	1064.73	1001.95	174955	1180.86
1334	M543T712	1.61256	1.07585	0.324679	0.0125485	543.153	542.999	543.246	711.976	654.328	765.809	209	3	3	4	5	0	3	5	3	5	4	4	5	3	3	3	4	4	3	1	19	13126.2	10575.6	1546.16	8653.54	16639	7060.29	22427.8	32987.7	4956.18	14067.8	31806.2	7722.92	25773.6	3801.66	21406.3	88731.2	30671.8
1335	M768T749	2.17381	1.07179	0.32468	0.0411938	768.113	768.045	768.141	748.732	732.363	761.293	36	2	2	1	2	1	0	1	1	0	2	3	2	0	1	1	0	2	4	0	7	2741.93	7514.61	291.121	2279.32	213.18	939.402	11927.6	11757.8	2213.5	1508.51	8404.69	15486.8	7597.38	17617.1	5762.94	4296.84	24105.3
1336	M415T946	11.2849	-1.12134	0.324684	0.404875	415.197	414.999	415.235	945.855	918.456	960.648	272	5	5	5	4	4	3	5	5	5	4	5	3	4	4	4	5	3	5	0	20	502790	15294.9	2395.84	73074.1	2426.07	2635.13	8133.95	11568.4	26417.8	4056.91	5952.39	1397.99	82267	3410.21	249931	3580.27	37811.5
1337	M708T50_2	1.38184	1.07896	0.32487	0.0113763	708.069	708.02	708.242	49.791	1.944	85.843	43	2	2	1	2	0	2	1	2	3	1	3	3	0	1	2	1	3	2	0	7	1182.42	2723.51	403.3	4873.79	4486.1	2848.96	2801.87	4785.73	4224.01	4228.01	6400.17	3772.03	4646.87	4891.57	4994.29	4293.15	3255.87
1338	M459T534	68.0103	1.12126	0.324938	0.24687	459.187	459.005	459.223	534.125	511.958	547.253	46	0	1	0	3	0	0	0	2	1	1	0	2	1	1	0	3	1	2	0	15	3126.39	2522.3	263.563	4370.35	3547.85	85708	1950.64	4415.74	2300.48	846239	907.557	822.916	1111.09	1584.84	975.315	352908	83.498
1339	M447T813	2.0415	-1.05933	0.324962	0.0387167	447.094	447.091	447.224	812.629	798.214	830.836	29	1	3	1	2	0	1	1	1	1	0	1	2	1	0	1	1	2	0	0	4	111533	634.784	5625.9	143799	102978	32515.1	1219.86	35932.8	107306	1605.63	131171	214057	23244.7	181228	91982	131192	196797
1340	M790T639	1.57458	1.05133	0.32499	0.000953397	790.107	789.923	790.112	638.859	631.15	659.989	22	1	1	2	3	0	0	0	1	0	0	2	1	0	0	0	0	1	2	0	5	698.243	1019.99	302.564	2226.55	592.365	594.995	2548.47	2456.03	860.38	1160.66	3426.45	2434.02	1086.67	1458.58	2458.85	1043.97	3824.77
1341	M443T532	3.97414	1.11628	0.325537	0.218165	443.154	443.104	443.231	532.095	499.601	572.465	84	2	2	4	1	2	1	2	2	4	3	2	4	4	3	3	1	2	3	0	10	10899.6	4707.92	643.301	6140.02	7039.54	4903.04	85265.8	13817.6	2618.39	10355.6	3336.08	4812.7	1301.26	5839.83	9563.65	12737.4	3399.04
1342	M797T11	1.05526	-1.04739	0.325889	3.94178e-05	796.835	796.643	796.847	10.8015	2.911	29.408	14	0	0	0	0	1	0	0	0	0	1	0	0	1	3	0	0	1	2	1	3	998.3	1221.12	1083.79	1111.37	1062.63	993.662	1063.72	983.65	962.823	1186.54	1060.16	985.811	885.68	1026.34	991.527	987.807	1045.57
1343	M338T170_2	1.40437	-1.06912	0.325911	0.00864797	338.096	337.894	338.123	170.066	122.145	199.46	119	2	1	1	3	3	1	3	2	1	4	1	4	2	4	4	2	5	3	0	9	94208.5	199696	26589.3	146083	142822	92292.5	124850	109313	68779.1	38697	380084	300204	393142	270711	410089	750046	646825
1344	M443T596	1.38746	-1.08507	0.325933	1.56737e-05	443.12	442.932	443.121	595.6	584.038	614.887	12	0	0	1	0	1	0	0	1	1	0	0	0	0	0	0	0	3	0	0	4	2299.7	1960.97	273.394	1147.68	1990.9	608.989	1169.25	1087.05	1490.3	1174.4	1981.57	2897.48	2912.84	1362.34	1453.46	2930.42	1938.7
1345	M453T587	2.32796	-1.09279	0.326133	0.0103435	453.132	453.038	453.224	587.05	569.947	605.707	98	3	5	2	4	0	1	5	3	3	3	2	1	4	4	3	2	0	1	0	13	49754.6	7124.33	2633.98	6978.09	67551.9	3011.19	22604.6	20845.1	7982.87	3135.85	42648	4367.58	32086.7	2689.07	15251.5	5873.12	12179.7
1346	M494T657	1.43573	1.04808	0.326291	0.00641895	493.556	493.501	493.702	656.629	627.453	687.013	11	0	0	3	0	0	1	0	1	0	1	1	1	0	0	1	0	0	0	0	1	742.629	192.644	49.142	720.876	884.392	211.61	957.369	918.198	759.518	871.397	776.939	156.42	130.277	364.385	104.25	490.403	816.822
1347	M387T475	1.60136	-1.05159	0.326397	2.27415e-10	387.13	387.071	387.168	475.406	450.21	481.288	80	2	5	3	3	1	0	5	3	3	3	2	1	3	3	3	3	2	2	0	11	202433	158108	4506.44	82985.4	162157	15305.9	61988	169022	84556.8	50172.8	53425.5	59460	44443.8	33715.5	50152.8	18987.5	50769.4
1348	M955T792	1.85306	1.06056	0.326762	0.452118	955.214	955.008	955.218	791.968	743.863	799.257	90	3	4	4	5	2	2	4	3	3	3	4	4	3	3	3	2	4	4	0	17	194939	4747.88	780.58	187783	136135	4490.25	257762	219445	417742	72279.3	211145	4683.09	136328	43362.5	169270	47896.5	316798
1349	M663T807	1.57933	-1.04959	0.326963	1.19733e-05	663.149	663.119	663.22	806.888	780.25	822.789	18	0	3	1	0	0	0	1	0	3	1	0	0	1	0	2	0	0	0	0	5	1588.04	2987.49	487.175	2425.94	858.407	442.884	577.046	979.272	2396.68	889.287	743.104	1807.28	2193.45	600.591	435.698	569.873	575.325
1350	M417T441	2.33356	-1.07668	0.327006	0.0289983	417.14	417.1	417.213	441.032	408.212	462.28	53	2	2	1	2	1	1	2	2	3	1	0	2	3	2	2	2	2	2	0	8	38435	823.738	847.267	20647.4	11550.5	1398.37	608.832	1709.38	14080.8	13187	5246.66	507.931	5463.36	3346.82	3797.07	4259.86	3331.09
1351	M517T583	1.7702	1.10452	0.327087	0.715833	516.921	516.789	516.999	583.486	555.557	601.4	15	0	0	0	0	0	1	1	0	0	1	1	1	1	0	3	1	0	1	1	1	206.171	117.028	280.591	171.454	198.341	862.595	276.492	162.807	290.761	130.782	209.248	182.593	117.543	242.016	228.651	166.554	323.953
1352	M598T944	1.69759	-1.08575	0.327552	1.34951e-05	598.186	598.127	598.354	943.644	891.866	958.896	166	5	5	4	5	2	1	5	4	5	5	1	3	4	5	4	3	4	4	0	20	55477.7	14169	1142.73	22987.6	40063.3	3712.61	18590.9	20626.8	22174	13736.9	24628.9	2819.51	27677	15134.7	25999.1	9363.81	13612
1353	M457T640	3.52957	-1.10245	0.327555	0.284706	457.138	457.002	457.208	639.966	611.136	659.199	84	3	2	3	4	0	2	4	3	2	3	3	2	2	3	1	1	4	3	0	13	26919.2	1687.73	383.896	6102.81	3396.11	497.565	1139.32	1484.19	1603.52	6180.35	1254.49	825.009	1294.7	1877.2	2391.11	11694.5	629.8
1354	M205T664	1.46678	-1.05257	0.328043	7.19145e-09	205.123	205.122	205.125	663.746	651.125	692.316	23	2	3	1	1	0	0	4	0	2	0	1	1	0	0	2	1	0	0	0	2	6545.69	4939.96	352.864	7111.61	4515.73	852.216	4344.41	2383.17	3084.47	5333.98	2887.85	1199.96	4680.65	3324.11	508.838	3628.64	2188.4
1355	M810T314	1.33077	1.04272	0.328254	1.60466e-05	809.857	809.775	809.972	314.244	295.505	341.93	6	0	0	0	1	0	0	0	1	0	0	0	0	0	0	0	1	1	0	2	0	172.957	138.227	29.6471	129.001	178.176	108.174	284.791	188.91	154.385	126.089	248.95	325.555	215.711	204.538	175.143	166.34	223.98
1356	M467T840	2.03348	-1.04806	0.328266	0.0259586	467.156	467.036	467.246	840.468	827.378	860.026	40	1	1	1	1	1	0	2	1	4	2	2	0	1	0	3	0	2	1	0	11	6952.07	9053.84	167.051	668.083	10877	1335.12	877.063	619.662	1862.69	8936.31	7687.45	2643.8	8094.99	290.76	6870.22	5636.64	883.212
1357	M395T372	1.56092	-1.05015	0.32876	1.49439e-09	395.191	395.154	395.194	371.727	354.929	380.103	14	0	0	1	2	0	0	1	0	0	1	0	0	1	3	0	0	2	1	0	2	6608.78	10261.8	140.025	5047.75	6823.21	612.147	3827.38	5769.81	1944.77	6348.82	821.399	4144.91	2161.4	770.716	2296.26	1082.62	1354.55
1358	M219T78	4.58037	1.10272	0.328791	0.105502	218.831	218.83	218.872	78.097	75.041	92.885	52	0	2	3	2	0	3	1	1	0	1	0	1	1	3	1	2	1	0	0	15	137.996	663.894	398.257	3788.29	1013.57	618.634	20248.4	193.262	5961.43	469.685	5769.67	8026.15	1410	1901.49	646.548	472.552	1295.06
1359	M469T522	1.8444	1.05425	0.328864	0.00117773	468.541	468.508	468.648	521.948	513.456	548.579	27	1	3	2	1	0	1	2	1	1	0	2	1	1	1	0	0	2	0	0	5	1218.81	3648.15	267.066	2736.93	274.813	577.613	4158.19	6707.38	1078.94	2501.93	3105.2	5326.97	3491.95	7021.28	4684.88	3750.52	5380.25
1360	M404T400	6.34025	-1.11041	0.328972	0.156704	404.128	404.082	404.201	399.77	387.352	413.665	37	3	2	3	1	3	1	2	1	1	1	1	1	1	1	0	3	0	0	0	8	169257	7052.08	3683.22	3673.36	27750.2	3347.43	6151.17	7864.06	7059.35	8923.01	51470.1	533.201	37940.4	846.544	16143.5	4144.35	2206.15
1361	M612T528	1.45391	-1.06778	0.32907	1.78688e-06	612.154	612.127	612.26	527.964	505.116	530.336	23	2	2	1	0	0	0	4	2	1	0	1	0	2	0	0	0	0	1	1	1	1539.07	1981.17	616.847	3984.45	2317.52	533.344	1801.53	1590.1	2002.3	1252.71	1478.53	914.606	718.635	915.463	1029.69	623.191	1179.83
1362	M688T645	1.6078	-1.10532	0.32915	0.054624	688.05	688.039	688.206	644.857	630.572	677.647	12	0	0	1	0	0	0	3	0	1	1	0	0	1	0	0	1	2	0	0	1	424.443	1230.51	475.023	251.791	272.743	268.708	360.17	403.468	312.242	306.433	388.971	1239.37	861.245	212.249	331.012	256.177	323.81
1363	M365T829	1.66093	1.04066	0.329225	0.000131623	365.181	365.136	365.334	828.646	818.055	852.322	11	0	1	0	0	0	2	0	2	1	0	0	0	1	0	0	0	0	0	1	2	275.365	929.43	0	238.808	441.545	151.794	1214.74	344.756	685.486	734.313	276.732	563.992	1044.18	275.223	575.2	320.252	329.079
1364	M464T546	1.71814	1.04088	0.329242	0.00199292	464.128	464.03	464.224	546.467	537.757	568.887	42	3	3	2	2	2	2	4	3	2	0	0	0	2	2	1	2	1	0	0	4	758.722	3384.01	252.602	282.226	2594.91	459.328	2283.36	4156.94	4327.42	1268.06	1402.39	2431.62	2140.67	869.492	1536.5	1050.01	1383.3
1365	M224T628	3.63241	1.09649	0.329242	0.00402516	224.137	224.136	224.138	627.737	612.962	632.778	20	0	1	0	2	0	0	2	2	0	2	0	0	0	3	0	0	0	1	0	5	3347.78	490.544	74.137	10614	3525.07	1577.38	3122.11	1315.1	13909.5	45646.6	415.092	324.79	377.411	1379.96	318.628	6959.86	437.472
1366	M478T355	1.62496	-1.04046	0.329305	1.72804e-06	478.107	477.898	478.109	355.372	318.012	386.197	48	1	3	3	0	3	0	1	2	0	2	1	2	1	1	1	2	3	1	0	10	34832.4	42471.4	235.909	21886.3	28252.4	7098.34	19251.5	10824.7	3559.11	37839.7	45263.8	22659.9	24741.3	4560.4	7330.04	3709.13	6495.92
1367	M411T945	1.40457	1.041	0.329339	0.0296157	411.238	411.127	411.28	945.013	916.208	960.96	47	2	0	1	1	1	1	3	0	2	3	3	2	1	1	1	2	1	2	0	12	3218.23	2419.18	434.026	4512.98	2778.42	1305.27	5778.8	3353.62	5216.76	3114.58	2283.2	3069.23	7189.14	2385.05	833.26	1835.27	2519.81
1368	M392T648	1.51085	-1.07991	0.329457	1.5526e-07	392.107	392.036	392.227	648.081	620.617	672.002	56	3	4	3	1	0	1	5	3	4	0	0	1	4	2	3	0	1	1	0	13	24425.2	13490.5	1477.32	34108.5	18894.3	5430.6	10691.2	15710.3	13391	15931.7	1171.39	1218.81	4493.93	8045.53	633.521	4106.32	4177.24
1369	M567T544	1.4881	1.04201	0.329601	0.0964133	567.173	567.13	567.235	543.767	509.491	552.218	38	1	1	3	2	1	0	4	1	0	2	0	0	1	3	1	1	1	2	0	7	4650.04	837.162	541.748	3298.02	6972.51	5252.69	2325.33	7663.84	3288.14	5725.2	29898.5	2582.73	4749.07	1849.58	6609.58	2471.35	1774.56
1370	M233T47	1.42629	1.04299	0.329941	0.00217496	233.029	232.924	233.102	46.577	2.439	114.907	148	4	4	4	3	3	3	3	2	1	2	4	5	3	2	2	0	3	4	2	18	4716.03	5594.18	260.374	5637.94	6443.34	7020.21	2336.45	5447.18	5974.03	11530.2	3711.13	3281.4	7397.13	1893.17	3930.16	3457.89	2093.3
1371	M375T642	1.42065	1.03845	0.330015	0.000515688	375.165	375.129	375.167	642.088	628.005	659.849	14	1	0	1	0	0	2	2	2	1	1	0	0	0	1	0	0	0	0	0	0	1960.91	1418.6	129.424	1920.5	2768.7	472.651	3257.71	3112.21	2174.8	2629.28	240.96	492.968	432.39	596.987	939.051	2248.83	1436.52
1372	M887T957	1.26269	-1.06985	0.330057	6.12566e-12	887.187	887.184	887.364	957.208	944.289	958.887	22	1	1	2	1	1	0	0	0	1	1	0	2	1	0	1	1	2	3	0	4	3222.33	3791.97	1002.66	2340.54	2949.65	1903.12	2041.32	2606.21	1491.08	2496.98	4383.16	4634.86	2962.34	1490.09	3278.32	4142.93	2741.59
1373	M551T502_2	1.80948	-1.05636	0.330165	0.00243641	551.186	551.005	551.239	501.7	474.514	531.604	64	2	4	4	1	0	0	4	3	1	1	2	1	3	2	1	0	4	2	0	11	12291.9	941.487	421.561	11405.8	10643	774.38	4313.61	9307.74	2428.58	2907.22	544.246	2014.74	2010.4	1379.32	6621.59	6073.47	6738.51
1374	M564T637	1.68052	-1.04893	0.330504	0.0158646	564.144	564.012	564.241	637.243	626.882	694.552	67	2	2	3	2	2	2	3	2	2	3	2	1	4	0	4	2	3	1	0	11	1996.17	6428.98	208.317	3550.37	3464.98	770.434	3834.63	2713.18	326.021	1667.59	4319.1	1956.26	2123.57	2065.39	1554.09	546.025	1201.2
1375	M367T47	1.44054	-1.05766	0.330612	0.0164256	367.088	366.896	367.124	46.862	11.14	87.097	263	4	5	5	4	3	3	5	4	5	4	5	5	4	5	4	4	5	5	1	21	15094.1	13963.6	395.527	10540.9	16349.5	4698.99	3714.78	9405.77	11267.4	10026.1	71466.5	9229.43	5203.16	4362.21	4819.89	6426.39	2180.23
1376	M796T946	1.53118	1.04673	0.33083	1.63472e-06	796.374	796.294	796.408	945.883	927.006	949.7	28	1	2	1	3	2	1	4	3	0	0	1	0	0	1	0	1	0	0	0	6	1506.08	1510.66	430.07	3397.88	1868	325.605	4399.87	1706.66	3004.98	3903.56	5890.65	6485.82	11480.7	6466.18	2286.58	3485.27	2930.9
1377	M301T5	1.16748	1.0808	0.331169	0.075618	300.999	300.998	300.999	5.193	1.977	15.166	12	0	1	1	0	0	0	0	0	0	1	3	0	0	0	0	1	1	1	0	0	3827.5	3403.17	4311.23	3801.79	3343.43	5615.26	4460.84	2855.15	5500.16	3385.49	6153.73	3868.99	4886.14	6534.21	4391.67	3398.54	4010.97
1378	M368T614	8.35487	-1.10227	0.331527	0.117392	368.156	368.128	368.355	614.01	557.532	631.77	23	4	1	0	1	0	1	3	2	1	0	0	1	1	1	0	0	0	0	0	2	873.268	10711.4	69.0046	927.67	249.196	68.7865	925.617	166.415	264.806	110.067	147.557	194.677	112.227	138.445	108.127	189.232	167.061
1379	M123T234	3.2854	1.09405	0.331535	0.00343718	123.002	122.959	123.045	234.058	220.151	251.911	4	3	0	0	0	0	0	0	0	0	0	0	0	0	0	0	0	0	0	0	1	238.286	3176.06	469.193	1431.4	1311.18	415.288	3794.47	909.977	1665.39	14984.3	612.352	553.19	707.744	456.525	687.926	2659.86	718.433
1380	M331T439	1.41006	1.03376	0.331553	1.66082e-12	331.081	331.007	331.178	438.829	386.407	489.147	53	3	3	0	3	2	0	2	4	1	2	0	1	3	2	0	2	1	3	1	7	1063.16	2063.13	511.427	985.211	437.436	1079.75	964.52	1981.42	2210.59	899.136	1200.32	1479.41	510.899	671.997	831.235	939.709	1262.12
1381	M501T52	1.67783	1.05674	0.331753	7.42136e-06	500.517	500.398	500.602	52.414	49.18	129.647	75	2	1	3	5	3	2	1	2	3	3	3	4	1	1	1	1	4	4	0	9	4123.1	10263.9	370.5	7687.78	6419.4	185.819	19461.5	11768.1	4961.18	12053.4	24083.6	28868.7	46111.4	13194.1	15842.3	31088.2	51684.2
1382	M345T283	2.54855	-1.08253	0.331776	0.312584	345.082	344.875	345.119	282.75	240.33	323.224	75	0	3	3	2	3	1	3	1	0	2	1	0	3	2	1	5	1	1	0	8	157610	17706.1	3099.88	5089.19	110736	22559.6	16244.4	56477.1	19694.9	478.526	123995	13319.4	86746.6	66813.7	19423.7	75402.5	3515.58
1383	M668T572	1.95676	1.08471	0.331855	0.00221288	668.172	668.154	668.354	572.271	556.59	613.819	16	4	1	1	0	0	1	2	0	1	0	1	0	1	0	1	1	1	1	0	0	556.821	709.335	304.818	796.339	1329.45	667.625	516.729	3738.08	434.649	1876.63	1219.51	331.869	499.721	519.201	186.761	790.014	549.34
1384	M462T620	1.68676	-1.03311	0.331898	0.0254043	462.076	461.971	462.12	619.684	596.084	647.35	120	4	5	4	5	5	3	5	4	5	3	4	4	4	4	4	4	5	5	0	17	123496	101140	1444.01	203926	150652	28138.8	391.837	72151.2	60124.7	183438	139775	114302	73133.4	190123	147356	141367	126868
1385	M451T363	16.3874	-1.10295	0.331931	0.631938	451.124	451.023	451.22	363.003	322.485	403.391	127	1	2	2	3	1	0	3	4	5	3	3	2	3	4	4	4	5	3	1	16	16688	299475	257.802	2843.28	21273.1	3557.02	5737.15	5013.03	2242.85	4230.34	113000	1268.56	6650.74	2204.9	10789.3	3397.23	4914.97
1386	M686T943	1.95117	1.03584	0.332006	0.00210373	686.382	686.25	686.488	943.28	938.028	957.493	135	4	5	5	4	1	1	5	4	5	2	2	3	3	3	3	4	4	4	0	18	35873	2961.66	405.005	3218.88	15187	1583.32	30926.2	47421.3	7266.73	25278.7	6059.86	19946.3	1815.79	6053.11	13971.4	12114.2	16558.2
1387	M808T49	1.63946	1.04704	0.332127	7.99937e-10	808.145	808.142	808.339	48.705	47.778	55.303	15	0	1	2	1	0	0	0	2	1	0	0	1	0	0	0	0	1	3	0	3	3184.15	5111.11	214.069	2066.91	2142	218.172	5658.05	7911.69	4715.07	2348.03	15876.2	9233.9	11884.5	3206.39	7413.21	6449.95	8245.54
1388	M568T540	4.73384	1.09502	0.332444	0.0171407	568.268	568.141	568.363	539.942	470.838	551.094	55	3	3	2	3	0	1	1	2	2	0	0	0	1	2	3	3	2	1	0	10	11154.9	33308.3	1255.88	461.298	11135.1	2011.67	205488	2012.5	45623	16187.7	2595.73	3393.52	1370.96	4388.99	1992.97	1921.37	9887.71
1389	M502T592	1.78439	1.03454	0.332515	0.00108241	501.519	501.407	501.521	592.395	584.503	607.792	26	1	1	1	1	1	2	0	0	1	3	1	0	0	2	1	0	0	0	0	8	1029.42	5851.46	182.412	1900.91	1416.62	807.407	4771.22	7914.36	2320.09	2710.4	934.549	7248.44	2483.4	5144.2	5795.07	5699.93	4614.94
1390	M517T399	4.628	1.10022	0.332515	0.159983	517.208	517.002	517.21	399.416	389.385	420.264	26	1	1	2	2	0	1	0	0	2	4	1	1	0	1	0	0	0	1	0	7	1641.48	1713.07	212.664	1859.45	1713.15	715.92	2222.2	1821.19	2935.04	25348.7	817.982	1100.66	295.731	816.685	421.972	2218.69	717.039
1391	M207T508	1.6023	-1.04648	0.332539	0.00237567	207.076	206.95	207.104	508.472	498.524	526.554	22	0	1	1	3	0	0	4	1	1	0	0	0	0	0	0	2	0	1	0	4	4617.84	6884.96	850.556	10922.9	3904.74	1027.54	6463.9	1885.58	4887.74	2698.98	893.436	410.256	2315.6	2010.35	582.769	10689.7	2226.6
1392	M778T655	1.51162	-1.04607	0.333037	0.0450903	778.068	777.903	778.118	654.775	618.745	690.664	24	0	0	2	1	1	1	2	2	0	0	2	1	2	1	0	0	3	0	0	3	2007.07	579.745	255.3	1391.52	1591.61	297.431	1094.61	730.146	1302.06	429.408	1035.05	152.227	533.229	1295.11	1194.44	671.013	188.602
1393	M623T610	2.55459	1.09083	0.333169	0.170326	623.161	623.006	623.235	609.63	582.21	629.193	24	0	4	1	1	0	0	1	1	2	1	1	1	1	1	1	0	0	2	0	4	3254.73	714.207	1141.13	1508.39	2346	163.345	13267.9	7172.15	371.066	1926.13	4063.66	480.487	936.547	1049.94	2202.44	630.789	13600.1
1394	M376T589	2.35855	1.08217	0.333435	5.13883e-06	376.169	376.025	376.172	589.316	570.032	643.327	24	1	1	0	2	0	2	1	2	0	1	0	1	0	1	2	0	1	0	0	5	1372.39	1636.96	118.266	829.297	494.278	705.909	2189.61	501.317	838.081	6263.45	697.326	1631.63	759.399	666.205	558.646	4828.82	1491.36
1395	M485T836	1.60973	1.04808	0.333554	4.42283e-05	484.559	484.505	484.736	835.878	793.683	875.7	24	1	0	0	2	0	2	2	0	1	0	1	1	0	0	0	2	1	1	0	6	882.055	1422.8	81.5161	967.187	1806.72	270.944	2808.8	2895.54	1527.9	803.477	9754.85	3587.77	7012.37	7137.01	5214.16	2332.68	3101.22
1396	M576T568	1.54039	1.05246	0.333925	1.28499e-09	576.236	576.024	576.239	568.078	551	569.39	11	0	1	0	3	0	1	1	2	0	0	0	0	0	0	0	1	0	1	0	1	2630.53	2787.45	586.185	2111.58	4019.16	610.041	3719.96	3143.12	7574.18	3645.24	979.963	1464.89	1139.79	1274.79	967.812	1184.28	1794.71
1397	M658T949	2.571	-1.05555	0.334036	0.0306254	658.351	658.124	658.355	949.39	908.768	960.103	124	3	2	5	1	3	2	5	4	5	3	2	4	3	4	4	4	5	3	1	17	107112	4909.31	851.71	14296.5	89603.5	2664.89	7636.42	58767.4	12683.9	2562.32	45195.4	2050.28	17459.5	3719.82	44078.6	11304	6330.68
1398	M533T72_1	1.45266	1.03554	0.334316	2.29671e-13	532.551	532.462	532.553	72.0485	63.824	99.358	104	5	5	4	5	2	0	5	4	5	4	2	1	5	5	3	3	2	3	0	18	409043	372190	13042.3	288055	384645	92806	722722	551822	339207	424462	195996	231193	212402	137329	226575	203935	327647
1399	M288T916	2.13343	-1.0323	0.334329	0.000149818	288.047	287.911	288.049	916.287	903.086	925.322	33	0	1	1	0	0	0	2	0	3	1	1	0	0	1	3	1	2	0	0	11	29804.9	25869	971.085	182.65	38829.7	257.253	188.983	30088	14117.9	185.33	62733.8	31964.7	61684.9	172.833	39460.9	221.001	221.031
1400	M473T772	1.62543	1.04347	0.334421	0.0144062	473.165	473.053	473.206	772.138	733.362	788.834	43	0	0	2	3	1	0	3	2	2	2	0	3	2	1	1	0	1	1	0	9	5704.12	3995.8	167.88	9478.97	5691.86	1221.3	16421.5	4958.83	10859.9	7236.92	4815.18	1129.65	954.323	8111.57	2429.71	4715.96	1522.89
1401	M476T26	1.11923	-1.05957	0.334495	0.264574	475.814	475.805	475.938	25.6805	1.973	37.24	10	0	0	0	1	1	0	1	0	1	3	0	1	0	1	0	0	0	1	0	0	2611.78	2086.2	2444.41	1738.49	3025.22	2072.55	1982.98	2481.92	1970	2130.29	2007.43	1837.83	2128.14	2668.3	2514.91	1980.87	2315.94
1402	M896T757	1.91874	1.03943	0.334539	0.00199754	896.197	896.166	896.345	756.929	708.293	792.787	108	4	5	5	5	4	3	3	1	5	3	4	4	3	3	4	2	4	4	0	19	30249	64907.4	442.444	28943.2	1397.36	3729.5	14039.9	59944.5	54083.9	109847	75864	78614.6	49254	36375	59369.3	108779	36678.6
1403	M413T49	1.73591	-1.06338	0.334631	4.3668e-05	413.058	413.005	413.23	49.319	8.607	93.141	119	4	4	4	4	2	1	3	4	5	5	2	3	4	4	3	4	3	4	0	15	9416.16	8906.42	418.307	1160.92	12536.2	1455.99	5917.94	5582.37	1707.66	4022.53	5001.33	3651.84	4528.7	3330.87	3132.18	3030.22	6967.54
1404	M548T46	1.55655	-1.02853	0.335124	0.000896999	547.516	547.401	547.56	46.156	20.857	104.251	96	4	4	3	4	0	2	3	2	5	4	2	2	4	5	3	3	5	2	0	16	20421.8	12207.3	366.346	18224.2	22695.8	4005.31	148.474	17573.1	11924.5	13835.2	19388.5	7008.39	11990.3	7874.97	19683.6	7130.26	9365.73
1405	M834T946	1.5955	-1.0292	0.335136	0.0104264	834.385	834.381	834.61	946.044	923.152	961.252	24	1	1	0	0	1	2	0	1	3	2	0	1	1	2	4	3	0	0	0	2	1542.49	513.239	229.451	1915.89	1481.29	264.213	599.121	597.944	402.057	1698.16	1804.75	1201.11	1585.93	2594.9	2147.73	1828.58	3993.69
1406	M642T312	1.268	-1.04985	0.335189	1.71902e-05	641.825	641.749	641.995	312.334	280.851	352.365	10	2	0	0	0	0	0	1	0	2	1	0	0	0	0	4	0	0	0	0	0	271.215	171.659	520.932	420.11	299.764	384.467	242.813	229.836	221.774	248.933	191.428	209.296	241.092	148.979	191.979	278.168	188.45
1407	M305T944	1.4398	1.03299	0.335198	0.00087441	304.56	304.553	304.561	944.333	912.581	948.853	28	1	1	1	1	2	1	0	0	2	1	1	2	1	2	0	0	4	2	0	5	162.89	1362.98	141.206	1601.67	1118.09	620.728	1680.11	889.508	1646.68	1479.14	2146.97	2373.27	3360.41	808.182	1199.85	783.12	790.397
1408	M113T50	3.0634	-1.09101	0.33525	0.000165448	112.988	112.937	113.061	49.607	37.015	106.029	614	5	5	5	5	5	3	5	4	5	5	5	5	5	5	4	5	5	5	0	21	3474.24	77738	19179.5	395644	87277.2	24274.8	53971	49096.3	14535.2	48536.3	27525.7	78480.2	39802.3	57856.1	82412.8	44809.1	159894
1409	M776T944	1.51476	1.04153	0.335413	1.0939e-07	776.285	776.144	776.363	943.756	936.083	952.188	52	4	3	4	4	3	3	1	2	2	2	1	0	0	2	2	2	2	0	0	11	4420.87	4681.04	271.128	5710.72	3744.83	1069.78	7049.32	7358.02	10032.9	3010.8	10858.6	2423.49	3209.2	4076.75	9644.42	2565.22	27883.6
1410	M644T171	1.50388	-1.02812	0.335509	0.0487914	644.171	644.167	644.353	171.385	145.403	182.823	27	0	1	1	2	0	0	3	0	1	1	1	2	0	1	0	0	2	2	0	7	1962.28	3111	393.269	1320.59	1899.92	424.476	2305.9	736.512	1620.67	688.885	5993.63	4531.36	10503.2	1788.91	4600.32	1209.65	4516.75
1411	M285T47	4.91449	1.09049	0.335609	0.245979	285.062	284.884	285.109	47.3015	4.551	68.632	100	3	4	3	2	2	3	3	3	1	4	1	2	4	5	1	2	0	3	0	16	1830.79	624.229	566.746	4733.08	4077.98	757.16	3376.97	4207.87	45330.6	4479.72	1600.24	565.597	2180	2535.39	1802.26	1327.94	83418.7
1412	M537T873	2.06363	-1.07606	0.336026	2.18578e-05	537.162	537.138	537.33	873.284	854.029	904.175	68	3	3	2	3	0	0	3	3	1	3	1	2	2	1	2	3	3	3	0	13	149965	23151.7	387.335	28495	95353.6	8860.67	17079.5	40729.8	31342.2	46079.8	110266	6535.46	85954.2	38715.5	59645.6	56522.9	4493.97
1413	M157T49	1.53279	1.066	0.336072	0.234975	157.014	156.943	157.087	49.4135	32.617	82.403	102	4	4	3	4	3	2	4	3	3	3	3	2	2	3	3	3	2	2	0	18	4497.31	2726.76	3140	19217.1	3720.09	8224.94	12305.7	10874	7204.36	12434.8	6760.82	2430.91	5817.24	8769.47	9672.47	3570.2	4063.35
1414	M690T791	2.04693	-1.07793	0.336262	0.0997876	690.204	690.003	690.215	790.619	779.909	844.962	19	1	1	3	1	0	0	3	0	1	2	0	0	1	1	0	0	1	0	0	4	1941.17	282.727	524.707	379.97	298.518	571.469	141.857	255.775	413.325	291.831	178.621	919.072	1409.99	1711.95	371.674	149.39	141.062
1415	M548T897	1.54299	-1.023	0.336273	0.034355	548.216	548.152	548.275	896.681	875.667	909.817	22	2	3	1	0	0	0	1	0	2	1	0	0	2	0	2	0	1	1	0	2	760.331	1736.07	252.827	1001.92	1276.34	442.282	521.561	183.94	529.073	1581.43	2146.37	881.773	1711.82	589.646	1213.4	891.065	653.277
1416	M374T498	5.78797	1.09019	0.336439	0.147243	374.131	374.028	374.155	498.36	458.792	518.642	66	2	2	2	2	0	0	5	2	2	1	0	1	2	3	2	3	0	2	0	13	9914.07	11052.2	824.639	3963.15	9539.13	3187.82	10429.1	9721.23	16627.8	164310	605.431	3195.65	6603.11	1534.29	1748.09	3345.66	2740.85
1417	M541T764	2.37751	-1.03818	0.336958	0.000822012	541.227	541.133	541.372	764.185	713.812	811.502	245	4	5	5	5	2	0	5	4	5	4	4	2	4	5	3	3	4	4	0	19	250699	4437.22	567.24	73969.9	234868	2880.12	7312.72	166747	5485.53	55025	106670	45370.1	21940	6542.4	16344.5	15015.1	19261.1
1418	M769T511	1.20394	1.02167	0.336993	0.0619475	768.863	768.78	768.967	510.581	492.633	516.596	5	0	0	0	0	0	0	0	0	0	0	0	0	1	0	0	0	0	0	2	2	239.379	234.916	101.77	260.019	198.34	225.749	295.217	318.349	260.533	145.54	216.786	289.936	268.818	270.304	334.132	99.1305	335.764
1419	M565T799	1.69508	1.03064	0.337319	0.000503686	565.194	565.16	565.34	799.019	781.309	843.262	101	3	1	4	4	1	2	3	2	4	2	4	3	3	2	2	1	5	4	0	14	5283.77	6840.4	558.416	568.814	8299.17	3591.78	8825.95	1931.02	6399.55	15781.7	2522.55	7734.09	22432.6	5186.53	126.252	37087.1	15269.6
1420	M564T74	1.30516	-1.02201	0.337398	0.0185125	564.373	564.267	564.482	74.15	40.413	86.444	8	0	0	1	0	0	2	0	0	1	0	1	0	0	0	0	0	1	0	0	2	168.606	184.752	386.736	225.779	187.382	305.127	113.255	134.734	186.83	143.668	112.194	1449.86	159.502	256.58	179.83	191.104	161.697
1421	M323T673	1.39515	1.06742	0.337663	0.0427007	323.018	323.016	323.138	673.111	664.912	703.789	14	0	1	1	0	1	0	3	1	0	0	0	1	0	1	0	0	1	0	0	2	1234.44	152.065	153.682	1102.79	1698.73	968.217	1172.97	1091.07	1476.83	1348.23	901.622	784.749	1145.86	1582.6	1448.22	1461.49	1159.38
1422	M552T490	2.38072	1.03503	0.337853	0.0215803	552.046	552.014	552.24	489.765	437.308	540.679	80	4	1	2	2	1	1	2	3	4	0	2	4	4	3	1	3	2	0	1	10	27239	8331.53	124.898	2114.93	230.282	4845.43	49528	4512.44	25202.3	6475.79	113348	18347.7	35167	43879	897.562	1835.99	66591.9
1423	M527T50_1	1.46536	1.01887	0.33819	8.75981e-07	526.523	526.521	526.586	50.024	39.89	62.894	25	1	0	2	1	3	1	0	0	0	1	2	1	0	2	0	1	2	3	0	4	478.908	1175.13	267.612	2234.82	2366.09	529.025	2820.07	1960.81	1621.68	2626.29	2624.91	1403	1918.77	1764.48	2706.51	3185.49	3199.86
1424	M809T49	1.70761	1.0297	0.338257	6.59586e-07	808.647	808.547	808.733	48.7125	21.91	119.532	28	0	0	4	2	0	0	2	1	2	1	1	0	0	1	0	0	4	3	0	5	2057.37	3718.89	147.166	1196.85	1014.03	153.011	4222.55	5261.92	3045.62	1207.17	10199.4	5981.22	8226.64	1865.86	5667.51	4647.84	125.347
1425	M485T892	1.81771	-1.02899	0.33827	0.0734374	485.192	485	485.197	892.043	877.459	911.211	37	1	1	3	1	0	0	2	2	2	1	1	3	0	2	1	2	1	3	0	4	10975.3	15301.3	251.116	2240.04	9506.44	2284.15	1426.98	782.496	5981.26	10581.4	27217.6	5965.06	5310.1	1027.15	6816.15	7558.16	847.493
1426	M416T945	2.17318	-1.04172	0.338279	0.00124194	416.2	416.142	416.329	944.721	903.446	959.198	135	5	4	5	5	0	1	4	4	3	4	4	1	4	4	3	4	4	2	0	19	99506.6	35788.9	421.346	1954.46	85092.1	21357.2	16737.9	2670.93	2487.34	59252.5	47266.9	30043.1	19267.6	9956.67	56167.3	33988.3	3603.93
1427	M667T646	1.51183	1.01771	0.338606	0.0472182	667.045	666.994	667.104	646.34	615.783	675.054	30	1	0	0	1	1	0	2	0	3	0	1	2	1	1	3	1	2	0	1	8	4418.89	633.274	339.188	2178.95	3000.93	515.458	3562.11	4845.09	4202.26	2856.99	5208.8	7213.24	8389.21	2070.84	3099.91	2640.94	6285.19
1428	M459T714	1.65242	-1.03559	0.33873	1.38822e-05	459.139	459.036	459.225	713.9	695.811	731.387	50	1	4	2	3	1	1	3	1	3	2	0	1	1	3	1	1	0	3	0	10	10943.6	3164.36	338.398	5263.4	7540.49	3146.89	3900.26	6780.89	1045.15	1617.93	2900.8	2711.32	4101.83	3415.73	4520.94	1099.24	8622.43
1429	M661T838	1.64517	-1.01829	0.338766	0.000973141	661.213	661.128	661.341	838.39	821.82	870.718	63	3	1	4	2	1	3	5	1	5	1	1	1	0	2	2	2	2	2	0	11	35578.9	27613.8	1736.76	34126.9	58430.4	2465.47	34624.9	40688.1	16193.6	1754.6	127923	56787.4	32881.7	42809.6	11904.3	13423.7	33883
1430	M526T329	3.04479	1.08283	0.338793	0.250354	526.078	526.019	526.178	328.985	313.925	371.237	12	0	3	0	1	1	0	1	0	0	1	0	0	0	0	0	1	1	0	0	2	342.567	170.441	123.308	198.2	193.905	375.629	2164.3	132.205	189.988	269.212	247.701	111.73	195.752	82.1902	174.489	417.161	135.491
1431	M607T48	1.8625	1.06648	0.338899	0.0460561	607.083	607.014	607.247	47.6245	16.616	104.159	74	0	3	4	2	1	3	4	4	5	3	2	1	2	2	3	1	3	2	1	7	1226.49	1535.59	259.975	1693.7	1087.75	450.072	324.163	4916.27	1518.18	3600.34	9556.68	4299.35	1077.08	7029.75	1595.59	1704.15	1535.45
1432	M468T468	2.16056	-1.05045	0.339041	0.00111836	468.087	468.083	468.241	468.005	431.748	477.783	120	5	4	4	3	2	1	3	3	4	2	2	2	4	4	5	4	2	3	0	19	607126	175535	5794.49	31301.3	628966	94333.9	899.509	273326	42573.8	259398	345597	41510	104660	16291.3	157729	156896	14640.5
1433	M549T944	2.18462	-1.04365	0.339338	0.000649478	549.253	549.125	549.368	944.077	883.733	959.563	291	4	5	5	5	1	3	5	4	4	5	3	5	4	5	4	4	5	2	0	21	396050	56417.1	1848.94	71811.7	388900	19761.7	14858.6	234054	86400.6	63773.3	34382.2	38328.2	30467.9	37314	70819.7	26062.1	54711.4
1434	M493T601	1.53225	1.0282	0.33951	0.00900683	493.135	493.132	493.305	601.457	584.01	633.153	197	4	5	5	5	3	2	5	3	4	4	5	5	4	4	4	4	5	5	0	20	87576.4	49619.9	4203.23	91135.9	109029	34761.4	73456.1	142914	70165.5	202067	217896	9109.81	34362	5381.56	124018	386006	448455
1435	M441T50	1.41902	1.01634	0.339545	1.03025e-05	441.125	441.009	441.164	50.192	44.195	80.513	71	2	2	0	3	2	2	4	3	3	4	1	1	3	2	2	2	1	1	0	12	3344.54	3057.54	429.285	1084.83	1384.49	888.156	3114.68	3283.9	3775.01	2136.15	1591.1	2453.7	1522.83	1400.81	5159.32	2498.46	1784.62
1436	M325T8	1.22044	-1.06786	0.339602	4.30869e-05	324.946	324.912	324.947	8.105	7.581	19.314	59	1	3	3	4	3	3	0	3	3	2	0	2	2	4	2	3	3	1	0	10	6660.63	6147.83	5791.94	6858.79	7311.52	7348.28	6890.23	1551.76	4458.26	6603.12	4816.06	5256.68	5230.87	5917.84	2414.16	5555.35	4278.77
1437	M830T943	1.57427	1.03315	0.339614	9.68453e-06	830.366	830.283	830.493	943.396	907.258	960.22	36	2	2	2	3	2	0	4	2	2	1	0	1	1	0	1	0	0	2	0	6	2641.51	1064.06	277.777	2862.43	2263.64	394.728	3034.83	1920.68	5772.86	3217.62	9204.85	7351.65	9040.07	2803.55	3411.12	2360.97	5157.27
1438	M417T637	1.99808	1.01923	0.339645	0.193039	417.165	417.081	417.249	636.728	603.881	674.53	61	2	3	3	2	0	2	3	2	1	3	0	1	2	3	3	2	1	3	0	7	589.346	399.577	130.682	4899.88	1296.22	269.121	3587.99	3622.02	676.073	6462.15	1031.06	276.316	232.409	987.834	1243	235.406	1926.22
1439	M322T668	2.74734	1.07645	0.340015	2.89963e-06	322.051	322.05	322.13	667.926	654.77	678.441	35	0	1	0	1	2	1	0	0	3	0	4	4	2	0	0	0	3	4	0	4	497.226	216.292	115.734	262.02	456.593	194.779	2827.76	503.894	434.328	291.763	1337.54	315.011	1767.95	990.351	987.62	633.208	814.357
1440	M420T790	3.07388	1.06906	0.340336	0.0811969	420.231	420.09	420.233	789.612	767.152	813.274	61	4	4	2	5	0	0	4	1	3	2	1	1	2	3	1	1	3	0	0	6	79046.4	21530.1	300.901	16260.1	67341.9	2233.53	12124.8	186522	356411	9774.79	39805.7	9910.52	2425.83	418.628	22947.7	20233.5	13281.6
1441	M627T759	1.59083	1.03371	0.340349	0.0029072	627.167	627.131	627.361	759.102	715.255	773.627	42	4	4	2	1	0	0	3	1	3	2	1	0	2	0	1	1	1	2	0	7	1585.91	3375.63	893.901	1991.01	799.027	915.264	2647.28	5403.93	894.038	3892.96	4970.34	279.276	4069.45	2406.66	2717.03	4504.99	752.131
1442	M232T123	1.3146	1.02338	0.340422	1.22507e-08	232.059	232.058	232.06	123.275	118.112	130.067	12	1	0	1	2	1	2	0	0	0	0	0	0	2	0	0	1	0	0	0	2	1212.91	1468.18	231.806	497.952	1192.37	808.748	1045.65	1550.41	1040.28	1606.29	999.289	1118.82	1362.47	1127.6	927.385	1112.57	917.837
1443	M534T410	1.54581	-1.03358	0.340463	7.17923e-09	534.003	533.923	534.094	410.38	377.596	437.737	17	0	3	2	1	0	0	0	0	1	0	0	0	0	1	0	1	1	2	0	4	386.743	378.269	126.617	947.483	399.373	125.651	543.518	263.069	187.171	328.688	1935.26	355.729	1057.06	214.866	904.578	725.256	1460.29
1444	M379T388	1.52753	1.03426	0.340475	0.00836557	379.066	378.911	379.115	388.424	305.802	416.636	45	2	2	2	1	3	0	2	3	2	1	1	0	1	3	2	3	0	1	0	6	1623.68	8071.83	907.84	544.39	4642.98	2588.82	6434.45	3499.78	5637.45	5960.3	3147.39	7254.17	5788.47	3097.22	3548.15	7180.27	6622.97
1445	M728T948	1.58708	-1.07975	0.340478	0.00321508	728.333	728.313	728.496	947.936	940.078	954.566	51	2	2	0	1	0	0	2	0	3	0	4	1	2	4	4	3	2	2	0	12	1873.22	491.743	316.012	2175.19	707.046	779.366	728.457	630.002	709.285	658.205	1531.62	710.603	723.302	703.36	1389.34	263.258	2962.52
1446	M415T622	2.35633	-1.04104	0.340478	0.000924941	415.16	415.007	415.236	622.346	602.978	657.89	108	3	4	4	2	4	2	4	2	3	3	2	3	4	3	3	2	5	4	0	16	104777	204787	966.668	66566.7	787.638	1005.17	97539.2	2807.09	32252.8	26766.5	80015.7	118767	17836.3	55183.1	3027.7	25010.7	130536
1447	M514T329	1.59898	1.01343	0.340642	2.46835e-09	514.17	514.037	514.221	329.253	299.309	373.692	37	2	2	2	1	0	0	4	1	3	0	1	0	4	2	1	2	1	0	0	7	162.583	2829.38	24.4325	5520.44	3668.28	1947.78	6950.91	4992.6	3991.32	1633.16	4647.65	366.68	2604.01	2002.72	1414.85	939.545	1087.75
1448	M246T392	1.32352	1.01244	0.340969	0.00216109	246.085	246.084	246.11	392.368	361.199	406.546	28	2	2	0	3	0	0	0	2	1	3	1	0	1	0	2	0	0	1	0	4	10333.3	7711.09	1333.37	7100	10460.7	5225.03	7713.82	8995.49	14804.3	12150.1	6057.25	17118.2	12786.9	10174.6	12206.1	3965.17	1453.09
[truncated: 4,592 more rows]
[truncated: 97 more columns]

## Sheet: Normalization
		1	2	3	4	5	6	7	8	9	10	11	12	13	14	15	16	17	18	19	20	21	22	23	24	25	26	27	28	29	30	31	32	33	34	35	36	37	38	39	40	41	42	43	44	45	46	47	48
[truncated: 456 more rows]
[truncated: 5,000 more columns]

[truncated: 16 more sheets: Table after normalization, Table before filtration steps, Data after 1st filtration, Data after 2nd filtration, Data after 3rd filtration, Datas with treatments, Datas without treatments, Up down-reg features (season), Up down-reg features_seaso (2), Up down-reg. F merged-filtered, Down-regulated (all), Down-regulated (resumed), Down-regulated (resumed) (2), Up-regulated (all), Up-regulated (resumed), Up-regulated (resumed) (2)]
